# Supplementary material for: Insights into the genome architecture and evolution of Shiga toxin encoding bacteriophages of Escherichia coli
Source: BMC Genomics. 2021 May 19;22:366. doi: 10.1186/s12864-021-07685-0 (PMC8136144; doi:10.1186/s12864-021-07685-0)
Supplement: Supplementary file 1 — Additional file 1. E. coli strains information. Serotype and Virulence tab contains the information of all 787 strains, while the Stx carriers tab has only the strains where at least one stx gene is found. For all strains, the O and H antigens, stx genes, origin (source of isolation) and country of isolation is provided, using SerotypeFinder, information retrieved from GenBank or from a reference article (when available). w/o, information not available. [file 12864_2021_7685_MOESM1_ESM.xlsx]

## Sheet: Serotype and Virulence analysis
E. coli	Accession nº	O-Type	genes	Identity %	H-Type	genes2	Identity %2	Virulence factor	Identity %4	Shiga-toxin	Identity %5
CFT073	AE014075.1	O6	wzx	100	H1	fliC	100	gad/iha/ireA/iroN/iss/mchB/mchC/mchF/mcmA/pic/sat/vat	100/100/100/100/100/100/100/100/100/100/100/100	n.d.	N/A
W3110	AP009048.1	O16	wzx/wzy	100/100	H48	fliC	100	gad/iss	100/98.98	n.d.	N/A
SE11	AP009240.1	O173	wzx/wzy	99/98.98	H28	fliC	100	gad/iss/lpfA	100/100/100	n.d.	N/A
SE15	AP009378.1	O16	wzx/wzy	100/100	H5	fliC	99.16	gad/senB	100/100	n.d.	N/A
11368	AP010953.1	O26	wzy/wzx	100/100	H11	fliC	99.93	astA/cif/eae/efa1/ehxA/espA/espB/espF/espJ/gad/iha/iss/katP/lpfA/nleA/nleB/nleC/tccP/tir/toxB	100/99.88/99.93/100/100/100/100/100/100/100/100/100/100/100/100/100/100/100/99.88/100	stx1a	100
12009	AP010958.1	O103	wzy/wzx	100/100	H2	fliC	100	cif/eae/efa1/ehxA/espA/espB/espF/espI/etpD/gad/iss/nleA/nleB/tccP/ tir	99.76/100/100/100/100/100/100/100/100/100/98.98/100/100/100/100	stx1a/stx2a	100/100
11128	AP010960.1	O111	wzx/wzy	100/100	H8	fliC	100	astA/cba/celB/cif/eae/efa1/ehxA/espA/espF/espJ/gad/iha/iss/lpfA/ nleA/nleB/nleC/tccP/tir	98.97/94.59/100/99.41/99.72/100/99.87/100/100/100/100/100/97.96/100/100/100/100/100/100	stx1a/stx2a	99.92/100
DH1 (ME8569)	AP012030.1	O16	wzx/wzy	100/100	H48	fliC	100	gad/iss	100/98.98	n.d.	N/A
K-12 substr. MDS42	AP012306.1	n.d.	N/A	N/A	n.d.	N/A	N/A	gad	100	n.d.	N/A
20Ec-P-124	AP017610.1	O24	wzx/wzy	99.92/100	H4	fliC	100	celb/gad/ireA/iroN/iss/katP/lpfA/pic/vat	100/99.71/99.95/100/100/98.24/98.95/100/100	n.d.	N/A
MRY15-117	AP017617.1	O11	wzx/wzy	99.68/99.51	H25	fliC	98.03	air/eilA/gad/ireA/iss/lpfA/mchF/mcmA	97.56/99.18/99.07/99.95/100/99.83/99.86/99.64	n.d.	N/A
MRY15-131	AP017620.1	O1	wzy/wzx	99.6/100	H25	fliC	98.03	air/eilA/gad/ireA/iss/lpfA/mchF/mcmA	97.56/99.18/99.07/99.95/100/99.83/99.86/100	n.d.	N/A
SK1144	AP018784.1	O25	wzy/wzx	95.67/96.03	H4	fliC	100	capU/gad/iha/iss/nfaE/sat	99.82/100/100/1000/99.87/100	n.d.	N/A
M217	AP019189.1	O162/O89	wzt/wzm	93.63/94.1	H9	fliC	98.86	capU/gad/iss	99.91/100/99.66	n.d.	N/A
Sakai	BA000007.3	O157	wzy/wzx	100/100	H7	fliC	100	astA/eae/ehxA/espA/espB/espF/espJ/espP/etpD/gad/iha/iss/katP/nleA/nleB/nleC/tccP/tir/toxB	100/100/100/100/100/100/100/100/100/100/100/98.3/100/100/100/100/100/100/100	stx1a/stx2a	100/100
UTI89	CP000243.1	O18/O18ac	wzy/wzx	99.92/99.84	H7	fliC	100	cnf1/gad/iroN/iss/senB/sfaS/vat	100/100/100/100/100/100/99.98	n.d.	N/A
536	CP000247.1	O6	wzy	100	H31	fliC	100	gad/iroN/iss/mcmA/sfaS/vat	100/99.59/100/100/99.8/100	n.d.	N/A
APEC O1	CP000468.1	O1	wzx/wzy	99.84/99.5	H7	fliC	100	cma/gad/ireA/iroN/iss/tsh/vat	100/97.93/100/100/100/100/100	n.d.	N/A
E24377A	CP000800.1	n.d.	N/A	N/A	H28	fliC	99.89	astA/capU/eatA/gad/lpfA/ltcA	100/100/100/100/100/100	n.d.	N/A
HS	CP000802.1	O9	wzm/wzt	100/100	H4	fliC	99.9	gad	100	n.d.	N/A
B str. REL606	CP000819.1	O7	wzy/wzx	100/99.93	n.d.	fliC	N/A	gad/iss	100/100	n.d.	N/A
ATCC 8739	CP000946.1	O146	wzx/wzy	99.35/99.66	H20	fliC	97.17	gad	100	n.d.	N/A
K12 substr. DH10B	CP000948.1	O16	wzy/wzx	100/100	H48	fliC	99.87	gad/iss	100/98.98	n.d.	N/A
SMS-3-5	CP000970.1	n.d.	N/A	N/A	H34	fliC	98.6	air/astA/cma/eilA/gad/iha/lpfA	100/100/100/100/100/100/100	n.d.	N/A
EC4115	CP001164.1	O157	wzy/wzx	100/100	H7	fliC	100	astA/eae/ehxA/espA/espB/espF/espJ/espP/etpD/gad/iha/iss/katP/nleA/nleB/nleC/tccP/tir/toxB	100/100/99.97/100/100/100/100/99.97/100/100/100/98.3/100/100/100/100/100/100/99.95	stx2c/stx2a	100/99.92
TW14359	CP001368.1	O157	wzy/wzx	100/100	H7	fliC	100	astA/eae/ehxA/espA/espB/espF/espJ/espP/etpD/gad/iha/iss/katP/nleA/nleB/nleC/tccP/tir/toxB	100/100/99.97/100/100/100/99.85/99.97/100/100/100/98.3/100/100/100/100/100/100/99.95	stx2c/stx2a	100/99.92
BW2952	CP001396.1	O16	wzx/wzy	100/100	H48	fliC	100	gad/iss	100/99.32	n.d.	N/A
BL21(DE3)	CP001509.3	O7	wzy/wzx	100/100	n.d.	fliC	N/A	gad/iss	100/100	n.d.	N/A
DH1	CP001637.1	O16	wzx/wzy	100/100	H48	fliC	100	gad/iss	100/98.98	n.d.	N/A
BL21-Gold(DE3)pLysS AG'	CP001665.1	O7	wzy/wzx	100/100	H48	fliC	100	gad/iss	100/100	n.d.	N/A
ABU 83972	CP001671.1	O25	wzx/wzy	99.92/99.91	H1	fliC	100	cnf1/gad/iha/iroN/iss/mchB/mchC/mchF/mcmA/pic/sat/vat	100/100/100/99.95/100/100/100/100/100/100/100/100	n.d.	N/A
CB9615	CP001846.1	O55	wzy/wzx	100/100	H7	fliC	100	astA/eae/efa1/espA/espB/espF/espJ/etpD/gad/iss/nleA/nleB/nleC/tccP/tir	100/99.93/100/100/100/100/100/100/100/100/100/100/100/100/100	n.d.	N/A
NRG 857C	CP001855.1	O83	wzy	100	H1	fliC	100	cma/gad/iroN/iss/vat	100/100/100/100/100	n.d.	N/A
Xuzhou21	CP001925.1	O157	wzy/wzx	100/100	H7	fliC	100	astA/eae/ehxA/espA/espB/espF/espJ/espP/etpD/gad/iha/iss/katP/nleA/nleB/nleC/tccP/tir/toxB	100/100/100/100/100/90.51/100/100/100/100/98.3/100/100/100/100/100/99.96	stx1a/stx2a	100/100
IHE3034	CP001969.1	O18/O18ac	wzy/wzx	99.92/99.84	H7	fliC	100	gad/iroN/iss/sfaS/vat	100/100/99.63/100/100/100	n.d.	N/A
UM146	CP002167.1	O18/O18ac	wzy/wzx	99.75/99.76	H7	fliC	100	cnf1/gad/iroN/iss/senB/sfaS/vat	100/100/100/100/100/100/100	n.d.	N/A
W	CP002185.1	O6	wzy	100	H49	fliC	100	K88ab/gad/lpfA	100/100/100	n.d.	N/A
'clone D i2'	CP002211.1	O6	wzy	100	H1	fliC	100	gad/iha/iroN/iss/mchB/mchC/mchF/mcmA/pic/sat/vat	100/100/100/100/100/99.94/100/100/100/100/99.95	n.d.	N/A
'clone D i14'	CP002212.1	O6	wzy	100	H1	fliC	100	gad/iha/iroN/iss/mchB/mchC/mchF/mcmA/pic/sat/vat	100/100/100/100/100/99.94/100/100/100/100/99.95	n.d.	N/A
P12b	CP002291.1	O15	wzy/wzx	99.24/99.68	H17	fliC/flnA	100/100	astA/gad/iss	100/100/99.32	n.d.	N/A
KO11	CP002516.1	O6	wzy	100	H49	fliC	100	K88ab/gad/lpfA	100/100/100	n.d.	N/A
UMNK88	CP002729.1	O149	wzx/wzy	99.92/100	H10	fliC	99.29	K88ab/astA/capU/gad/iha/ltcA/stb	100/100/100/100/100/100/100	n.d.	N/A
KO11FL	CP002970.1	O6	wzy	100	H49	fliC	100	gad/lpfA	100/100	n.d.	N/A
CE10	CP003034.1	O7	wzy/wzx	100/100	H45	fliC	97.66	air/capU/eilA/gad/iha/iss/lpfA/sat/senB	100/100/100/100/100/100/100/100/100	n.d.	N/A
RM12579	CP003109.1	O55	wzy/wzx	100/100	H7	fliC	100	astA/eae/efa1/espA/espB/espF/espJ/etpD/gad/iss/nleA/nleB/nleC/tccP/tir	100/99.93/99.99/100/100/92.65/100/100/100/98.3/100/100/100/100/100	n.d.	N/A
2011C-3493	CP003289.1	O104	wzy/wzx	99.64/100	H4	fliC	100	ORF3/ORF4/aaiC/aap/aar/aatA/aggA/aggB/aggC/aggD/aggR/capU/gad/iha/lpfA/mchB/mchC/mchF/pic/sepA/sigA	100/100/100/100/100/100/100/100/100/100/100/100/100/100/100/96.39/100/100/100/100/100	stx2a	100
2009EL-2050	CP003297.1	O104	wzy/wzx	99.64/100	H4	fliC	100	ORF3/ORF4/aaiC/aap/aar/aatA/aggA/aggB/aggC/aggD/aggR/capU/gad/iha/iss/lpfA/mchB/mchC/mchF/pic/sepA/sigA	100/100/100/100/100/100/100/100/100/100/100/100/100/100/97.96/100/96.39/100/100/100/100/100	stx2a	100
2009EL-2071	CP003301.1	O104	wzy/wzx	99.64/100	H4	fliC	100	ORF3/ORF4/aaiC/aap/aar/aatA/aggA/aggB/aggC/aggD/aggR/capU/gad/iha/iss/lpfA/mchB/mchC/mchF/pic/sepA/sigA	100/100/100/100/100/100/100/99.54/100/100/100/100/100/100/97.96/100/96.39/100/100/100/99.98/100	stx2a	100
APEC O78	CP004009.1	O78	wzx/wzy	99.93/99.55	H9	fliC	100	gad/iss/lpfA	2009	n.d.	N/A
APEC IMT5155	CP005930.1	O2/O50-O2	wzy/wzx	99.9/100	H5	fliC	100	gad/ireA/iroN/iss/mchF/tsh/vat	100/99.95/99.95/100/100/99.69/99.91	n.d.	N/A
B7A	CP005998.1	O148	wzx/wzy	100/100	H28	fliC	100	astA/gad/iss/lpfA/ltcA/sta1	94.87/100/100/100/99.75/99.54	n.d.	N/A
RM13514	CP006027.1	O145	wzy/wzx	100/100	H28	fliC	100	astA/cif/eae/ehxA/espA/espB/espF/espI/espJ/espP/gad/iha/iss/nleA/nleB/nleC/tccP/tir/toxB	100/99.88/99.86/100/100/99.89/90.51/98.88/100/100/99.57/100/100/99.92/100/99.29/99.66/99.88/100	stx2a	100
RM13516	CP006262.1	O145	wzx/wzy	100/100	H28	fliC	92.29	astA/cif/eae/efa1/ehxA/espA/espB/espF/espJ/etpD/gad/iha/nleA/nleB/nleC/tccP/tir	100/99.88/99.86/99.97/99.97/99.83/99.89/91.81/99.85/99.94/99.57/100/96.38/100/99.9/99.6/99.94	stx2a	100
LY180	CP006584.1	O6	wzy	100	H49	fliC	100	gad/lpfA	100/100	n.d.	N/A
PCN033	CP006632.1	O11	wzy/wzx	99.43/99.76	H15	fliC	100	air/eilA/gad/iroN/iss/mchF	95.4/99.18/98.79/100/100/100	n.d.	N/A
PCN061	CP006636.1	O9	wzm/wzt	94.78/99	H4	fliC	99.9	astA/gad/iss	100/100/98.98	n.d.	N/A
C321.deltaA	CP006698.1	O16	wzx/wzy	100/100	H48	fliC	100	gad/iss	100/98.98	n.d.	N/A
JJ1886	CP006784.1	O25	wzy/wzx	95.67/96.03	H4	fliC	100	gad/iha/iss/sat	99.79/100/100/100	n.d.	N/A
APEC O18	CP006830.1	O18/O18ac	wzy/wzx	99.92/99.84	H7	fliC	99.94	gad/iroN/iss/sfaS/vat	100/99.54/100/100/99.95	n.d.	N/A
APEC O2-211	CP006834.2	O2/O50-O2	wzy/wzx	97.09/97.47	H4	fliC	100	astA/gad/ireA/iroN/iss/lpfA/mchF/pic/tsh/vat	100/99.71/99.95/100/100/98.95/100/100/99.93/100	n.d.	N/A
RM12761	CP007133.1	O145	wzx/wzy	100/100	H28	fliC	92.29	astA/cif/eae/efa1/ehxA/espA/espB/espF/espJ/etpD/gad/iha/nleA/nleB/nleC/tccP/tir	100/99.88/99.86/99.97/99.97/99.83/99.89/91.81/99.85/99.94/99.57/100/96.38/100/99.9/99.6/99.94	stx2a	100
RM12581	CP007136.1	O145	wzy/wzx	100/100	H28	fliC	92.29	astA/cif/eae/ehxA/espA/espB/espF/espI/espJ/espP/gad/iha/iss/nleA/nleB/nleC/tccP/tir/toxB	100/99.88/99.86/100/100/99.89/90.51/98.88/100/100/99.57/100/100/99.92/100/99.29/99.66/99.88/100	stx2a	100
RS218	CP007149.1	O18/O18ac	wzy/wzx	99.92/99.76	H7	fliC	100	cnf1/gad/iroN/iss/senB/sfaS/vat	100/100/100/100/100/100/99.95	n.d.	N/A
NMEC O18	CP007275.1	O18/O18ac	wzy/wzx	99.92/99.84	H7	fliC	100	gad/iroN/iss/sfaS/vat	100/99.59/100/100/99.9	n.d.	N/A
ST540	CP007391.1	O9	wzt/wzm	99.85/99.87	H30	fliC	100	gad/iss	100/98.98	n.d.	N/A
ST2747	CP007394.1	n.d.	N/A	N/A	H41	fliC	98.87	gad/lpfA	99.71/99.65	n.d.	N/A
ACN001	CP007442.1	O78	wzx/wzy	99.93/99.55	H9	fliC	99.95	astA/gad/iss/lpfA	100/100/100/100	n.d.	N/A
ACN002	CP007491.1	O78	wzx/wzy	99.93/99.55	H9	fliC	99.95	gad/iss/lpfA/mchB/mchC/mchF	100/100/99.83/96.07/99.74/99.81	n.d.	N/A
Santai	CP007592.1	O157	wzy/wzx	100/100	H16	fliC	99.3	air/eilA/gad/ireA	94.79/97.7/99.43/100/99.95	n.d.	N/A
SEC470	CP007594.1	O78	wzx/wzy	99.93/99.55	H11	fliC	99.93	astA/gad	100/100	n.d.	N/A
Nissle 1917	CP007799.1	O6	wzy	100	H1	fliC	100	gad/iha/iroN/iss/mchB/mchC/mchF/mcmA/pic/sat/vat	100/100/100/100/100/100/100/100/99.98/100/100	n.d.	N/A
ST648	CP008697.1	O51	wzx/wzy	98.33/98.56	H4	fliC	100	air/eilA/gad/lpfA	97.37/99.71/99.71/99.83	n.d.	N/A
KLY	CP008801.1	O16	wzy/wzx	100/100	H48	fliC	100	gad/iss	100/98.98	n.d.	N/A
SS17	CP008805.1	O157	wzy/wzx	100/100	H7	fliC	100	astA/eae/ehxA/espA/espB/espF/espJ/espP/etpD/gad/iha/iss/katP/nleA/nleB/nleC/tccP/tir/toxB	100/100/99.97/100/100/100/100/99.97/100/100/100/98.3/100/100/100/100/100/100/99.95	stx2c/stx2a	100/99.92
EDL933	CP008957.1	O157	wzy/wzx	100/100	H7	fliC	100	astA/eae/ehxA/espA/espB/espF/espJ/espP/etpD/gad/iha/iss/katP/nleA/nleB/nleC/tccP/tir/toxB	100/100/100/100/100/100/100/100/100/100/100/98.3/100/100/100/100/100/100/99.95	stx1a/stx2a	100/100
NCCP15648	CP009050.1	O104	wzy/wzx	99.64/100	H4	fliC	100	ORF3/ORF4/aaiC/aap/aar/aatA/agg3A/agg3B/agg3C/agg3D/aggR/astA/capU/gad/iha/lpfA/mchB/mchC/mchF/pic/sigA	100/99.81/100/100/100/100/99.8/100/100/99.87/100/100/100/100/100/100/96.39/99.94/100/100/99.97	stx2a	100
ATCC 25922	CP009072.1	O6	wzy	100	H1	fliC	100	gad/iha/iroN/iss/mchB/mchC/mchF/mcmA/pic/sat/vat	100/100/100/100/100/100/100/100/99.98/100/100	n.d.	N/A
RM9387	CP009104.1	O104	wzy/wzx	99.64/100	H7	fliC	100	ehxA/espP/gad/iha/iss/lpfA/mchF/subA	99.77/97.95/100/99.62/100/100/99.19/99.9	stx2a	99.68
94-3024	CP009106.2	O104	wzy/wzx	99.64/100	H21	fliC	98.64	ehxA/epeA/espP/gad/iha/iss/lpfA/subA	99.73/96.08/99.82/100/99.9/98.98/100/100	stx2a	99.92
1303	CP009166.1	O70	wzy/wzx	100/100	H32	fliC	99.82	astA/capU/gad/iss	100/99.76/100/90.48	n.d.	N/A
BW25113	CP009273.1	O16	wzy/wzx	100/100	H48	fliC	100	gad/iss	100/98.98	n.d.	N/A
ER2796	CP009644.1	O16	wzy/wzx	100/100	H48	fliC	100	gad	100	n.d.	N/A
K-12 strain ER3413	CP009789.1	O16	wzx/wzy	100/100	H48	fliC	100	gad	100	n.d.	N/A
ECONIH1	CP009859.1	O1	wzy/wzx	99.7/100	H6	fliC	97.33	air/eilA/gad/lpfA	97.61/99.71/99.71/99.83	n.d.	N/A
C1	CP010116.1	n.d.	N/A	N/A	H9	fliC	98.66	air/astA/eilA/gad/iss	95.16/100/98.59/99.36/99.66	n.d.	N/A
C2	CP010117.1	O153-O178	wzy/wzx	100/100	H8	fliC	100	gad/lpfA	100/100	n.d.	N/A
C3	CP010119.1	O15	wzy/wzx	100/100	H2	fliC	100	cif/eae/efa1/espA/espB/espF/espJ/gad/iss/nleA/nleB/tir	100/99.93/99.99/100/100/100/95.72/99.93/100/98.98/100/99.9/99.94	n.d.	N/A
C4	CP010121.1	O17-O44/O17-O77	wzy/wzx	99.92/100	H41	fliC	98.87	air/eilA/gad/lpfA	95.44/98.65/99.14/100	n.d.	N/A
C5	CP010122.1	O10	wzx/wzy	100/99.9	H16	fliC	99.94	gad/iss/lpfA	100/99.66/99.83	n.d.	N/A
C8	CP010125.1	O8	wzt	99.59	H10	fliC	99.29	astA/cba/cma/gad/iss/lpfA	99.15/97.59/100/100/100/100	n.d.	N/A
C9	CP010129.1	n.d.	N/A	N/A	H32	fliC	99.77	gad/iss	100/98.98	n.d.	N/A
C10	CP010132.1	O8/O96	wzm/wzx	99.5/95.67	H8	fliC	100	gad/lpfA	99.93/100	n.d.	N/A
C11	CP010133.1	O8/O96	wzm/wzx	99.5/95.67	H8	fliC	100	gad/lpfA	99.93/100	n.d.	N/A
D1	CP010134.1	O103	wzy/wzx	99.91/100	H4	fliC	100	cif/eae/espA/espF/espJ/gad/lpfA/nleB/tir	100/96.02/92.06/95.83/95.11/99.86/100/96.53/98.97	n.d.	N/A
D2	CP010137.1	O75	wzy/wzx	99.81/99.93	H52	fliC	99.93	gad	99.86	n.d.	N/A
D3	CP010140.1	O8	wzt	99.51	H9	fliC	99.95	gad/iroN/iss/mchF	99.93/100/100/100	n.d.	N/A
D4	CP010143.1	O116	wzx	98.32	H38	fliC	99.26	gad	99.93	n.d.	N/A
D5	CP010145.1	O9	wzt/wzm	99.85/99.87	H25	fliC	100	gad/iroN/iss/lpfA/mchF	99.93/100/100/100/100	n.d.	N/A
D6	CP010148.1	O91	wzx/wzy	99.92/99.92	H28	fliC	99.71	cma/gad/iroN/iss/lpfA	100/99.93/99.91/100/100	n.d.	N/A
D7	CP010150.1	O8	wzt	99.59	H23	fliC	98.3	gad/lpfA	100/99.83	n.d.	N/A
D8	CP010151.1	O4	wzx/wzy	100/100	H5	fliC	100	cnf1/gad/iroN/iss/mchB/mchC/mchF/mcmA/vat	100/100/100/100/100/99.94/99.95/99.64/99.95	n.d.	N/A
D9	CP010152.1	O116	wzx	98.32	H38	fliC	99.26	gad	99.93	n.d.	N/A
D10	CP010157.1	O143	wzy/wzx	99.54/99.5	H4	fliC	99.9	gad/hlyE/ireA/iroN/iss/lpfA/tsh/vat	99.71/99.67/99.95/100/100/98.95/99.88/100	n.d.	N/A
H1	CP010160.1	O156	wzy/wzx	100/99.82	H11	fliC	99.93	gad	100	n.d.	N/A
H2	CP010163.1	n.d.	N/A	N/A	H4	fliC	99.9	gad	99.93	n.d.	N/A
H3	CP010167.1	O28ab	wzx/wzy	99.92/100	H25	fliC	100	gad/lpfA	99.93/100	n.d.	N/A
H5	CP010169.1	O13/O13-O135	wzx/wzy	100/100	H30	fliC	99.88	gad	100	n.d.	N/A
H6	CP010170.1	O13/O13-O135	wzx/wzy	100/100	H30	fliC	99.88	gad	100	n.d.	N/A
H7	CP010171.1	O107	wzy	100	H27/H36	fliC/flkA	97.88/99.88	gad/iss	99.93/98.64	n.d.	N/A
H8	CP010172.1	O162/O89	wzt/wzm	93.63/94.1	H17	fliC	99.9	astA/gad/iss	100/100/99.66	n.d.	N/A
H10	CP010176.1	O54	wzx/wzy	100/100	H8	fliC	100	gad/iss/lpfA	100/100/100	n.d.	N/A
H14	CP010177.1	O116	wzx	98.67	H8	fliC	100	gad/lpfA	99.86/100	n.d.	N/A
H15	CP010178.1	O134/O46/O8	wzx-wzy/wzy/wzt	99.92-98.33/98.33/99.59	H21	fliC	98.64	gad/lpfA	100/100	n.d.	N/A
M1	CP010180.1	O132	wzy/wzx	99.83/99.92	H49	fliC	99.76	gad/katP/lpfA	100/96.34/100	n.d.	N/A
M3	CP010183.1	O132	wzy/wzx	99.83/99.92	H49	fliC	99.76	gad/katP/lpfA	100/96.34/100	n.d.	N/A
M6	CP010186.1	O153/O178	wzx/wzy	100/100	H7	fliC	100	astA/celb/gad/lpfA/pic	91.96/95.83/100/100/100	n.d.	N/A
M8	CP010191.1	O65	wzy/wzx	100/100	H7	fliC	100	gad/lpfA	100/100	n.d.	N/A
M9	CP010196.1	O153/O178	wzx/wzy	100/100	H7	fliC	100	astA/celb/gad/lpfA/pic	91.96/95.83/99.86/100/100	n.d.	N/A
M10	CP010200.1	O168	wzx/wzy	100/100	H16	fliC	99.87	celb/gad/lpfA	95.83/100/100	n.d.	N/A
M11	CP010206.1	O153/O178	wzx/wzy	100/100	H7	fliC	100	astA/celB/gad/lpfA/pic	91.96/95.83/100/100/100	n.d.	N/A
M15	CP010213.1	O153/O178	wzy/wzx	100/100	H7	fliC	100	astA/celb/gad/lpfA/pic	91.96/95.83/100/100/100	n.d.	N/A
M18	CP010219.1	O180	wzy/wzx	99.92/99.84	H14	fliC	98.85	gad/katP/lpfA	99.86/96.38/100	n.d.	N/A
M19	CP010221.1	O153/O178	wzx/wzy	100/100	H7	fliC	100	astA/celb/gad/lpfA/pic	91.96/95.83/100/100/100	n.d.	N/A
S1	CP010226.1	O127	wzy/wzx	99.57/100	H4	fliC	100	gad	99.93	n.d.	N/A
S3	CP010228.1	O116	wzx	98.67	H48	fliC	98.86	gad/iss/lpfA	100/98.98/100	n.d.	N/A
S21	CP010230.1	O116	wzx	98.67	H8	fliC	100	gad/lpfA	100/100	n.d.	N/A
S30	CP010231.1	O8	wzt	99.59	H11	fliC	99.93	astA/cma/gad/iroN/iss	100/100/100/100/100	n.d.	N/A
S40	CP010235.1	O91	wzy	99.92	H21	fliC	98.64	gad/iss/lpfA	100/100/100	n.d.	N/A
S42	CP010236.1	n.d.	N/A	N/A	H7	fliC	100	gad/lpfA	100/100	n.d.	N/A
S43	CP010237.1	O112ab	wzy/wzx	99.37/98.95	H34	fliC	98.46	gad/iss	100/100	n.d.	N/A
S50	CP010238.1	n.d.	N/A	N/A	H19	fliC	99.95	astA/eae/espA/espF/gad/lpfA/nleB/pet/senB/tir	91.96/100/99.83/100/99.86/100/100/99.33/100/99.94	n.d.	N/A
C7	CP010240.1	O15	wzy/wzx	100/100	H2	fliC	100	cif/eae/espA/espB/espF/espJ/gad/iss/nleA/nleB/tir	100/99.93/100/100/100/95.72/99.93/98.88/100/99.69/99.94	n.d.	N/A
S56	CP010242.1	O103	wzy/wzx	99.78/100	H16	fliC	99.81	gad/lpfA	100/100	n.d.	N/A
SS52	CP010304.1	O157	wzy/wzx	100/100	H7	fliC	100	astA/eae/ehxA/espA/espB/espF/espJ/espP/etpD/gad/iha/iss/katP/nleA/nleB/nleC/tccP/tir/toxB	100/100/99.97/100/100/100/100/99.97/100/100/100/98.3/100/100/100/100/99.9/100/99.95	stx2c/stx2a	100/99.92
789	CP010315.1	O78	wzy/wzx	99.91/100	H19	fliC	99.95	gad/iroN/iss/lpfA/mchF	100/100/100/100/100	n.d.	N/A
ECC-1470	CP010344.1	n.d.	N/A	N/A	H2	fliC	98.93	gad/lpfA	100/100	n.d.	N/A
6409	CP010371.1	O162/O89/O9/O9	wzt/wzm/wzt/wzm	93.63/94.1/99.92/99.87	H9	fliC	98.86	gad	100	n.d.	N/A
K-12 strain ER3454	CP010438.1	O16	wzy/wzx	100/100	H48	fliC	100	gad	100	n.d.	N/A
K-12 strain ER3440	CP010439.1	O16	wzx/wzy	100/100	H48	fliC	100	gad	100	n.d.	N/A
K-12 strain ER3476	CP010440.1	O16	wzx/wzy	100/100	H48	fliC	100	gad	100	n.d.	N/A
K-12 strain ER3445	CP010441.1	O16	wzx/wzy	100/100	H48	fliC	100	gad/iss	100/98.98	n.d.	N/A
K-12 strain ER3466	CP010442.1	O16	wzx/wzy	100/100	H48	fliC	100	gad/iss	100/98.98	n.d.	N/A
K-12 strain ER3446	CP010443.1	O16	wzx/wzy	100/100	H48	fliC	100	gad/iss	100/98.98	n.d.	N/A
K-12 strain ER3475	CP010444.1	O16	wzy/wzx	100/100	H48	fliC	100	gad/iss	100/98.98	n.d.	N/A
K-12 strain ER3435	CP010445.1	O16	wzx/wzy	100/100	H48	fliC	100	gad/iss	100/98.98	n.d.	N/A
C41(DE3)	CP010585.1	O7	wzx/wzy	100/100	n.d.	N/A	N/A	gad/iss	100/100	n.d.	N/A
BL21 (TaKaRa)	CP010816.1	O7	wzy/wzx	100/100	n.d.	N/A	N/A	gad/iss	100/100	n.d.	N/A
MNCRE44	CP010876.1	O25	wzx/wzy	96.03/95.67	H4	fliC	100	gad/iha/iss/sat/senB	100/99.71/100/100/99.97/100	n.d.	N/A
CI5	CP011018.1	n.d.	N/A	N/A	H14	fliC	98.85	gad/iss/katP/lpfA	99.79/99.66/96.38/100	n.d.	N/A
Sanji	CP011061.1	O89	wzt/wzm	93.63/94.1	H9	fliC	98.86	capU/gad/iss	99.91/100/99.66	n.d.	N/A
RR1	CP011113.2	O16	wzx/wzy	100/100	H48	fliC	100	gad	100	n.d.	N/A
USML2	CP011124.1	O16	wzy/wzx	100/100	H48	fliC	100	gad/iss	100/98.98	n.d.	N/A
VR50	CP011134.1	O12	wzx/wzy	100/99.91	H4	fliC	99.81	gad/iha/iss/nfaE/sat/senB	100/99.9/100/98.93/99.87/100	n.d.	N/A
SQ37	CP011320.1	O16	wzx/wzy	100/100	H48	fliC	100	gad/iss	100/98.98	n.d.	N/A
SQ88	CP011321.1	O16	wzy/wzx	100/100	H48	fliC	100	gad/iss	100/98.98	n.d.	N/A
SQ110	CP011322.1	O16	wzx/wzy	100/100	H48	fliC	100	gad/iss	100/98.98	n.d.	N/A
SQ171	CP011323.1	O16	wzx/wzy	100/100	H48	fliC	100	gad/iss	100/98.98	n.d.	N/A
SQ2203	CP011324.1	O16	wzx/wzy	100/100	H48	fliC	100	gad/iss	100/98.98	n.d.	N/A
C227-11	CP011331.1	O104	wzy/wzx	99.64/100	H4	fliC	100	ORF3/ORF4/aaiC/aap/aar/aatA/aggA/aggB/aggC/aggD/aggR/capU/gad/iha/lpfA/mchB/mchC/mchF/pic/sepA/sigA	100/100/100/100/100/100/100/99.77/100/100/100/100/100/100/100/96.39/100/100/100/100/100	stx2a	100
K-12 GM4792 Lac+	CP011342.2	O16	wzy/wzx	100/100	H48	fliC	100	gad/iss	100/98.98	n.d.	N/A
K-12 GM4792 Lac-	CP011343.2	O16	wzy/wzx	100/100	H48	fliC	100	gad/iss	100/98.98	n.d.	N/A
CFSAN029787	CP011416.1	O96	wzy/wzx	100/100	H19	fliC	99.95	capU/gad/ipaD/lpfA/senB/virF	99.91/100/99.2/100/99.83/100	n.d.	N/A
NCM3722	CP011495.1	O16	wzy/wzx	100/100	H48	fliC	99.93	gad/iss	100/99.32	n.d.	N/A
PSUO2	CP011915.1	O2/O50-O2	wzy/wzx	98.03/98.65	H6	fliC	99.58	cma/gad/iroN/iss/pic/sfaS/vat	100/99.93/100/100/95.55/100/99.98	n.d.	N/A
C43(DE3)	CP011938.1	O7	wzx/wzy	100/100	n.d.	N/A	N/A	gad/iss	100/100	n.d.	N/A
PSUO78	CP012112.1	O78	wzy/wzx	99.91/99.72	H4	fliC	100	astA/gad/ireA/iroN/iss/lpfA/mchF/pic/vat	100/99.71/99.9/99.86/100/98.95/100/100/99.98	n.d.	N/A
DH1Ec095	CP012125.1	O16	wzx/wzy	100/100	H48	fliC	100	gad/iss	100/98.98	n.d.	N/A
DH1Ec104	CP012126.1	O16	wzy/wzx	100/100	H48	fliC	100	gad/iss	100/98.98	n.d.	N/A
DH1Ec169	CP012127.1	O16	wzx/wzy	100/100	H48	fliC	100	gad/iss	100/98.98	n.d.	N/A
GE3	CP012376.1	O71	wzy/wzx	100/100	H21	fliC	98.64	gad/iroN/iss/lpfA	100/99.31/100/100	n.d.	N/A
MEM	CP012378.1	O21	wzy/wzx	100/99.92	H25	fliC	98.71	gad/lpfA	100/99.83	n.d.	N/A
PAR	CP012379.1	O75	wzx/wzy	98.04/98.32	H5	fliC	98.93	gad/pic/vat/vat	99.93/99.83/99.73	n.d.	N/A
WAT	CP012380.1	O102	wzy/wzx	99.73/99.76	H21	fliC	98.64	gad/lpfA	100/100	n.d.	N/A
SF-468	CP012625.1	O25	wzy/wzx	95.58/96.03	H4	fliC	100	gad/ireA/iss/vat	100/100/100/99.95	n.d.	N/A
SF-173	CP012631.1	O18/O18ac	wzy/wzx	99.92/99.84	H7	fliC	100	cnf1/gad/iroN/iss/sfaS/vat	100/100/100/100/100/99.98	n.d.	N/A
SF-166	CP012633.1	O1	wzy/wzx	99.8/99.92	H7	fliC	100	gad/ireA/senB/vat	100/100/99.91/100	n.d.	N/A
SF-088	CP012635.1	O1	wzy/wzx	99.8/100	H7	fliC	100	gad/ireA/iroN/iss/mchF/vat	100/100/100/100/100/99.95	n.d.	N/A
FORC_028	CP012693.1	O26	wzx/wzy	100/100	H11	fliC	99.93	astA/cif/eae/efa1/espA/espB/espF/espJ/gad/iha/iss/lpfA/mchB/mchC/mchF/mcmA/nleA/nleB/tccP/tir	99.15/99.88/99.93/100/100/100/100/100/100/100/100/100/99.66/99.68/99.05/97.85/99.85/100/100/100/99.81	stx1a	100
WS4202	CP012802.1	O157	wzy/wzx	100/100	H7	fliC	100	astA/eae/ehxA/espA/espB/espF/espJ/espP/etpD/gad/iha/iss/katP/nleA/nleB/nleC/tccP/tir/toxB	100/100/100/100/100/100/100/100/100/100/100/98.3/100/100/100/100/100/100/99.78	stx1a/stx2a	100/100
K-12 substrain MG1655_TMP32XR1	CP012869.1	O16	wzy/wzx	100/100	H48	fliC	100	gad/iss	100/98.98	n.d.	N/A
K-12 substrain MG1655_TMP32XR2	CP012870.1	O16	wzy/wzx	100/100	H48	fliC	100	gad/iss	100/98.98	n.d.	N/A
2009C-3133	CP013025.1	O119	wzx/wzy	99.93/100	H4	fliC	100	astA/espP/gad/ireA/lpfA/pic/vat	99.15/98.13/99.71/99.95/98.95/100/99.84	stx1a	99.84
2012C-4227	CP013029.1	O165	wzx/wzy	100/99.55	H25	fliC	96.89	astA/eae/efa1/ehxA/espA/espB/espF/espI/espJ/espP/gad/iss/katP/lpfA/nleA/nleB/nleC/tccP/tir	100/99.75/99.9/99.67/99.83/99.89/92.53/99.98/99.39/97.95/99.93/98.3/99.95/99.83/99.85/99.9/99.9/98.54/99.88	stx1a/stx2a	100/100
H1827/12	CP013031.1	O7	wzy/wzx	100/99.93	H4	fliC	99.33	gad/iss	100/100	n.d.	N/A
YD786	CP013112.1	n.d.	N/A	N/A	H9	fliC	99.95	gad/lpfA	100/100	n.d.	N/A
FORC_029	CP013185.1	O104	wzy/wzx	99.64/100	H4	fliC	100	ORF3/ORF4/aaiC/aap/aar/aatA/agg3A/agg3C/agg3D/aggR/astA/capU/gad/iha/lpfA/mchB/mchC/mchF/pic/sigA/	100/99.81/100/100/100/100/99.8/100/100/99.87/100/100/100/100/100/100/96.39/100/100/100/100	stx2a	99.84
FORC_031	CP013190.1	O6	wzy	99.93	H16	fliC	99.94	astA/capU/eatA/gad/iss/IngA/ltcA	100/100/99.98/100/100/100/100	n.d.	N/A
CQSW20	CP013253.1	O16	wzy/wzx	100/100	H48	fliC	100	gad/iss	99.93/98.98	n.d.	N/A
Y5	CP013483.1	O162/O89	wzt/wzm	93.63/94.1	H17	fliC	99.9	astA/capU/gad/iss	100/99.91/100/99.66	n.d.	N/A
uk_P46212	CP013658.1	O25	wzy/wzx	95.67/96.03	H4	fliC	100	gad/iha/iss/nfaE/sat	100/100/10099.87/99.97	n.d.	N/A
08-00022	CP013662.1	O136	wzy/wzx	99.84/99.92	H16	fliC	99.94	astA/ehxA/fim41a/gad/iha/lpfA/sta1	100/99.8/95.68/100/100/99.83/95.89	stx1a	99.84
GB089	CP013663.1	O168	wzx/wzy	100/100	H8	fliC	100	astA/ehxA/gad/iss/lpfA/sta1	100/99.77/100/98.98/100/95.89	stx2a	100
CD306	CP013831.1	O25	wzx/wzy	96.03/95.67	H4	fliC	100	gad/iha/iss/sat	100/100/100/100	n.d.	N/A
JJ2434	CP013835.1	O25	wzx/wzy	96.03/95.67	H4	fliC	100	gad/iha/iss/sat	100/100/100/100	n.d.	N/A
JJ1897	CP013837.1	O25	wzy/wzx	95.67/96.03	H4	fliC	100	gad/iha/iss	100/100/100	n.d.	N/A
HST04	CP013952.1	O16	wzy/wzx	100/100	H48	fliC	100	gad/iss	100/98.98	n.d.	N/A
FDAARGOS_144	CP014111.1	O13/O13-O135	wzx/wzy	99.84/99.91	H4	fliC	100	gad/senB/vat	99.86/100/99.84	n.d.	N/A
MRE600	CP014197.1	O150	wzy/wzx	99.64/99.4	H9	fliC	98.11	aatA/gad/iha/lpfA	93.46/100/99.9/100	n.d.	N/A
K-12 substr. MG1655	CP014225.1	O16	wzx/wzy	100/100	H48	fliC	100	gad/iss	100/98.98	n.d.	N/A
B strain C2566	CP014268.2	O7	wzx/wzy	100/100	n.d.	N/A	N/A	gad/iss	100/100	n.d.	N/A
B strain C3029	CP014269.1	O7	wzx/wzy	100/100	n.d.	N/A	N/A	gad/iss	100/100	n.d.	N/A
K-12 strain DHB4	CP014270.1	O16	wzy/wzx	100/100	H48	fliC	99.87	gad/iss	100/98.98	n.d.	N/A
K-12 strain C3026	CP014272.1	O16	wzy/wzx	100/100	H48	fliC	99.87	gad/iss	100/99.32	n.d.	N/A
JEONG-1266	CP014314.1	O157	wzy/wzx	100/100	H7	fliC	100	astA/eae/ehxA/espA/espB/espF/espJ/espP/etpD/gad/iha/iss/katP/nleA/nleB/nleC/tccP/tir/toxB	100/100/99.97/100/100/100/10099.97/100/100/100/98.3/100/100/100/100/99.9/100/99.94	stx2c/stx2a	100/99.92
JJ1887	CP014316.1	O25	wzy/wzx	95.67/96.03	H4	fliC	100	gad/iha/iss/sat	100/100/100/100	n.d.	N/A
K-12 substr. MG1655 strain JW5437-1	CP014348.1	O16	wzy/wzx	100/100	H48	fliC	100	gad/iss	100/98.98	n.d.	N/A
G749	CP014488.1	O25	wzy	95.58	H4	fliC	100	gad/iroN/iss/mchF	100/100/100/100/100	n.d.	N/A
MVAST0167	CP014492.1	O16	wzy/wzx	100/100	H5	fliC	99.16	gad/iha/senB	100/99.95/100	n.d.	N/A
SaT040	CP014495.1	O25	wzy/wzx	95.67/96.03	H4	fliC	100	gad/iha/iss/nfaE/sat/senB	100/100/100/99.87/100/100	n.d.	N/A
ZH193	CP014497.1	O25	wzx/wzy	96.03/95.58	H4	fliC	100	gad/iha/iss/sat/senB	100/100/100/100/100	n.d.	N/A
ZH063	CP014522.1	O25	wzx/wzy	96.03/95.67	H4	fliC	100	gad/iha/nfaE/sat/senB	100/100/99.87/100/100	n.d.	N/A
CFSAN004176	CP014583.1	O145	wzy/wzx	99.83/99.84	H25	fliC	96.97	astA/cba/cif/cma/eae/efa1/ehxA/espA/espB/espF/espI/espJ/gad/iss/lpfA/nleA/nleB/nleC/sta1/tccP/tir	100/99.28/99.85/99.26/99.89/99.8/99.73/99.83/100/92.53/99.98/99.85/100/97.96/100/100/99.7/99.8/94.98/99.94	stx2a	99.68
BLK9	CP014641.1	n.d.	N/A	N/A	n.d.	N/A	N/A	gad	100	n.d.	N/A
BLK16	CP014642.1	n.d.	N/A	N/A	n.d.	N/A	N/A	gad	100	n.d.	N/A
ECONIH2	CP014667.1	O6	wzx	100	H31	fliC	100	cnf1/gad/iroN/iss/mcmA/sfaS/vat	100/100/99.59/100/100/99.8/99.95	n.d.	N/A
CFSAN004177	CP014670.1	O145	wzy/wzx	99.83/99.84	H25	fliC	96.97	astA/cba/cif/cma/eae/efa1/ehxA/espA/espB/espF/espI/espJ/gad/iss/lpfA/nleA/nleB/nleC/sta1/tccP/tir	100/99.28/99.85/99.26/99.89/99.8/99.73/99.83/100/92.37/95.22/100/99.85/100/97.96/100/100/99.7/99.8/100/99.81	stx2a	99.68
PSUO103	CP014752.1	O103	wzy/wzx	99.74/100	H2	fliC	99.93	cif/eae/efa1/ehxA/espA/espB/espF/espJ/etpD/gad/iha/iss/nleA/nleB/tccP/tir	99.88/100/99.91/100/100/100/100/99.24/100/100/100/98.98/99.76/100/100/99.94	stx1a	99.92
28RC1	CP015020.1	O157	wzy/wzx	100/100	H7	fliC	100	astA/eae/ehxA/espA/espB/espF/espJ/etpD/gad/iha/iss/katP/nleA/nleB/nleC/tccP/tir/toxB	100/100/99.97/100/100/99.87/99.85/100/100/100/98.3/100/100/100/100/100/100/99.94	stx2c/stx2d	100/100
SRCC 1675	CP015023.1	O157	wzy/wzx	100/100	H7	fliC	100	astA/eae/ehxA/espA/espB/espF/espJ/espP/etpD/gad/iha/iss/katP/nleA/nleB/nleC/tccP/tir/toxB	100/100/100/100/100/100/100/100/100/100/100/98.3/100/100/100/100/100/100/99.97	stx1a/stx2a	100/100
Ecol_743	CP015069.1	O16	wzx/wzy	100/100	H5	fliC	99.16	gad/iha/sat/senB	100/100/99.95/100	n.d.	N/A
Ecol_745	CP015074.2	n.d.	N/A	N/A	H5	fliC	99.16	gad/iha/nfaE/sat	100/100/99.87/99.95	n.d.	N/A
Ecol_448	CP015076.1	O16	wzy/wzx	100/100	H5	fliC	99.16	gad/iha/nfaE/sat	100/100/99.87/99.95	n.d.	N/A
str. O25b:H4	CP015085.1	O25	wzy/wzx	95.67/96.03	H4	fliC	100	astA/gad/iha/iss/sat	99.15/100/100/100/100	n.d.	N/A
Ecol_732	CP015138.1	O25	wzy/wzx	95.67/96.03	H7	fliC	100	gad/iha/iss/sat/senB	100/99.95/100/100/100	n.d.	N/A
Eco889	CP015159.1	O16	wzx/wzy	100/100	H5	fliC	99.16	gad/iha/nfaE/senB	100/100/99.87/100	n.d.	N/A
09-00049	CP015228.1	O168	wzx/wzy	100/100	H8	fliC	100	astA/ehxA/gad/iha/iss/lpfA/sta1	100/99.77/100/100/98.98/100/95.89	stx2a	100
06-00048	CP015229.1	O36	wzx/wzy	98.15/97.85	H14	fliC	96.49	air/astA/ehxA/eilA/gad/sta1	94.59/99.15/99.33/97.7/98.5/95.89	stx2g	100
2011C-3911	CP015240.1	n.d.	N/A	N/A	H7	fliC	100	gad/iha/iss/lpfA	100/99.76/99.66/100	stx2c	99.68
2013C-4465	CP015241.1	O55	wzy/wzx	99.9/100	H7	fliC	100	astA/eae/efa1/espA/espB/espF/espJ/etpD/gad/iss/nleA/nleB/nleC/sepA/tccP/tir	100/99.93/100/100/100/92.65/100/100/100/100/100/100/100/92.6/100/100	stx1a	100
RM7190	CP015244.1	O91	wzy/wzx	99.92/100	H21	fliC	98.64	cdtB/celb/ehxA/epeA/gad/iha/iss/lpfA	100/100/99.37/99.04/100/99.81/100/100	stx2d1, stx2a	100/99.68
644-PT8	CP015831.1	O157	wzy/wzx	100/100	H7	fliC	100	astA/eae/espA/espB/espF/espJ/gad/iha/iss/nleA/nleB/nleC/tccP/tir	100/100/100/100/100/100/100/100/98.3/100/100/100/100/100	stx1a/stx2c/stx1a	99.92/100/100
180-PT54	CP015832.1	O157	wzy/wzx	100/100	H7	fliC	100	astA/eae/espA/espB/espF/espJ/gad/iha/iss/nleB/nleC/tccP/tir	91.66/100/100/100/100/100/100/100/98.3/100/100/100/100	stx1a/stx1a/stx2c	99.92/100/100
MS6198	CP015834.1	O1	wzx/wzy	100/99.7	H6	fliC	97.33	air/eilA/gad/iss/lpfA	97.63/99.71/99.71/99.66/99.83	n.d.	N/A
FRIK2533	CP015842.1	O157	wzy/wzx	100/100	H7	fliC	100	astA/eae/espA/espB/espF/espJ/gad/iha/iss/nleA/nleB/nleC/tccP/tir	100/100/100/100/100/100/100/100/98.64/100/100/100/10/100	stx1a/stx2c	100/100
FRIK2455	CP015843.2	O157	wzy/wzx	100/100	H7	fliC	100	astA/eae/ehxA/espA/espB/espF/espJ/espP/etpD/gad/iha/iss/katP/nleA/nleB/nleC/tccP/tir/toxB	100/100/100/100/100/100/100/99.92/100/100/100/98.64/100/100/100/100/100/100/99.93	stx1a/stx2c	100/100
FRIK2069	CP015846.1	O157	wzy/wzx	100/100	H7	fliC	100	astA/eae/ehxA/espA/espB/espF/espJ/espP/etpD/gad/iha/iss/katP/nleA/nleB/nleC/tccP/tir/toxB	100/100/100/100/100/100/100/99.92/100/100/100/98.64/100/100/100/100/100/100/99.93	stx1a/stx2c	100/100
210205630	CP015912.1	O160	wzy/wzx	100/99.84	H40	fliC	98.58	astA/gad/lpfA	100/100/100	n.d.	N/A
S51	CP015995.1	O102	wzy/wzx	99.73/99.76	H30	fliC	99.94	gad/iss	100/99.66	n.d.	N/A
NGF1	CP016007.1	O2/O50-O2	wzy/wzx	98.03/98.65	H6	fliC	99.94	gad/iroN/iss/pic/sfaS/vat	99.93/99.68/100/95.52/100/100	n.d.	N/A
ER1821R	CP016018.1	O16	wzx/wzy	100/100	H48	fliC	100	gad/iss	100/98.98	n.d.	N/A
EC590	CP016182.2	O162/O89	wzt/wzm	93.63/94.1	H10	fliC	99.92	gad	100	n.d.	N/A
K-15KW01	CP016358.1	O6	wzy	99.93	H31	fliC	100	cnf1/gad/iroN/iss/mcmA/sfaS/vat	99.97/100/99.59/100/100/99.8/99.95	n.d.	N/A
210221272	CP016404.1	n.d.	N/A	N/A	H32	fliC	99.74	astA/gad	99.15/100	n.d.	N/A
UPEC 26-1	CP016497.1	O6	wzy	100	H1	fliC	100	cnf1/gad/iha/iroN/iss/mchB/mchC/mchF/mcmA/pic/senB/vat	99.97/100/99.76/100/100/100/100/100/100/99.95/100/99.98	n.d.	N/A
str. O177:H21	CP016546.1	O177	wzy/wzx	99.69/99.45	H21	fliC	99.86	gad/ireA/lpfA	100/99.95/99.83	n.d.	N/A
FRIK944	CP016625.1	O157	wzy/wzx	100/100	H7	fliC	100	astA/eae/ehxA/espA/espB/espF/espJ/espP/etpD/gad/iha/iss/katP/nleA/nleB/nleC/tccP/tir/toxB	100/100/100/100/100/100/100/99.92/100/100/100/98.64/100/100/100/100/100/100/99.93	stx1a/stx2c	100/100
FORC_041	CP016628.1	O163	wzy	100	H19	fliC	99.95	gad/iha/iss/lpfA	100/99.81/100/100	stx2a	99.92
FORC_044	CP016755.1	O157	wzy/wzx	100/100	H7	fliC	100	astA/eae/ehxA/espA/espB/espF/espJ/espP/etpD/gad/iha/iss/katP/nleA/nleB/nleC/tccP/tir/toxB	100/100/100/100/100/100/100/100/100/100/99.9/98.3/100/100/100/100/100/99.94/99.97	stx1a/stx2a	100/100
FORC_043	CP016828.1	O104	wzy/wzx	99.64/100	H4	fliC	100	ORF3/ORF4/aaiC/aap/aar/aatA/agg3A/agg3B/agg3C/agg3D/aggR/astA/capU/gad/iha/lpfA/mchB/mchC/mchF/pic/sigA	100/99.81/100/100/100/100/99.8/100/99.88/99.87/100/100/100/100/100/100/96.39/100/100/100/100	stx2a	99.84
K-12 NEB 5-alpha	CP017100.1	O16	wzy/wzx	100/100	H48	fliC	100	gad/iss	100/98.98	n.d.	N/A
FAM21845	CP017220.1	O18ab	wzy/wzx	99.91/100	H14/H55	fliC/fliA	100/99.84	gad	100	n.d.	N/A
NADC 5570/86-24/6565	CP017249.1	O157	wzy/wzx	100/100	H7	fliC	100	astA/eae/ehxA/espA/espB/espF/espJ/espP/etpD/gad/iha/iss/katP/nleA/nleB/nleC/tccP/tir/toxB	100/100/100/100/100/100/100/100/100/100/100/98.3/100/100/100/100/100/99.94/99.94	stx2a	100
NADC 5570/86-24/6564	CP017251.1	O157	wzy/wzx	100/100	H7	fliC	100	astA/eae/ehxA/espA/espB/espF/espJ/espP/etpD/gad/iha/iss/katP/nleA/nleB/nleC/tccP/tir/toxB	100/100/100/100/100/99.87/100/100/100/100/100/98.3/100/100/100/100/100/99.94/99.94	stx2a	100
1130	CP017434.1	O157	wzy/wzx	100/100	H7	fliC	100	astA/eae/ehxA/espA/espB/espF/espJ/espP/etpD/gad/iha/iss/katP/nleA/nleB/nleC/tccP/tir/toxB	100/100/100/100/100/100/99.85/99.97/100/100/100/98.3/100/100/100/100/100/100/99.94	stx2c	100
2149	CP017436.1	O157	wzy/wzx	100/100	H7	fliC	100	astA/eae/ehxA/espA/espB/espF/espJ/espP/etpD/gad/iha/iss/katP/nleA/nleB/nleC/tccP/tir/toxB	100/100/100/100/100/100/98.85/99.97/100/100/100/98.3/100/100/100/100/100/100/99.94	stx2c	100
2159	CP017438.1	O157	wzy/wzx	100/100	H7	fliC	100	astA/eae/ehxA/espA/espB/espF/espJ/espP/etpD/gad/iha/iss/katP/nleA/nleB/nleC/tccP/tir/toxB	100/100/100/100/100/100/99.85/99.97/100/100/100/98.3/100/100/100/100/100/100/99.94	stx2c	100
3384	CP017440.1	O157	wzy/wzx	100/100	H7	fliC	100	astA/eae/ehxA/espA/espB/espF/espJ/espP/etpD/gad/iha/iss/katP/nleA/nleB/nleC/tccP/tir/toxB	100/100/100/100/100/100/100/100/100/100/100/98.3/100/100/100/100/100/100/99.97	stx1a/stx2a	100/100
4276	CP017442.1	O157	wzy/wzx	100/100	H7	fliC	100	astA/eae/ehxA/espA/espB/espF/espJ/espP/etpD/gad/iha/iss/katP/nleA/nleB/nleC/tccP/tir/toxB	100/100/100/100/100/100/99.85/99.97/100/100/100/98.3/100/100/100/100/100/100/99.94	stx2c	100
8368	CP017444.1	O157	wzy/wzx	100/100	H7	fliC	100	astA/eae/ehxA/espA/espB/espF/espJ/espP/etpD/gad/iha/iss/katP/nleA/nleB/nleC/tccP/tir/toxB	100/100/100/100/100/100/100/100/100/100/100/98.3/100/100/100/100/100/100/99.97	stx1a/stx2a	100/100
9234	CP017446.1	O157	wzy/wzx	100/100	H7	fliC	100	astA/eae/ehxA/espA/espB/espF/espJ/espP/etpD/gad/iha/iss/katP/nleA/nleB/nleC/tccP/tir/toxB	100/100/100/100/100/100/99.85/99.97/100/100/100/98.3/100/100/100/100/100/100/99.94	stx2c	100
SLK172	CP017631.1	O36	wzx/wzy	99.87/99.91	H26	fliC	99.94	astA/cif/eae/espA/espB/espF/espJ/gad/nleA/nleB/tccP/tir	100/99.76/99.89/100/99.89/93.34/99.69/100/100/100/99.65/99.69	n.d.	N/A
PA20	CP017669.1	O157	wzy/wzx	100/100	H7	fliC	100	astA/eae/ehxA/espA/espB/espF/espJ/espP/etpD/gad/iha/iss/katP/nleA/nleB/nleC/tccP/tir/toxB	100/100/100/100/100/100/100/100/100/100/100/98.3/100/100/100/100/100/100/99.97	stx1a/stx2a	100/100
FMU073332	CP017844.1	O6	wzx	100	H16	fliC	99.87	astA/capU/gad/iss/ltcA	100/99.91/100/100/100	n.d.	N/A
MRSN352231	CP018103.1	O162/O89	wzt/wzm	93.63/94.1	H9	fliC	98.86	gad/iss	100/99.66	n.d.	N/A
MRSN346595	CP018109.1	O162/O89	wzt/wzm	93.63/94.1	H9	fliC	98.86	gad/iss	100/99.66	n.d.	N/A
MRSN346638	CP018115.1	O162/O89	wzt/wzm	93.63/94.1	H9	fliC	98.86	gad/iss	100/99.66	n.d.	N/A
MRSN346355	CP018121.1	O162/O89	wzt/wzm	93.63/94.1	H9	fliC	98.86	gad/iss	100/99.66	n.d.	N/A
MRSN346647	CP018206.1	n.d.	N/A	N/A	H9	fliC	98.66	air/eilA/gad/iss	95.13/98.59/99.36/100	n.d.	N/A
155	CP018237.1	O157	wzy/wzx	99.92/100	H7	fliC	100	astA/eae/ehxA/espA/espB/espF/espJ/espP/etpD/gad/iha/iss/katP/nleA/nleB/nleC/tccP/tir/toxB	100/99.96/100/100/99.89/100/99.85/99.95/100/100/100/98.3/100/100/100/99.9/100/99.96	stx2a	99.92
272	CP018239.1	O157	wzy/wzx	100/100	H7	fliC	100	astA/eae/ehxA/espA/espB/espF/espJ/espP/etpD/gad/iha/iss/katP/nleA/nleB/nleC/tccP/tir/toxB	100/100/99.97/100/100/100/100/99.97/100/100/100/97.96/100/100/100/100/99.78/100/99.95	stx2a	100
319	CP018241.1	O157	wzy/wzx	100/100	H7	fliC	100	astA/eae/ehxA/espA/espB/espF/espJ/espP/etpD/gad/iha/iss/katP/nleA/nleB/nleC/tccP/tir/toxB	100/100/100/100/100/100/100/99.97/100/100/100/98.3/100/100/100/100/100/100/99.94	stx1a	100
350	CP018243.1	O157	wzy/wzx	100/100	H7	fliC	100	astA/eae/ehxA/espA/espB/espF/espJ/espP/etpD/gad/iha/iss/katP/nleA/nleB/nleC/tccP/tir/toxB	100/100/100/100/100/100/100/99.97/100/100/100/98.3/100/100/100/100/100/100/99.95	stx1a/stx2c	100/100
472	CP018245.1	O157	wzy/wzx	99.92/100	H7	fliC	100	astA/eae/ehxA/espA/espB/espF/espJ/espP/etpD/gad/iha/iss/katP/nleA/nleB/nleC/tccP/tir/toxB	100/100/100/100/100/100/100/99.92/100/100/100/98.3/100/100/100/100/100/99.94/99.95	stx1a/stx2c	100/100
7784	CP018247.1	O157	wzy/wzx	100/100	H7	fliC	100	astA/eae/ehxA/espA/espB/espF/espJ/espP/etpD/gad/iha/iss/katP/nleA/nleB/nleC/tccP/tir/toxB	100/99.96/100/100/100/100/99.85/99.92/100/100/100/98.64/100/1000/100/100/100/100/99.93	stx2c	100
10671	CP018250.1	O157	wzy/wzx	100/100	H7	fliC	99.94	astA/cdtB/eae/ehxA/espA/espB/espF/espJ/espP/etpD/gad/iha/iss/katP/nleA/nleB/nleC/tccP/tir(toxB	100/100/100/100/99.83/100/100/100/100/100/100/100/98.3/100/100/100/100/100/100/99.96	stx2c	100
9000	CP018252.1	O157	wzy/wzx	100/100	H7	fliC	100	astA/eae/ehxA/espA/espB/espF/espJ/espP/etpD/gad/iha/iss/katP/nleA/nleB/nleC/tccP/tir/toxB	100/100/100/100/99.89/100/100/99.97/100/100/100/98.98/100/100/100/100/99.78/100/99.96	stx2c	99.92
KSC9	CP018323.1	n.d.	N/A	N/A	H21	fliC	99.86	gad/ireA/iss/lpfA	100/99.95/100/100	n.d.	N/A
tolC	CP018801.1	O16	wzy/wzx	100/100	H48	fliC	100	gad/iss	100/99.32	n.d.	N/A
KSC64	CP018840.1	O89	wzm/wzt	100/99.87	H38	fliC	99.78	gad/iss/lpfA	100/98.98/100	n.d.	N/A
Ecol_224	CP018948.1	O131	wzx/wzy	100/99.85	H31	fliC	100	gad/iss/lpfA	100/100/100	n.d.	N/A
Ecol_276	CP018953.1	O25	wzy/wzx	95.67/96.03	H4	fliC	100	gad/iss/senB	100/100/100	n.d.	N/A
Ecol_316	CP018957.1	O15	wzx/wzy	99.68/99.24	H1	fliC	98.32	air/eilA/gad/iha/lpfA/sat	95.14/98.59/100/100/100/100	n.d.	N/A
Ecol_422	CP018962.1	O162/O89	wzt/wzm	93.63/94.1	H10	fliC	99.92	gad	100	n.d.	N/A
Ecol_517	CP018965.1	n.d.	N/A	N/A	H9	fliC	99.95	gad/lpfA/senB	100/100/100	n.d.	N/A
Ecol_542	CP018970.1	O25	wzy/wzx	95.67/96.03	H4	fliC	100	gad/iha/iss/sat	100/100/100/99.97	n.d.	N/A
Ecol_545	CP018976.1	n.d.	N/A	N/A	H9	fliC	98.66	air/eilA/gad/iss	95.16/98.59/99.36/99.66	n.d.	N/A
Ecol_656	CP018979.1	O25	wzy/wzx	95.67/96.03	H4	fliC	100	cnf1/gad/iha/iss/sat	99.97/100/100/100/100	n.d.	N/A
Ecol_867	CP018983.1	O25	wzy/wzx	95.67/96.03	H4	fliC	100	gad/iha/iss/sat	100/100/100/100	n.d.	N/A
Ecol_AZ146	CP018991.1	O25	wzx/wzy	96.03/95.58	H4	fliC	100	celb/cnf1/gad/iha/iss/sat	100/100/100/100/100/99.97	n.d.	N/A
Ecol_AZ147	CP018995.1	O9	wzt/wzm	99.92/99.87	H30	fliC	100	gad/iroN/iss/mchF	100/100/100/100	n.d.	N/A
Ecol_AZ153	CP019000.1	O25	wzy/wzx	95.67/96.03	H4	fliC	100	gad/iha/iss/sat	100/100/100/100	n.d.	N/A
Ecol_AZ155	CP019005.1	O162	wzt/wzm	93.63/94.1	H4	fliC	99.9	gad	100	n.d.	N/A
Ecol_AZ159	CP019008.1	O25	wzx/wzy	95.95/95.58	H4	fliC	99.9	cma/gad/ireA/iroN/iss/mchF	100/100/99.95/100/100/99.9	n.d.	N/A
Ecol_AZ161	CP019012.1	O25	wzx/wzy	96.03/95.67	H4	fliC	100	ccl/gad/iha/iss	100/100/100/100	n.d.	N/A
Ecol_AZ162	CP019015.1	O25	wzx/wzy	96.03/95.67	H4	fliC	100	gad/iha/iss/sat	100/100/100/100	n.d.	N/A
Ecol_244	CP019020.1	O25	wzy/wzx	95.58/96.03	H4	fliC	99.9	cba/cma/gad/iroN/iss/mchF/tsh	100/100/100/100/100/99.95/99.95	n.d.	N/A
Ecol_881	CP019029.1	O1	wzy/wzx	99.7/100	H6	fliC	97.33	air/eilA/gad/lpfA	97.63/99.71/99.71/99.83	n.d.	N/A
CRE1540	CP019051.1	O35	wzx/wzy	99.42/99.12	H28	fliC	100	gad/iroN/iss/lpfA/mchF/tsh/	100/100/100/100/100/99.9	n.d.	N/A
CRE1493	CP019071.1	O162/O8/O89	wzt/wzt/wzm	93.63/99.58/94.1	H9	fliC	98.86	capU/gad/iss	99.91/100/99.66	n.d.	N/A
WCHEC050613	CP019213.2	O149	wzx/wzy	100/100	H11	fliC	99.52	gad	100	n.d.	N/A
FHI_NMBU_03	CP019455.1	n.d.	N/A	N/A	H6	fliC	98.98	cif/eae/espA/gad/iroN/iss/nleA/nleB/tir/vat	100/90.82/100/99.79/98.94/99.35/99.84/100/99.88/99.95	n.d.	N/A
KSC207	CP019558.1	O81	wzx/wzy	100/100	H14	fliC	98.85	gad/iss/lpfA	100/100/100	n.d.	N/A
KSC1031	CP019560.1	O128ab	wzx/wzy	100/99.9	H2/H35	fliC/flkA	99.93/100	gad/lpfA/tsh	100/100/99.9	n.d.	N/A
MGY	CP019629.1	O16	wzy/wzx	100/100	H48	fliC	100	gad/iss	100/98.98	n.d.	N/A
NU14	CP019777.1	O18/O18ac	wzy/wzx	99.92/99.84	H7	fliC	100	cnf1/gad/iroN/iss/sfaS/vat	100/100/100/100/100/99.98	n.d.	N/A
NCTC86	CP019778.1	O15	wzy/wzx	99.07/99.6	H10	fliC	100	capU/gad/iha/iss/nfaE	99.91/100/98.71/100/99.33	n.d.	N/A
MDR_56	CP019903.1	n.d.	N/A	N/A	H4	fliC	100	gad/ireA/iss/lpfA	99.71/99.95/98.64/98.95	n.d.	N/A
DSM 103246	CP019944.1	O123/O123-O186	wzx/wzy	100/99.92	H34	fliC	98.6	air/astA/eilA/gad/ireA	94.81/100/97.76/99/99.95	n.d.	N/A
HKUOPY1	CP019961.1	O75	wzy/wzx	99.72/99.93	H42	fliC	100	gad	100	n.d.	N/A
WB61	CP020025.1	n.d.	N/A	N/A	n.d.	N/A	N/A	air/eilA/gad/lpfA	93.3/99.71/99/99.83	n.d.	N/A
AR_0118	CP020048.1	O131	wzx/wzy	99.76/100	H31	fliC	99.94	gad/iss/lpfA	100/100/100	n.d.	N/A
AR_0069	CP020055.1	O78	wzx/wzy	99.86/99.73	H9	fliC	99.95	gad/iha/lpfA	100/99.86/100	n.d.	N/A
AR_0061	CP020058.1	O13/O13-O135	wzx/wzy	100/100	H30	fliC	99.88	gad	100	n.d.	N/A
13E0725	CP020092.1	O182	wzx/wzy	100/100	H25	fliC	100	astA/eae/espA/espF/espJ/espP/gad/lpfA/nleA/nleB/nleC/tccP/tir	100/100/100/100/99.54/98.1/100/100/95.83/100/99.7/99.52/100	stx1a	100
13E0780	CP020106.1	O156	wzx/wzy	99.91/100	H25	fliC	100	astA/eae/espA/espF/espJ/espP/gad/iss/lpfA/nleA/nleB/nleC/tccP/tir	100/100/99.83/100/99.69/98.13/100/97.96/100/99.92/100/99.9/96.64/100	stx1a	100
13E0767	CP020107.1	O156	wzx/wzy	99.91/100	H8	fliC	100	cif/eae/espA/espF/espJ/gad/iss/lpfA/nleB/tir	100/99.72/99.83/95.71/100/100/98.98/100/100/99.88	n.d.	N/A
AR_0104	CP020116.1	O25	wzx/wzy	96.03/95.67	H4	fliC	100	gad/iha/iss/sat/senB	100/100/100/100/100	n.d.	N/A
BLR(DE3)	CP020368.1	O7	wzy/wzx	100/100	n.d.	N/A	N/A	gad/iss	100/100	n.d.	N/A
103	CP020495.1	O102	wzy/wzx	99.82/99.76	H6	fliC	97.28	air/gad	95.27/99.36	n.d.	N/A
C	CP020543.1	n.d.	N/A	N/A	H19	fliC	98.42	gad	100	n.d.	N/A
CFSAN051542	CP020835.1	O18ab	wzy/wzx	99.83/100	H14	fliC	100	gad	99.93	n.d.	N/A
HB-Coli0	CP020933.1	n.d.	N/A	N/A	H21	fliC	98.64	gad/iroN/iss/lpfA/mchF	100/100/100/100/100	n.d.	N/A
5CRE51	CP021175.1	O162/O89	wzt/wzm	93.63/94.1	H10	fliC	99.92	capU/gad/iss	99.91/100/99.66	n.d.	N/A
81009	CP021179.1	O25	wzx/wzy	96.03/95.67	H4	fliC	100	gad/iha/iss/sat/senB	100/100/100/99.97/100	n.d.	N/A
Z1002	CP021202.1	O102	wzy/wzx	99.82/99.76	H6	fliC	96.64	air/eilA/gad	95.27/98.53/99.36	n.d.	N/A
Z247	CP021207.1	O25	wzy/wzx	95.67/96.03	H4	fliC	100	cnf1/gad/iss	100/100/100	n.d.	N/A
PA45B	CP021288.1	O2/O50-O2	wzy/wzx	99.9/99.84	H7	fliC	100	gad/ireA/iss/senB/vat	100/100/100/100/99.95	n.d.	N/A
95JB1	CP021335.1	O111	wzy	100	H8	fliC	99.86	astA/cif/eae/efa1/ehxA/espA/espF/espJ/gad/iha/iss/katP/lpfA/nleA/nleB/nleC/tccP/tir	98.97/99.65/99.72/100/99.87/100/92.25/100/100/100/98.3/99.95/100/100/100/100/99.32/100	stx1a/stx2a	100/100
95NR1	CP021339.1	O111	wzy	100	H8	fliC	99.87	astA/cif/eae/efa1/ehxA/espA/espF/espJ/gad/iha/iss/katP/lpfA/nleA/nleB/nleC/tccP/tir	98.97/99.65/99.72/100/99.87/100/92.25/100/100/100/98.3/99.95/100/100/100/100/99.32/100	stx1a/stx2a	100/100
H105	CP021454.1	O25	wzy/wzx	95.67/96.03	H4	fliC	100	gad/iha/iss/sat/senB	100/100/100/100/100	n.d.	N/A
AR_0149	CP021532.1	O162/O89	wzt/wzm	93.63/94.1	H9	fliC	98.86	capU/gad/iss	99.91/100/99.66	n.d.	N/A
AR_0119	CP021535.1	O131	wzx/wzy	99.76/100	H31	fliC	99.94	gad/iss/lpfA	100/100/100	n.d.	N/A
AR_0162	CP021683.1	O162/O89	wzt/wzm	93.63/94.1	H5	fliC	99.77	capU/gad/iss	99.91/100/99.66	n.d.	N/A
AR_0058	CP021689.1	O25	wzy/wzx	95.67/96.03	H4	fliC	100	gad/iha/iss/sat/senB	100/100/100/100/100	n.d.	N/A
AR_0151	CP021691.1	O162/O89	wzt/wzm	93.63/94.1	H9	fliC	98.86	capU/gad/iss	99.91/100/99.66	n.d.	N/A
AR_0128	CP021722.1	O131	wzy/wzx	100/99.76	H31	fliC	99.94	gad/iss/lpfA	100/100/100	n.d.	N/A
AR_0114	CP021732.1	O162/O89	wzt/wzm	93.63/94.1	H9	fliC	98.86	capU/gad/iss	99.91/100/99.66	n.d.	N/A
AR_0150	CP021736.1	O162/O89	wzt/wzm	93.63/94.1	H9	fliC	98.86	capU/gad/iss	99.91/100/99.66	n.d.	N/A
EC974	CP021840.1	O51	wzy/wzx	98.65/98.33	H34	fliC	98.6	air/eilA/gad	94.96/97.7/99.5	n.d.	N/A
EC1515	CP021844.1	O51	wzx/wzy	98.33/98.65	H34	fliC	98.6	air/eilA/gad	94.96/97.7/99.5	n.d.	N/A
AR_0137	CP021879.1	O162/O89	wzt/wzm	93.63/94.1	H21	fliC	99.59	astA/capU/gad/iss	100/99.9/100/99.66	n.d.	N/A
AR_0055	CP021935.1	O25	wzx/wzy	96.03/95.67	H4	fliC	100	gad/iha/iss/sat	100/100/100/100	n.d.	N/A
FDAARGOS_293	CP022050.2	O157	wzy/wzx	100/100	H7	fliC	100	astA/eae/ehxA/espA/espB/espF/espJ/espP/etpD/gad/iha/iss/katP/nleA/nleB/nleC/tccP/tir/toxB	100/100/100/100/100/100/100/100/100/100/100/98.3/100/100/100/100/100/100/99.95	stx1a/stx2c	100/100
FDAARGOS_348	CP022086.2	O104	wzy/wzx	99.64/100	H4	fliC	100	ORF3/ORF4/aaiC/aap/aar/aatA/aggA/aggB/aggC/aggD/aggR/capU/gad/iha/iss/lpfA/mchB/mchC/mchF/pic/sepA/sigA	100/100/100/100/100/100/100/99.77/100/100/100/100/100/100/97.96/100/96.39/100/100/99.98/100/100	stx2a	99.92
ABWA45	CP022154.1	O27/O9	wzy-wzx/wzm-wzt	100-99.61/95.04-95.83	H7	fliC	98.86	gad/lpfA	100/99.83	n.d.	N/A
M160133	CP022164.1	O15	wzx/wzy	100/99.92	H42	fliC	98.67	air/eilA/gad/iroN/iss/lpfA/mchF/mcmA/tsh	97.61/99.71/99.07/99.95/100/99.83/99.95/99.86/100/100	n.d.	N/A
WCHEC96200	CP022229.2	O102	wzy/wzx	99.82/99.76	H6	fliC	97.28	air/eilA/gad	95.27/98.53/99.36	n.d.	N/A
STEC299	CP022279.1	n.d.	N/A	N/A	H18	fliC	97.66	cba/cma/gad/vat	99.37/99.75/99.86/99.95	stx2c	92.58
E62	CP022393.1	O153-O178	wzx/wzy	99.51/99.26	H7	fliC	100	astA/gad/lpfA	99.15/100/100	n.d.	N/A
16-9255	CP022407.1	O121	wzx/wzy	100/100	H19	fliC	98.36	astA/eae/efa1/ehxA/espA/espB/espF/espI/espJ/espP/gad/lpfA/nleA/nleB/nleC/tccP/tir/toxB	100/99.96/99.91/99.97/99.83/100/100/100/99.85/97.92/100/100/100/99.92/99.9/99.8/100/99.94/99.98	stx2a	100
ATCC 700415	CP022609.1	O4	wzx/wzy	99.92/99.92	H5	fliC	100	cnf1/gad/ireA/iroN/iss/mchB/mchC/mchF/mcmA/sfaS/vat	99.84/99.93/97.95/99.91/99.66/100/99.72/100/99.19/99.81	n.d.	N/A
FORC 064	CP022664.1	O11	wzx/wzy	100/100	H16	fliC	100	eae/efa1/espA/espB/espF/gad/nleB/nleC/sepA/tir	99.93/99.96/100/99.89/100/100/100/99.7/97.17/99.94	n.d.	N/A
CDC#03-98	CP022689.1	O157	wzy/wzx	100/100	H7	fliC	100	astA/eae/ehxA/espA/espB/espF/espJ/espP/etpD/gad/iha/iss/katP/nleA/nleB/nleC/tccP/tir/toxB	100/100/99.97/100/100/100/100/99.97/100/100/100/98.3/99.95/100/100/100/100/99.94/99.95	stx2a	100
SA186	CP022730.1	O25	wzy/wzx	95.58/96.03	H4	fliC	100	gad	100	n.d.	N/A
2011EL-1370-2	CP022912.1	O6	wzx	100	H16	fliC	99.81	astA/capU/eatA/gad/iss/ltcA	100/99.91/99.98/100/100/100	n.d.	N/A
FORC_069	CP023061.1	O104	wzy/wzx	99.55/100	H4	fliC	100	ORF3/ORF4/aaiC/aap/aar/aatA/agg3A/agg3B/agg3C/agg3D/aggR/astA/capU/gad/iha/lpfA/mchB/mchC/mchF/pic/sigA	100/99.81/100/100/100/100/100/99.8/100/100/99.87/100/100/100/100/100/100/96.39/100/100/100/100	stx2a	99.84
CFSAN061770	CP023142.1	O17-O44/O17-O77	wzy/wzx	100/100	H18	fliC	100	air/astA/eilA/gad/iss/lpfA	100/100/100/100/100/100	n.d.	N/A
ETEC-2265	CP023346.1	O115	wzx/wzy	100/99.91	H5	fliC	99.77	eatA/gad/iss/ltcA	99.02/100/100/100	n.d.	N/A
ETEC-2264	CP023349.1	O114	wzx/wzy	100/99.77	H49	fliC	100	eatA/gad/iss/lpfA/ltcA	99.66/100/100/100/100	n.d.	N/A
746	CP023353.1	n.d.	N/A	N/A	H18	fliC	96.71	air/cba/cma/eilA/gad	95.66/100/100/98.65/99.14	n.d.	N/A
317	CP023357.1	O6	wzy	100	H31	fliC	99.94	astA/gad/iroN/iss/mcmA/pic/sfaS/vat	99.15/100/99.54/100/100/95.55/99.8/99.95	n.d.	N/A
1943	CP023359.1	O159	wzx/wzy	99.78/99.7	H28	fliC	99.94	gad/lpfA	100/100	n.d.	N/A
144	CP023364.1	O1	wzx/wzy	99.92/99.7	H15	fliC	98.34	air/eilA/gad/ireA/iroN/iss/mchF	95.16/98.65/99.36/99.9/100/100/99.95	n.d.	N/A
1428	CP023366.1	n.d.	N/A	N/A	H2	fliC	99.2	air/eilA/gad/iroN/iss/lpfA	97.63/99.71/99.71/98.9/100/99.83	n.d.	N/A
1283	CP023371.1	O162/O89	wzt/wzm	93.63/94.1	H10	fliC	99.92	gad	100	n.d.	N/A
127	CP023377.1	O9	wzt/wzm	99.92/99.87	H4	fliC	99.9	gad/iss	99.93/99.66	n.d.	N/A
1223	CP023383.1	O162/O89	wzt/wzm	93.63/94.1	H9	fliC	98.86	gad/iroN/iss/mchF	100/100/99.68/99.95	n.d.	N/A
1190	CP023386.1	O166	wzy/wzx	99.35/99.6	H15	fliC	100	air/eilA/gad	95.48/99/99.14	n.d.	N/A
1105	CP023388.1	O21	wzy/wzx	100/99.92	H14	fliC	96.79	cba/cma/cnf1/gad/ireA/iroN/iss/mchB/mchC/mchF/mcmA/sfaS/vat	100/99.88/99.51/99.93/98.05/100/100/100/100/100/100/99.19/99.9	n.d.	N/A
FDAARGOS_401	CP023531.1	O104	wzy/wzx	99.64/100	H4	fliC	100	ORF3/ORF4/aaiC/aap/aar/aatA/aggA/aggB/aggC/aggD/aggR/capU/gad/iha/iss/lpfA/mchB/mchC/mchF/pic/sepA/sigA	100/100/100/100/100/100/100/99.77/100/100/100/100/100/100/97.96/100/96.39/100/100/99.95/100/100	stx2a	100
FDAARGOS_403	CP023535.1	O104	wzy/wzx	99.64/100	H4	fliC	100	ORF3/ORF4/aaiC/aap/aar/aatA/aggA/aggB/aggC/aggD/aggR/capU/gad/iha/lpfA/mchB/mchC/mchF/pic/sepA/sigA	100/100/100/100/100/100/100/99.77/100/100/100/100/100/100/100/96.39/100/100/100/100/100	stx2a	100
CFSAN002236	CP023541.1	O104	wzy/wzx	100/100	H21	fliC	98.64	ehxA/epeA/espP/gad/iha/iss/lpfA/subA	99.73/96.08/99.82/100/99.9/98.98/100/100	stx2a	99.92
SMN013SH2	CP023673.1	O177	wzy/wzx	99.84/99.84	H25	fliC	96.89	astA/cif/eae/ehxA/espA/espB/espF/espI/espJ/espP/gad/iha/iss/katP/lpfA/nleA/nleB/nleC/tir	100/99.53/99.65/99.8/99.65/99.79/99.51/99.95/99.69/99.8/100/100/97.96/99.95/100/99.63/99.9/99.9/99.75	stx2c	100
IMT16316	CP023815.1	O45	wzx/wzy	100/100	H45	fliC	98.36	air/eilA/gad	97.63/99.71/99.64	n.d.	N/A
7/2	CP023820.1	O102	wzy/wzx	99.82/99.76	H6	fliC	97.28	air/eilA/gad	95.27/98.53/99.36	n.d.	N/A
4/4	CP023826.1	O25	wzx/wzy	96.03/95.67	H4	fliC	100	gad/iha/iss/sat	100/100/100/100	n.d.	N/A
4/2-1	CP023834.1	O162/O89	wzt/wzm	93.63/94.1	H9	fliC	98.86	capU/gad/iss	99.91/100/99.66	n.d.	N/A
4/1-1	CP023844.1	O25	wzy/wzx	95.67/96.03	H4	fliC	100	gad/iha/iss/sat	100/100/100/100	n.d.	N/A
4/0	CP023849.1	O25	wzx/wzy	96.03/95.67	H4	fliC	100	cnf1/gad/iha/iss/sat	100/100/100/100/100	n.d.	N/A
2/0	CP023853.1	O25	wzy/wzx	95.67/96.03	H4	fliC	100	gad/iha/ireA/iss/nfaE/sat	100/100/100/100/99.87/100	n.d.	N/A
FDAARGOS_433	CP023899.1	O8	wzm	100	H21	fliC	99.53	gad/lpfA	100/100	n.d.	N/A
FDAARGOS_448	CP023960.1	O102	wzy/wzx	99.82/99.76	H6	fliC	97.28	air/eilA/gad/iha/sat	95.27/98.53/99.29/99.95/100	n.d.	N/A
SMN197SH3	CP024056.1	O177	wzy/wzx	99.84/99.84	H25	fliC	96.89	astA/cba/cif/eae/ehxA/espA/espB/espF/espI/espJ/espP/gad/iha/iss/katP/lpfA/nleA/nleB/nleC/tir	100/94.49/99.41/99.65/99.8/99.65/99.79/95.51/99.95/99.69/99.82/100/99.95/97.96/99.95/100/96.63/99.9/99.9/99.75	stx2c	100
WG5	CP024090.1	n.d.	N/A	N/A	H19	fliC	98.42	gad	100	n.d.	N/A
14EC001	CP024127.1	O115	wzx/wzy	100/99.91	H10	fliC	100	astA/cif/eae/espA/espF/espJ/etpD/gad/iha/iss/katP/nleA/nleB/tir	100/100/97.8/100/99.83/99.85/99.89/100/99.9/100/99.84/99.9/98.92	n.d.	N/A
14EC007	CP024131.1	O180	wzy/wzx	99.92/99.92	H2	fliC	99.2	cif/eae/espA/espF/etpD/gad/katP/nleA/nleB/tccP/tir	97.89/99.93/92.92/95.83/99.89/100/99.95/99.02/100/99.32/99.48	n.d.	N/A
14EC017	CP024134.1	O70	wzx/wzy	97.36/96.8	H2	fliC	99.2	cma/eae/espA/espB/espF/etpD/gad/katP/mchF/nleA/nleB/nleC/tir	100/100/99.65/99.79/98.39/99.89/100/99.91/99.9/99.55/98.78/99.7/98.7	n.d.	N/A
14EC020	CP024138.1	O24	wzx/wzy	99.92/100	H4	fliC	100	cma/gad/hlyE/ireA/iroN/iss/lpfA/vat	100/99.71/99.67/99.95/100/!00/98.95/100	n.d.	N/A
14EC029	CP024141.1	O8	wzt	99.51	H10	fliC	99.45	astA/gad/lpfA/ltcA/stb	100/99.93/100/100/100	n.d.	N/A
14EC033	CP024147.1	O52	wzm	100	H45	fliC	99.94	gad	99.57	n.d.	N/A
14EC047	CP024155.1	O115	wzx/wzy	100/99.91	H2	fliC	98.39	cma/eae/espA/espB/espF/etpD/gad/katP/mchF/nleA/nleB/nleC/tir	100/99.96/99.65/99.79/98.39/99.83/100/99.86/99.86/99.55/100/99.7/98.7	n.d.	N/A
2014EL-1345-2	CP024223.1	O169/O169-O183	wzx/wzy	100/99.91	H41	fliC	98.75	air/astA/capU/eilA/gad/iss/sta1	94.62/100/99.36/97.59/99.5/100/99.54	n.d.	N/A
2014EL-1343-2	CP024228.1	O25	wzx/wzy	99.92/99.81	H16	fliC	99.94	astA/gad/iss	94.87/100/99.66	n.d.	N/A
2014EL-1346-6	CP024232.1	O6	wzx	100	H16	fliC	99.94	astA/capU/eatA/gad/iss/lngA/ltcA	100/100/99.98/100/100/100/100	n.d.	N/A
90-9272	CP024239.1	O15	wzx/wzy	99.92/99.83	H11	fliC	99.86	astA/capU/eatA/gad/ltcA	100/99.91/98.88/100/99.88	n.d.	N/A
90-9280	CP024240.1	O114	wzx/wzy	100/99.77	H49	fliC	100	gad/iss/lpfA/ltcA	100/100/100/100	n.d.	N/A
90-9281	CP024243.1	O128ab	wzx/wzy	99.24/99.33	H27	fliC	97.88	capU/cfaC/gad/iss/lpfA	100/100/100/100/100	n.d.	N/A
B4103-1	CP024245.1	O27	wzy/wzx	99.92/99.92	H7	fliC	100	astA/capU/eatA/gad/iss/lpfA/sta1	100/99.72/98.97/100/98.98/100/99.54	n.d.	N/A
D181	CP024252.1	O182	wzx/wzy	99.93/99.92	H21	fliC	98.64	astA/capU/gad/iss/lpfA/ltcA/sta1	99.15/99.72/100/98.98/100/99.75/100	n.d.	N/A
ATCC 43886	CP024256.1	O25	wzy/wzx	99.81/100	H16	fliC	99.94	eatA/gad/iss/ltcA	98.63/100/99.66/99.88	n.d.	N/A
F5505-C1	CP024257.1	O25	wzx/wzy	100/99.81	H16	fliC	99.94	eatA/gad/iss/ltcA	98.61/100/99.66/99.88	n.d.	N/A
F5656C1	CP024260.1	O6	wzx	100	H16	fliC	99.87	astA/capU/eatA/gad/iss/ltcA	100/99.91/100/100/100/100	n.d.	N/A
F6326-C1	CP024263.1	O169/O169-O183	wzx/wzy	100/100	H41	fliC	98.75	air/astA/capU/eilA/gad/iss/sta1	94.62/100/99.72/99.5/100/99.54	n.d.	N/A
F6699	CP024266.1	O6	wzx	100	H16	fliC	99.94	capU/gad/iss/ltcA	100/100/100/100	n.d.	N/A
F8111-1SC3	CP024269.1	O169/O169-O183	wzx/wzy	100/99.91	H41	fliC	98.75	air/astA/capU/eilA/gad/iss/sta1	94.62/100/99.36/97.53/99.5/100/99.54	n.d.	N/A
F9792	CP024273.1	O169/O169-O183	wzx/wzy	100/100	H41	fliC	98.75	air/astA/capU/eilA/gad/iss/sta1	94.62/100/99.36/97.59/99.5/100/99.54	n.d.	N/A
M9682-C1	CP024275.1	O6	wzx	99.92	H16	fliC	99.94	astA/capU/eatA/gad/iss/ltcA	100/99.82/100/100/100/100	n.d.	N/A
ATCC 43896	CP024278.1	O78	wzy/wzx	99.73/99.86	H12	fliC	99.72	astA/cfaC/eatA/gad/lpfA	100/100/99.71/100/100	n.d.	N/A
2012C-4431	CP024289.1	O153-O178	wzy/wzx	100/100	H19	fliC	99.95	ehxA/espP/gad/iha/iss/lpfA	99.9/99.95/100/99.76/100/100	stx1/stx2a/stx2d/stx2a	100/99.76/99.76/99.52
2011C-4315	CP024479.1	n.d.	N/A	N/A	H2	fliC	100	cif/eae/efa1/ehxA/espA/espB/espF/espJ/etpD/gad/iss/katP/nleA/nleB/tccP/tir	99.88/100/100/100/100/100/100/99.24/100/100/98.98/100/100/100/100/100	stx1a	100
SMN152SH1	CP024618.1	O177	wzy/wzx	99.84/99.84	H25	fliC	96.89	astA/cba/cif/eae/ehxA/espA/espB/espF/espI/espJ/espP/gad/iha/iss/katP/lpfA/nleA/nleB/nleC/tir	100/94.49/99.41/99.65/99.8/99.65/99.79/95.51/99.95/99.69/99.82/100/99.95/97.96/99.95/100/96.63/99.9/99.9/99.75	stx2c	100
BH100 substr. MG2014	CP024650.2	O6	wzx	100	H31	fliC	100	ccl/cnf1/gad/iroN/iss/mcmA/sfaS/vat	100/100/100/99.59/100/100/99.8/99.95	n.d.	N/A
LS4	CP024717.1	O25	wzy/wzx	95.67/96.03	H4	fliC	100	gad/iha/iss/sat	100/100/100/100	n.d.	N/A
NQ3	CP024720.1	O25	wzy/wzx	95.67/96.03	H4	fliC	100	gad/iha/iss/sat	100/100/100/100	n.d.	N/A
AMA1167	CP024801.1	O8	wzt/wzy	99.59/100	H9	fliC	99.95	gad/lpfA	100/99.65	n.d.	N/A
CREC-629	CP024815.1	O162/O89	wzt/wzm	93.63/94.1	H10	fliC	99.92	capU/gad/iss	99.91/100/99.66	n.d.	N/A
CREC-591	CP024821.1	n.d.	N/A	N/A	H31	fliC	100	astA/gad/iss/lpfA	100/100/99.66/100	n.d.	N/A
CREC-544	CP024826.1	O11	wzy/wzx	99.51/99.68	H25	fliC	98.03	air/cma/eilA/gad/iss/lpfA	97.56/100/99.18/99.07/100/99.83	n.d.	N/A
CREC-532	CP024830.1	O162/O89	wzt/wzm	93.63/94.1	H10	fliC	99.92	capU/gad/iss	99.91/100/99.66	n.d.	N/A
AR_0006	CP024851.1	O102	wzy/wzx	99.82/99.76	H6	fliC	97.28	air/cma/eilA/gad	95.27/100/98.53/99.36	n.d.	N/A
AR_0011	CP024855.1	O162/O89/O9/O9	wzt/wzm/wzt/wzm	93.63/94.1/99.92/99.87	H9	fliC	98.86	capU/gad/iss/senB	99.82/100/99.66/100	n.d.	N/A
AR_0014	CP024859.1	O162/O89/O9/O9	wzt/wzm/wzt/wzm	93.63/94.1/99.92/99.87	H9	fliC	98.86	capU/gad/iss/senB	99.82/100/99.66/100	n.d.	N/A
AR_0015	CP024862.1	O102	wzy/wzx	99.82/99.76	H6	fliC	97.28	air/astA/gad	95.27/100/99.36	n.d.	N/A
AR_0017	CP024886.1	O16	wzx/wzy	100/100	H6	fliC	99.22	gad/iha/vat	99.79/99.71/99.9	n.d.	N/A
AR_0019	CP024889.1	O29	wzy	100	H8	fliC	99.93	gad/lpfA	100/100	n.d.	N/A
CV839-15	CP024978.1	O9	wzt/wzm	99.92/99.87	H21	fliC	99.59	cba/cma/fasA/gad/iss/sepA/sta1/stb	100/99.75/100/99.93/99.66/99.98/100/100	n.d.	N/A
SC516	CP025048.1	O8	wzt	99.75	H18	fliC	97.84	gad	100	n.d.	N/A
BH100	CP025251.1	O6	wzx	100	H31	fliC	100	ccl/cnf1/gad/iroN/iss/mcmA/sfaS/vat	100/100/100/99.59/100/100/99.8/99.95	n.d.	N/A
str. K-12 substr. MG1655 strain K-12 chromosome	CP025268.1	O16	wzx/wzy	100/100	H48	fliC	100	gad/iss	100/98.98	n.d.	N/A
FORC_042	CP025318.1	O76	wzy/wzx	100/99.92	H7	fliC	100	astA/cif/eae/espA/espF/espJ/gad/lpfA/nleA/nleB/tir	100/99.88/99.68/100/96.03/100/100/100/100/99.9/99.76	n.d.	N/A
ExPEC XM	CP025328.1	O2/O50-O2	wzy/wzx	99.9/100	H7	fliC	100	cba/cma/gad/ireA/iroN/iss/mchF/tsh/vat	100/100/100/100/100/100/99.95/99.95/100	n.d.	N/A
MS8345	CP025401.1	O2/O50-O2	wzy/wzx	100/100	H4	fliC	100	gad/ireA/iroN/iss/mchF/vat	100/100/99.77/100/100/99.98	n.d.	N/A
E-1246	CP025573.1	O99	wzt/wzm	99.85/99.75	H30	fliC	99.94	air/capU/eilA/gad/iha/iss	95.16/99.91/98.59/99.86/99.95/100	n.d.	N/A
SCEC020007	CP025627.1	O162/O8/O89	wzt/wzt/wzm	93.63/99.58/93.96	H9	fliC	98.86	capU/gad/iss	99.91/100/99.66	n.d.	N/A
BH100N substr. MG2017	CP025703.1	n.d.	N/A	N/A	H31	fliC	100	cnf1/gad/iroN/iss/mcmA/sfaS/vat	100/100/99.59/100/100/99.8/99.95	n.d.	N/A
YDC107	CP025707.1	O102	wzy/wzx	99.82/99.76	H6	fliC	96.99	air/eilA/gad/iha/sat	95.27/98.53/99.36/99.9/99.79	n.d.	N/A
BH100L substr. MG2017	CP025716.1	O6	wzx	100	H31	fliC	100	cnf1/gad/iroN/mcmA/sfaS/vat	100/100/99.63/100/99.8/99.95	n.d.	N/A
ML35	CP025747.1	O13/O13-O135	wzx/wzy	100/99.91	H11	fliC	99.93	eae/espA/espF/gad/iss/nleA/nleB/nleC/sepA/tir	96.02/92.06/95.83/100/100/100/98.15/99.29/94.9/99.03	n.d.	N/A
CV839-06	CP025753.1	O147	wzx/wzy	100/100	H19	fliC	100	capU/gad/iss/lpfA/sepA	99.91/100/100/100/98.46	n.d.	N/A
214-4	CP025840.1	O167	wzy/wzx	100/99.92	H5	fliC	99.77	gad	99.93	n.d.	N/A
720632	CP025842.1	n.d.	N/A	N/A	H21	fliC	99.59	gad/iss	100/99.32	n.d.	N/A
602354	CP025847.1	O115	wzy/wzx	99.81/100	H5	fliC	99.77	gad/iss	100/100	n.d.	N/A
600468	CP025849.1	O32/O8	wzy-wzx/wzt	99.83-99.66/99.59	H19	fliC	99.95	capU/gad/lpfA	99.91/100/100	n.d.	N/A
510016	CP025851.1	O25	wzx/wzy	99.84/99.81	H42	fliC	100	gad/iss	100/100	n.d.	N/A
504838	CP025856.1	O128ab	wzx/wzy	99.24/99.33	H12	fliC	99.72	astA/gad/lpfA	100/100/100	n.d.	N/A
504239	CP025859.1	O128ab	wzx/wzy	99.24/99.33	H45	fliC	98.3	gad	100	n.d.	N/A
504237	CP025862.1	O115	wzx/wzy	100/99.91	H5	fliC	99.77	gad/iss	100/100	n.d.	N/A
504211	CP025865.1	O148	wzx	100	H28	fliC	100	capU/gad	99.91/100	n.d.	N/A
503829	CP025869.1	O148	wzx	100	H28	fliC	100	capU/gad	99.91/100	n.d.	N/A
503440	CP025881.1	O148	wzx	100	H28	fliC	100	capU/gad	99.91/100	n.d.	N/A
503025	CP025892.1	O148	wzx	100	H28	fliC	100	capU/gad	99.91/100	n.d.	N/A
300709	CP025903.1	O128ab/O128ac	wzx/wzy	99.31/99.33	H12	fliC	100	gad	100	n.d.	N/A
204446	CP025910.1	O115	wzy/wzx	99.91/100	H5	fliC	99.77	gad/iss	100/100	n.d.	N/A
203740	CP025913.1	O25	wzx/wzy	100/99.72	H16	fliC	99.94	gad/iss	100/99.66	n.d.	N/A
120899	CP025916.1	O115	wzy/wzx	99.91/100	H5	fliC	99.77	gad/iss	100/100	n.d.	N/A
103605	CP025920.1	O115	wzy/wzx	99.91/100	H5	fliC	99.77	gad/iss	100/100	n.d.	N/A
SCEC020023	CP025950.3	O162/O89	wzt/wzm	93.63/94.1	H10	fliC	99.92	astA/gad/iss	100/100/99.66	n.d.	N/A
CAR	CP026026.1	O16	wzy/wzx	100/100	H48	fliC	100	gad/iss	100/98.98	n.d.	N/A
LIM	CP026027.1	O16	wzy/wzx	100/100	H48	fliC	100	gad/iss	100/98.98	n.d.	N/A
CIT	CP026028.1	O16	wzx/wzy	100/100	H48	fliC	100	gad/iss	100/98.98	n.d.	N/A
DH5alpha	CP026085.1	O16	wzx/wzy	100/100	H48	fliC	100	gad/iss	100/98.98	n.d.	N/A
ECONIH6	CP026199.1	O162/O8/O89	wzt/wzt/wzm	93.63/99.58/94.1	H9	fliC	99.86	capU/gad/iss	99.91/100/99.66	n.d.	N/A
ECONIH5	CP026202.1	O166	wzy/wzx	99.35/99.92	H30	fliC	99.82	gad/lpfA	100/99.83	n.d.	N/A
9FA	CP026342.1	O16	wzy/wzx	100/100	H48	fliC	100	gad/iss	100/98.98	n.d.	N/A
9A	CP026343.1	O16	wzx/wzy	100/100	H48	fliC	100	gad/iss	100/98.98	n.d.	N/A
8FA	CP026344.1	O16	wzy/wzx	100/100	H48	fliC	100	gad/iss	100/98.98	n.d.	N/A
8A	CP026345.1	O16	wzx/wzy	100/100	H48	fliC	100	gad/iss	100/98.98	n.d.	N/A
7FA	CP026346.1	O16	wzy/wzx	100/100	H48	fliC	100	gad/iss	100/98.98	n.d.	N/A
7A	CP026347.1	O16	wzy/wzx	100/100	H48	fliC	100	gad/iss	100/98.98	n.d.	N/A
6FA	CP026348.1	O16	wzx/wzy	100/100	H48	fliC	100	gad/iss	100/98.98	n.d.	N/A
6A	CP026349.1	O16	wzx/wzy	100/100	H48	fliC	100	gad/iss	100/98.98	n.d.	N/A
5FA	CP026350.1	O16	wzy/wzx	100/100	H48	fliC	100	gad/iss	100/98.98	n.d.	N/A
5A	CP026351.1	O16	wzy/wzx	100/100	H48	fliC	100	gad/iss	100/98.98	n.d.	N/A
4FA	CP026352.1	O16	wzy/wzx	100/100	H48	fliC	100	gad/iss	100/98.98	n.d.	N/A
4A	CP026353.1	O16	wzx/wzy	100/100	H48	fliC	100	gad/iss	100/98.98	n.d.	N/A
3FA	CP026354.1	O16	wzx/wzy	100/100	H48	fliC	100	gad/iss	100/98.98	n.d.	N/A
3A	CP026355.1	O16	wzy/wzx	100/100	H48	fliC	100	gad/iss	100/98.98	n.d.	N/A
2FA	CP026356.1	O16	wzx/wzy	100/100	H48	fliC	100	gad/iss	100/98.98	n.d.	N/A
2F_0	CP026357.1	O16	wzy/wzx	100/100	H48	fliC	100	gad/iss	100/98.98	n.d.	N/A
2A	CP026358.1	O16	wzx/wzy	100/100	H48	fliC	100	gad/iss	100/98.98	n.d.	N/A
2_0	CP026359.1	O16	wzx/wzy	100/100	H48	fliC	100	gad/iss	100/98.98	n.d.	N/A
1FA	CP026360.1	O16	wzx/wzy	100/100	H48	fliC	100	gad/iss	100/98.98	n.d.	N/A
1A	CP026361.1	O16	wzy/wzx	100/100	H48	fliC	100	gad/iss	100/98.98	n.d.	N/A
ECONIH4	CP026399.1	O13/O13-O135/O8	wzx/wzy/wzt	99.84/99.71/99.51	H30	fliC	100	gad/lpfA	100/99.83	n.d.	N/A
KBN10P04869	CP026473.1	n.d.	N/A	N/A	H9	fliC	99.95	gad/lpfA	100/99.65	n.d.	N/A
HS13-1	CP026491.1	O1	wzy/wzx	99.8/100	H7	fliC	100	gad/ireA/iroN/iss/mchF/tsh/vat	100/100/100/100/99.95/99.9/100	n.d.	N/A
WCHEC005237	CP026580.2	O162/O89	wzt/wzm	93.63/94.1	H9	fliC	98.86	capU/gad/iss	99.91/100/99.66	n.d.	N/A
DTU-1	CP026612.1	O16	wzx/wzy	100/100	H48	fliC	100	gad/iss	100/98.98	n.d.	N/A
FORC_082	CP026641.1	O5	wzy/wzx	99.92/100	H10	fliC	99.45	capU/gad/ireA/iss	99.91/100/99.9/100	n.d.	N/A
266917_2	CP026723.1	O51	wzx/wzy	98.4/98.65	H30	fliC	99.94	ORF3/ORF4/aap/aar/aatA/aggA/aggB/aggC/aggD/aggR/air/capU/eilA/gad/iha/iss/sat	99.9/99.63/100/100/99.68/100/98.17/99.71/99.6/100/95.16/99.91/98.59/98.86/100/100/99.97	n.d.	N/A
AR_0077	CP026755.1	O8	wzm	99.87	H51	fliC	99.12	air/astA/capU/eilA/gad/lpfA	96.7/100/97.8/99.12/100/99.65	n.d.	N/A
MS7163	CP026853.1	O45	wzx/wzy	100/100	H7	fliC	100	gad/ireA/iroN/iss/mchF/vat	100/100/100/100/100/100	n.d.	N/A
RM14723	CP027103.1	O145	wzy/wzx	99.66/99.84	H34	fliC	98.9	eae/espA/espC/espF/gad/iss/nleB/nleC/tir	97.62/100/99.92/99.67/99.79/100/99.9/99.8/96.43	n.d.	N/A
RM14715	CP027104.1	O145	wzy/wzx	99.58/99.6	H34	fliC	98.9	cif/eae/espA/espC/espF/gad/iss/nleB/tir	99.76/100/100/99.92/99.51/99.79/98.98/99.9/99.94	n.d.	N/A
RM14721	CP027105.1	O145	wzy/wzx	100/99.84	H11	fliC	99.93	gad	100	n.d.	N/A
26561	CP027118.1	O162/O89	wzt/wzm	93.63/94.1	H9	fliC	98.86	gad/ireA/mcmA	100/99.71/99.64	n.d.	N/A
AR_0374	CP027126.1	n.d.	N/A	N/A	H9	fliC	100	gad/iss/lpfA	100/100/100	n.d.	N/A
AR_0372	CP027134.1	O102	wzy/wzx	99.82/99.76	H6	fliC	96.64	air/eilA/gad	95.27/98.53/99.36	n.d.	N/A
AR_0369	CP027140.1	O40/O8	wzx-wzy/wzt	98.67-99.42/99.75	H20	fliC	99.6	gad/iss	99.86/100	n.d.	N/A
WCHEC025943	CP027205.2	O8	wzt/wzy	99.59/100	H9	fliC	99.95	gad/lpfA	100/99.65	n.d.	N/A
2015C-3163	CP027219.1	O103	wzy/wzx	99.91/100	H2	fliC	100	cif/eae/efa1/ehxA/espA/espB/espF/espJ/espP/gad/iha/iss/katP/nleA/nleB/tccP/tir/toxB	99.88/100/100/100/100/100/99.89/99.24/100/100/100/98.98/100/100/100/100/99.94/99.99	stx1a	100
2015C-3101	CP027221.1	O111	wzx/wzy	100/100	H8	fliC	100	astA/cif/eae/efa1/ehxA/espA/espF/espJ/gad/iha/iss/lpfA/nleA/nleB/nleC/tccP/tir	98.97/99.3/99.72/100/99.87/100/100/99.85/100/100/97.96/100/100/100/100/100/100	stx1a/stx2a	99.92/100
EC11	CP027255.1	n.d.	N/A	N/A	H7	fliC	100	gad/iss/lpfA	100/90.48/100	n.d.	N/A
2015C-3108	CP027307.1	O111	wzx/wzy	100/100	H8	fliC	100	astA/cif/eae/efa1/ehxA/espA/espF/espJ/gad/iha/iss/lpfA/nleA/nleB/nleC/tccP/tir	98.97/99.53/99.72/100/99.77/100/100/100/100/100/97.96/100/100/100/100/100/100	stx1a/stx2a	100/100
2014C-4135	CP027310.1	O113	wzy/wzx	99.92/99.79	H21	fliC	98.58	espP/gad/iha/iss/lpfA	97.51/100/99.81/98.98/100	stx2d	100
2013C-3181	CP027312.1	O113	wzy/wzx	99.92/99.79	H21	fliC	98.64	espI/gad/iha/ireA/iss/lpfA	99.93/100/99.81/99.56/98.98/100	stx1	100
2014C-3550	CP027313.1	O118-O151/O151	wzx/wzy	100/100	H16	fliC	99.94	astA/cif/eae/efa1/ehxA/espA/espB/espF/espJ/espP/gad/iha/iss/katP/lpfA/nleA/nleB/nleC/tir/toxB	100/99.88/99.89/100/100/100/100/100/100/100/100/100/100/100/100/100/100/99.9/99.88/99.97	stx1a	100
2015C-3107	CP027317.1	O121	wzx/wzy	100/100	H19	fliC	98.36	astA/eae/efa1/ehxA/espA/espB/espF/espI/espJ/espP/gad/lpfA/nleA/nleB/nleC/tccP/tir/toxB	100/99.96/99.91/99.97/99.83/100/100/100/99.95/100/100/100/99.92/99.9/99.9/100/99.94/99.98	stx2a	100
2014C-3084	CP027319.1	O145	wzy/wzx	100/100	H28	fliC	92.24	astA/cif/eae/ehxA/espA/espB/espF/espJ/espP/gad/iha/iss/katP/nleA/nleB/nleC/tccP/tir/toxB	100/99.88/99.86/100/100/99.89/99.34/100/100/99.57/100/100/100/99.92/100/99.9/98.21/99.82/99.99	stx1a/stx2a	100/99.76
2013C-3033	CP027323.1	O146	wzx/wzy	100/99.92	H21	fliC	98.64	espI/gad/iha/ireA/iss/lpfA	99.83/100/99.95/99.66/100/100	stx1d/stx1c	92.75/100
2013C-4830	CP027325.1	O165	wzx/wzy	100/99.55	H25	fliC	96.89	astA/eae/efa1/ehxA/espA/espB/espF/espI/espJ/espP/gad/iss/katP/lpfA/nleA/nleB/nleC/tccP/tir	100/99.75/99.9/99.67/99.83/99.89/92.53/99.98/99.24/97.5/99.93/98.3/99.95/99.83/99.85/99.9/99.9/98.54/99.81	stx1a/stx2a	100/100
2013C-3277	CP027331.1	O26	wzx/wzy	99.92/99.9	H11	fliC	99.93	astA/cif/eae/efa1/ehxA/espA/espB/espF/espI/espJ/espP/gad/iha/iss/lpfA/nleA/nleB/nleC/tccP/tir/toxB	100/99.76/99.86/99.96/99.87/100/100/99.84/100/100/98.05/100/100/100/100/100/99.9/99.9/98.1/99.88/99.76	stx2a	100
2014C-3051	CP027338.1	O71	wzy/wzx	100/100	H11	fliC	99.93	astA/cif/eae/efa1/ehxA/espA/espB/espF/espJ/espP/gad/iha/iss/katP/lpfA/nleA/nleB/nleC/tccP/tir/toxB	100/99.76/99.93/99.99/99.97/100/100/100/100/99.97/100/100/100/99.95/100/100/99.9/99.15/99.88/99.97	stx1a	100
2015C-3121	CP027340.1	O91	wzx/wzy	100/99.83	H14	fliC	98.85	espI/gad/iha/ireA/iss/lpfA/mchB/mchC/mchF/mcmA/subA	99.98/100/100/98.05/98.98/99.65/99.66/99.81/99.81/100/97.61	stx1/stx2b/stx2b	99.84/100/99.51
2014C-4587	CP027342.1	n.d.	N/A	N/A	H19	fliC	99.95	ehxA/espP/gad/iha/iss/lpfA/subA	99.83/99.92/100/99.86/98.98/100/99.9	stx2a/stx2a	99.76/100
2014C-3946	CP027344.1	O111	wzx/wzy	100/100	H8	fliC	100	astA/cif/eae/efa1/espA/espF/espJ/gad/iha/lpfA/nleA/nleB/nleC/tccP/tir	98.97/99.65/99.68/99.98/100/100/100/100/99.95/100/100/100/100/100/100	stx1a	100
2013C-4361	CP027347.1	O111	wzx/wzy	100/100	H8	fliC	100	astA/cif/eae/efa1/ehxA/espA/espF/espJ/gad/iha/lpfA/nleA/nleB/nleC/tccP/tir	98.97/99.53/99.72/100/99.87/100/98.87/100/100/100/100/100/100/100/100/100	stx1a/stx2a	100/100
2014C-3655	CP027351.1	O121	wzx/wzy	100/100	H19	fliC	98.36	astA/eae/efa1/ehxA/espA/espB/espF/espI/espJ/espP/gad/lpfA/nleA/nleB/nleC/tccP/tir/toxB	100/99.96/99.9/99.97/99.83/100/99.89/100/99.85/97.92/100/100/100/99.92/99.9/99.9/100/99.94/99.95	stx2a	100
2012C-4606	CP027352.1	O26	wzx/wzy	99.92/100	H11	fliC	99.93	astA/cif/eae/efa1/ehxA/espA/espB/espF/espJ/espP/gad/iha/iss/katP/lpfA/nleA/nleB/nleC/tccP/tir/toxB	100/99.88/99.93/99.99/100/100/100/100/100/100/100/100/100/100/100/100/100/99.9/100/99.88/99.96	stx1a	100
2013C-4991	CP027355.1	O80	wzy/wzx	99.92/100	H2	fliC	99.2	cma/eae/efa1/ehxA/espA/espB/espF/espP/gad/iha/iroN/iss/mchB/mchC/mchF/nleA/nleB/nleC/tir	100/99.96/99.97/100/99.65/99.79/98.39/100/100/100/99.95/100/96.39/100/100/99.84/100/100/98.7	stx2d	100
2014C-4639	CP027361.1	O26	wzy/wzx	100/100	H11	fliC	99.93	astA/cif/eae/efa1/espA/espB/espF/espJ/espP/gad/iha/iss/katP/lpfA/nleA/nleB/nleC/tccP/tir/toxB	100/99.76/99.93/100/100/100/100/100/100/100/100/100/99.91/100/99.85/100/100/99.9/100/99.88/100	stx1a	100
95-3192	CP027362.1	O145	wzy/wzx	100/100	H28	fliC	92.29	astA/cif/eae/espA/espB/espF/espJ/gad/iha/iss/nleA/nleB/nleC/tccP/tir	100/99.76/99.82/100/99.89/99.87/100/99.57/100/100/99.92/100/99.9/98.21/99.88	stx2a	100
88-3001	CP027363.1	O165	wzx/wzy	100/99.55	H25	fliC	96.89	astA/eae/efa1/ehxA/espB/espF/espI/espJ/espP/gad/iss/katP/lpfA/nleA/nleB/nleC/tccP/tir	100/99.75/99.9/99.63/99.83/99.89/92.53/99.98/99.39/97.92/99.93/98.3/99.91/99.83/99.85/99.9/99.9/98.54/99.75	stx2c/stx2a	99.84/100
89-3156	CP027366.1	O174	wzy	98.25	H21	fliC	98.64	gad/iha/iss/lpfA	100/99.81/99.66/100	stx2c/stx2a	99.6/98.71
2014C-3307	CP027368.1	O153-O178	wzx/wzy	100/100	H19	fliC	99.95	ehxA/epeA/espP/gad/iha/iss/lpfA	99.4/99.04/98.05/100/98.75/100/100	stx1/stx2a	100/99.6
2015C-3905	CP027371.1	O181	wzy/wzx	100/100	H49	fliC	100	ehxA/epeA/espP/gad/iha/iss/lpfA/subA	99.97/99.8/99.97/100/99.86/100/100/100	stx2a/stx2a	100/99.92
05-3629	CP027373.1	O8	wzt	99.59	H16	fliC	99.94	ehxA/espP/gad/iha/iss/lpfA	99.97/99.95/100/99.95/100/100	stx1/stx2a	99.92/100
2013C-4404	CP027376.1	O91	wzx/wzy	100/99.83	H14	fliC	98.85	celb/ehxA/espP/gad/iha/ireA/iss/lpfA/mchB/mchC/mchF	100/99.57/90.43/100/99.81/97.85/100/100/96.39/99.81/99.76	stx1	99.92
2013C-3250	CP027380.1	O111	wzy	100	H8	fliC	100	astA/cif/eae/efa1/ehxA/espA/espF/espJ/gad/iha/iss/lpfA/nleA/nleB/nleC/tccP/tir	98.97/99.53/99.68/99.99/99.87/100/100/100/100/100/97.96/100/100/100/100/100/100	stx1a	100
2014C-3057	CP027387.1	O26	wzx/wzy	100/100	H11	fliC	99.93	astA/cif/eae/efa1/ehxA/espA/espB/espF/espJ/gad/iha/iss/lpfA/nleA/nleB/nleC/tccP/tir/toxB	100/99.88/99.93/100/100/100/100/100/100/100/100/100/100/100/100/99.9/100/99.88/100	stx1a	100
2011C-4251	CP027388.1	O45	wzx/wzy	100/100	H2	fliC	100	cif/eae/efa1/ehxA/espA/espB/espF/espI/etpD/gad/iss/nleA/nleB/tir	99.88/100/100/100/100/100/100/99.95/100/100/98.98/100/100/100	stx1a/stx2a	100/99.68
2015C-4944	CP027390.1	O26	wzx/wzy	100/100	H11	fliC	99.93	astA/cif/eae/efa1/ehxA/espB/espF/espJ/espP/gad/iha/iss/katP/lpfA/nleA/nleB/nleC/tccP/tir/toxB	100/99.88/99.93/100/100/100/100/100/100/100/100/100/100/100/100/100/100/99.9/100/99.88/100	stx1a/stx2a	100/100
FDAARGOS_349	CP027394.1	O104	wzy/wzx	99.64/100	H4	fliC	100	ORF3/ORF4/aaiC/aap/aar/aatA/aggA/aggB/aggC/aggD/aggR/capU/gad/iha/lpfA/mchB/mchC/mchF/pic/sepA/sigA	100/100/100/100/100/100/100/99.77/100/100/100/100/100/100/100/96.39/100/100/99.95/99.98/100	stx2a	100
AS19-RrmA-	CP027430.1	O7	wzx/wzy	99.93/100	n.d.	N/A	N/A	gad/iss	99.79/100	n.d.	N/A
2014C-3599	CP027435.1	O121	wzx/wzy	100/100	H19	fliC	98.36	astA/eae/efa1/ehxA/espA/espB/espF/espI/espJ/espP/gad/lpfA/nleA/nleB/nleC/tccP/tir/toxB	100/99.96/99.91/99.97/99.83/100/100/100/99.85/97.92/100/100/100/99.85/99.9/99.9/100/99.94/99.97	stx2a	100
2012C-4221	CP027437.1	O162	wzm/wzt	100/100	H6	fliC	97.33	air/cdtB/eilA/gad/lpfA	95.59/92.47/98.59/99.36/100	stx2c	90.41
2012C-4502	CP027440.1	O185	wzx/wzy	100/100	H28	fliC	99.02	ehxA/epeA/espP/gad/iha/iss/lpfA/subA	99.97/99.8/99.95/99.71/99.86/100/99.83/100	stx1/stx2a	100/100
2013C-3252	CP027442.1	O69	wzy/wzx	99.91/100	H11	fliC	99.93	astA/cif/eae/efa1/ehxA/espA/espB/espF/espJ/espP/gad/iha/iss/katP/lpfA/nleA/nleB/nleC/tccP/tir/toxB	100/99.88/99.93/100/100/100/100/100/100/100/100/100/100/100/100/100/100/99.9/100/99.88/99.99	stx1a	100
2013C-3492	CP027445.1	O172	wzy	100	H25	fliC	96.89	astA/eae/efa1/ehxA/espA/espB/espF/espI/espJ/espP/gad/iss/katP/lpfA/nleA/nleB/nleC/tccP/tir	100/99.82/99.87/99.7/99.83/99.89/92.37/99.98/99.54/97.92/100/98.3/99.86/99.83/99.92/99.9/99.8/100/99.88	stx1a/stx2a	100/100
2014C-3075	CP027447.1	O36	wzx/wzy	99.6/99.36	H42	fliC	98.67	air/eilA/gad/lpfA	97.79/99/99/99.83	stx1d	99.92
2014C-3097	CP027449.1	O181	wzy/wzx	100/100	H49	fliC	100	ehxA/epeA/espP/gad/iha/iss/lpfA/subA	99.97/99.8/99.97/100/99.86/100/100/99.9	stx2a/stx2a/stx2a/stx2a	99.8/99.84/99.6/99.6
2014C-3338	CP027452.1	O169/O169-O183	wzx/wzy	99.93/97.34	H18	fliC	98.32	ehxA/epeA/espP/gad/iha/iss/lpfA/subA	99.87/99.39/99.85/99.71/99.95/99.71/98.95/100	stx1/stx2a	99.92/100
2014C-4423	CP027454.1	O121	wzx/wzy	100/100	H19	fliC	98.36	astA/eae/efa1/ehxA/espA/espB/espF/espI/espJ/espP/gad/lpfA/nleA/nleB/nleC/tccP/tir/toxB	100/99.96/99.91/99.87/99.83/100/100/100/99.85/97.92/100/100/100/99.92/99.9/99.9/100/99.88/99.98	stx2a	100
88-3493	CP027457.1	O137	wzy	99.59	H41	fliC	98.69	air/ehxA/eilA/espI/gad/iha/iss	94.57/99.37/97.64/94.73/99.07/99.28/100	stx1/stx2d	100/100
90-3040	CP027459.1	O172	wzy	100	H25	fliC	96.89	astA/eae/efa1/ehxA/espA/espB/espF/espI/espJ/espP/gad/iss/katP/lpfA/nleA/nleB/nleC/tir	100/99.82/99.88/99.7/99.83/99.89/92.37/99.98/99.54/97.92/100/98.3/99.95/99.83/99.92/99.9/99.8/99.88	stx2a	100
95-3322	CP027461.1	O22	wzx/wzy	100/100	H5	fliC	99.92	gad/iroN/iss/mchB/mchC/mchF/mcmA/pic/vat	99.93/99.82/99.66/100/99.87/98.19/99.64/95.55/99.93	stx2a	99.92
07-4299	CP027462.1	O130	wzy/wzx	99.95/100	H11	fliC	99.93	ehxA/epeA/gad/iha/iss/lpfA	99.77/99.19/100/98.71/100/100	stx2a	99.92
2013C-4248	CP027464.1	O123/O123-O186	wzx/wzy	99.93/100	H2	fliC	100	cif/eae/efa1/ehxA/espA/espB/espF/espI/espJ/espP/gad/iss/katP/nleA/nleB/nleC/tir	99.65/99.96/99.99/99.97/100/99.89/99.89/100/99.69/99.97/100/98.98/100/100/100/99.9/100	stx1a	100
2014C-3050	CP027472.1	O118-O151/O151	wzx/wzy	99.92/100	H16	fliC	99.94	astA/cif/eae/efa1/ehxA/espA/espB/espF/espJ/espP/gad/iha/iss/katP/lpfA/nleA/nleB/nleC/tir/toxB	100/99.88/99.86/99.99/99.97/100/100/100/99.39/99.97/100/100/100/99.95/100/100/100/99.9/99.88/99.96	stx1a	100
2013C-4390	CP027484.1	O76	wzy/wzx	99.51/99.6	H19	fliC	99.89	espI/gad/iha/ireA/iroN/iss/lpfA(mchF/pic/subA	99.85/100/99.95/99.66/100/100/100/100/99.88/99.62	stx1c	100
AR_0081	CP027534.1	O25	wzy/wzx	95.67/95.95	H4	fliC	100	gad/iha/iss/sat	100/100/100/100	n.d.	N/A
2013C-3264	CP027544.1	O103	wzx/wzy	100/100	H25	fliC	100	astA/eae/efa1/ehxA/espA/espF/espI/espJ/etpD/gad/lpfA/nleA/nleB/nleC/tccP/tir	100/99.68/99.98/99.97/100/97.31/99.95/99.85/99.94/98.86/99.43/100/99.92/100/100/100/99.82	stx1a	100
2013C-4187	CP027546.1	O71	wzx/wzy	100/100	H11	fliC	99.93	astA/cif/eae/efa1/ehxA/espA/espB/espF/espJ/espP/gad/iha/iss/katP/lpfA/nleA/nleB/nleC/tccP/tir/toxB	100/99.88/99.89/99.99/99.97/100/99.89/100/100/99.97/100/100/100/99.95/100/100/100/99.9/100/99.88/99.99	stx1a	100
2014C-3061	CP027548.1	O156	wzy/wzx	100/99.91	H25	fliC	100	astA/eae/ehxA/espA/espF/espJ/espP/etpD/gad/iss/lpfA/nleA/nleB/tccP/tir	100/100/99.97/99.83/100/99.85/98.13/99.94/100/97.96/100/99.92/100/98.36/100	stx1a	100
2015C-4136CT1	CP027550.1	O145	wzy/wzx	99.66/99.84	H34	fliC	98.9	astA/eae/espA/espC/espF/gad/nleB/tir	100/97.62/99.83/99.95/99.67/99.79/99.9/96.43	stx2f	100
2015C-4498	CP027552.1	O117	wzy	100	H8	fliC	100	astA/eae/efa1/ehxA/espA/espF/espJ/gad/iha/iss/katP/lpfA/nleA/nleB/nleC/tccP/tir	100/99.68/99.94/99.87/100/94.25/99.85/100/100/100/100/100/96.81/99.8/99.8/98.94/99.88	stx1a	100
2013C-3513	CP027555.1	O123/O123-O186	wzx/wzy	100/100	H11	fliC	99.93	astA/cif/eae/efa1/ehxA/espA/espB/espF/espJ/espP/gad/iha/iss/katP/lpfA/nleA/nleB/nleC/tccP/tir/toxB	100/99.76/99.93/100/100/100/100/100/100/100/100/100/100/100/100/100/100/99.9/100/99.88/99.98	stx1a	100
2013C-4081	CP027573.1	O111	wzx/wzy	100/100	H8	fliC	100	astA/cif/eae/efa1/ehxA/espA/espF/espJ/gad/iha/iss/lpfA/nleA/nleB/nleC/tccP/tir	98.97/99.41/99.72/99.99/99.87/100/100/99.85/100/100/97.96/100/100/100/100/100/100	stx1a/stx2a	100/100
2013C-4225	CP027577.1	O103	wzy/wzx	100/100	H11	fliC	99.93	astA/cif/eae/efa1/ehxA/espA/espB/espF/espJ/espP/gad/iha/iss/katP/lpfA/nleA/nleB/nleC/tir/toxB	100/99.88/99.93/100/100/100/100/100/100/100/100/100/100/100/100/100/100/99.9/99.88/99.98	stx1a	100
2013C-4282	CP027579.1	O106/O17-O77/O73	wzy/wzx/wzy	99.47/99.6/99.47	H45	fliC	97.25	air/ehxA/eilA/espP/gad/iha/iss	91.84/99.97/94.88/99.95/97.22/99.95/99.66	stx1	99.84
2013C-4538	CP027582.1	O118-O151/O151	wzx/wzy	100/100	H16	fliC	99.94	astA/cif/eae/efa1/ehxA/espA/espB/espF/espJ/espP/gad/iha/iss/katP/lpfA/nleA/nleC/tir/toxB	100/99.88/99.86/100/100/100/100/100/100/100/100/100/100/100/100/100/100/99.9/99.88/99.98	stx1a	100
00-3076	CP027584.1	O113	wzy/wzx	100/99.79	H21	fliC	98.64	cdtB/ehxA/epeA/espP/gad/iha/iss/lpfA/subA	100/99.77/99.85/99.92/100/99.9/98.98/100/100	stx2a/stx2a	99.68/99.6
2012EL-2448	CP027586.1	O91	wzy/wzx	99.83/100	H14	fliC	98.85	espI/gad/iha/iss/lpfA/mchF/mcmA/subA	99.98/100/100/98.98/99.65/99.76/100/97.61	stx1/stx2b/stx2b	99.84/100/92.27
2013C-4974	CP027587.1	O5	wzx/wzy	99.92/99.7	H9	fliC	98.59	astA/cif/eae/efa1/ehxA/espA/espB/espF/espJ/espP/gad/iss/lpfA/nleA/nleB/nleC/tccP/tir	98.97/99.76/99.82/96.44/99.9/99.83/100/92.37/98.93/97.85/100/97.96/100/100/99.6/100/100/99.94	stx1a	100
2014C-3011	CP027591.1	O177	wzx/wzy	99.84/99.84	H25	fliC	96.89	astA/cif/eae/ehxA/espA/espB/espF/espI/espP/gad/iha/iss/katP/lpfA/nleA/nleB/nleC/tir	95.88/99.65/99.65/99.8/99.8/99.65/99.79/95.51/99.95/99.69/99.82/100/99.95/97.96/99.95/100/96.63/99.9/99.9/99.69	stx2c	100
86-3153	CP027597.1	O5	wzy/wzx	99.7/99.84	H9	fliC	99.05	astA/cif/eae/efa1/ehxA/epeA/espA/espB/espF/espJ/espP/gad/iss/lpfA/nleA/nleB/nleC/tccP/tir	100/99.88/99.79/96.47/99.9/95/99.83/100/92.37/98.94/97.71/100/97.86/100/100/99.6/100/100/99.88	stx1a	100
97-3250	CP027599.1	O26	wzx/wzy	100/100	H11	fliC	99.93	astA/cif/eae/efa1/ehxA/espA/espB/espF/espJ/espP/gad/iha/iss/katP/lpfA/mchB/mchC/mchF/mcmA/nleA/nleB/tccP/tir/toxB	99.15/99.88/99.93/100/100/100/100/100/100/100/100/100/100/100/100/99.66/99.68/99.05/97.85/99.92/100/100/99.81/99.98	stx1a/stx2a	100/100
2014C-4705	CP027640.1	O112ab	wzy/wzx	99.15/98.78	H21	fliC	98.64	astA/ehxA/espI/gad/iha/ireA/iss/lpfA/mchB/mchC/mchF/senB	97.39/99.47/99.68/100/99.95/99.46/98.98/99.83/95.74/99.81/99.62/99.66	stx1c/stx2b	99.92/99.76
2014C-3003	CP027672.1	O76	wzy/wzx	99.59/99.52	H19	fliC	99.95	cba/cma/ehxA/gad/ireA/iss/lpfA/pic/senB/subA	99.74/100/99.97/100/99.66/99.32/100/99.98/99.66/99.62	stx1c	100
88-3510	CP027675.1	O172	wzy	100	H25	fliC	96.89	astA/eae/efa1/ehxA/espA/espB/espF/espI/espJ/espP/gad/iss/katP/lpfA/nleA/nleB/nleC/tir	100/99.79/99.87/99.6/99.83/99.89/92.37/99.95/99.54/97.9/100/98.3/99.95/99.83/99.92/99.9/99.8/99.75	stx2a	99.92
675SK2	CP027701.1	O162/O89	wzt/wzm	93.63/94.1	H10	fliC	99.92	gad/iss	100/99.66	n.d.	N/A
2015C-3125	CP027763.1	O145	wzy/wzx	100/100	H28	fliC	92.29	astA/cif/eae/ehxA/espA/espB/espF/espJ/gad/iha/iss/katP/nleA/nleB/nleC/tccP/tir/toxB	100/99.76/99.86/100/100/99.89/99.07/100/99.57/99.95/100/99.95/99.92/100/99.9/98.21/99.94/99.99	stx1a/stx2a	99.92/99.84
2013C-3342	CP027766.1	O117	wzx	100	H8	fliC	100	astA/eae/efa1/ehxA/espA/espF/espJ/gad/iha/iss/katP/lpfA/nleA/nleB/nleC/tccP/tir	100/99.68/99.93/99.87/100/94.25/99.85/99.93/100/100/100/100/96.81/99.8/99.8/97.96/99.88	stx1a	99.92
RM8352	CP028110.1	O121	wzx/wzy	100/100	H19	fliC	98.36	astA/eae/efa1/ehxA/espA/espB/espF/espI/espJ/espP/gad/lpfA/nleA/nleB/nleC/tccP/tir/toxB	100/99.96/99.91/99.97/99.83/100/100/100/99.85/97.92/100/100/100/99.92/99.9/99.9/100/99.94/99.98	stx2a	100
RM8385	CP028112.1	O103	wzy/wzx	100/100	H11	fliC	99.93	astA/cba/cif/eae/efa1/ehxA/espA/espB/espF/espJ/espP/gad/iha/iss/katP/lpfA/nleA/nleB/nleC/tir/toxB	100/94.59/99.76/99.93/99.99/100/100/100/100/100/100/100/100/100/100/100/100/100/99.9/99.88/99.96	stx1a	100
RM8426	CP028116.1	O26	wzx/wzy	100/100	H11	fliC	99.93	astA/cif/eae/efa1/ehxA/espA/espB/espF/espJ/espP/gad/iha/iss/katP/lpfA/nleA/nleB/nleC/tccP/tir/toxB	100/99.88/99.93/99.99/100/100/100/100/100/100/100/100/100/99.95/100/100/100/99.9/100/99.88/99.99	stx1a	100
RM9322	CP028117.1	O111	wzx/wzy	100/100	H8	fliC	100	astA/cba/cif/eae/efa1/ehxA/espA/espF/espJ/espP/gad/iha/lpfA/nleA/nleB/nleC/tccP/tir	98.97/94.59/99.53/99.72/100/99.87/100/100/100/100/100/100/100/100/100/100/100	stx1a	100
RM10042	CP028122.1	O43	wzy/wzx	99.92/100	H2	fliC	98.93	celb/ehxA/espI/espP/gad/iha/iss/lpfA/	100/99.37/93.34/97.98/100/99.62/98.98/100	stx1/stx2a	100/99.84
RM10386	CP028126.1	O26	wzx/wzy	100/100	H11	fliC	99.93	astA/cif/eae/efa1/ehxA/espA/espB/espF/espJ/espP/gad/iha/iss/katP/lpfA/nleA/nleB/nleC/tccP/tir	100/99.88/99.93/100/100/100/100/100/100/100/100/100/100/99.95/98.25/100/100/99.9/100/99.88	stx1a/stx2a	100/100
CFSAN064036	CP028166.1	n.d.	N/A	N/A	H32	fliC	99.82	gad	100	n.d.	N/A
CFSAN018748	CP028192.1	n.d.	N/A	N/A	H1	fliC	98.32	air/astA/eilA/gad/lpfA/ltcA/stb	95.03/100/98.53/99.5/98.78/99.74/100	n.d.	N/A
CFSAN067215	CP028320.1	O18/O18ac	wzy/wzx	99.92/99.84	H1	fliC	100	gad/iha/iss/pic/sat/vat	100/100/100/100/100/99.98	n.d.	N/A
RM10466	CP028381.1	O113	wzx/wzy	99.79/100	H21	fliC	98.64	ehxA/epeA/espP/gad/iha/iss/lpfA/mchF/subA	99.77/99.85/99.92/100/99.9/98.98/100/99.57/100	stx2d/stx2a/stx2a	100/99.84/99.27
RM9131	CP028429.1	O111	wzx/wzy	100/100	H8	fliC	100	astA/cif/eae/efa1/ehxA/espA/espF/espJ/gad/iha/lpfA/nleA/nleB/nleC/tccP/tir	98.97/99.53/99.72/100/99.87/100/98.87/100/100/100/100/99.92/100/100/100/100	stx1a	99.92
RM9975	CP028432.1	O111	wzx/wzy	100/100	H8	fliC	100	astA/cif/eae/efa1/ehxA/espA/espF/espJ/gad/iha/lpfA/nleA/nleB/nleC/tccP/tir	98.97/99.53/99.72/100/99.87/100/98.87/100/100/100/100/99.92/100/100/100/100	stx1a	99.92
E41-1	CP028483.1	O25	wzx/wzy	96.03/95.67	H4	fliC	100	gad/iha/iss/sat/senB	100/100/100/100/100	n.d.	N/A
WCHEC005784	CP028578.2	O162/O89/O9	wzt/wzm/wzt	93.63/94.1/99.23	H10	fliC	99.92	capU/gad/iss	99.91/100/99.66	n.d.	N/A
WCHEC4533	CP028589.1	O102	wzy/wzx	99.82/99.76	H6	fliC	97.28	air/eilA/gad	95.27/98.53/99.36	n.d.	N/A
J53	CP028702.1	O16	wzx/wzy	100/100	H48	fliC	100	gad/iss	100/99.32	n.d.	N/A
ME8067	CP028703.1	O16	wzx/wzy	100/100	H48	fliC	99.93	gad/iss	100/98.98	n.d.	N/A
VH1	CP028704.1	O16	wzx/wzy	100/100	H48	fliC	100	gad/iss	99.93/98.98	n.d.	N/A
FORC_081	CP029057.1	O140	wzx/wzy	100	H21	fliC	100	gad/iss	100/99.32	n.d.	N/A
AR437	CP029108.1	O8	wzm	100	H21	fliC	99.53	gad/lpfA	100/100	n.d.	N/A
AR436	CP029111.1	n.d.	N/A	N/A	H9	fliC	100	gad/iss/lpfA	100/100/100	n.d.	N/A
AR435	CP029115.1	O162/O89	wzt/wzm	93.63/94.1	H9	fliC	98.86	capU/gad/iss	99.91/100/99.66	n.d.	N/A
AR434	CP029122.1	O179	wzy/wzx	97.92/98.77	H9	fliC	99.95	gad/lpfA	100/100	n.d.	N/A
104	CP029164.1	O53	wzy/wzx	100/99.92	H4	fliC	100	gad/hlyE/ireA/iss/lpfA/pic/vat	99.71/99.67/99.95/100/98.95/99.98/99.98	n.d.	N/A
H9Ecoli	CP029180.1	O118/O118-O151/O151	wzy/wzx/wzy	98.57/100/98.57	H29	fliC	97.97	gad	100	n.d.	N/A
CJ236	CP029238.1	O16	wzy/wzx	100/100	H48	fliC	100	gad/iss	100/98.98	n.d.	N/A
BH212	CP029239.1	O16	wzx/wzy	100/100	H48	fliC	100	gad/iss	100/100	n.d.	N/A
ECCRA-119	CP029242.1	n.d.	N/A	N/A	H25	fliC	100	cma/gad/iroN/iss/lpfA	100/100/100/100/100	n.d.	N/A
WCHEC035148	CP029369.1	O8	wzm	100	H21	fliC	99.53	gad/lpfA	100/100	n.d.	N/A
C	CP029371.1	O7	wzy/wzx	100/99.93	n.d.	N/A	N/A	gad/iss	99.93/100	n.d.	N/A
HS30-1	CP029492.1	O105	wzy/wzx	99.71/99.79	H5	fliC	99.85	gad	100	n.d.	N/A
DA33133	CP029574.1	O162/O89	wzt/wzm	93.63/94.1	H10	fliC	99.92	gad	100	n.d.	N/A
DA33135	CP029576.1	O16	wzy/wzx	100/100	H5	fliC	99.16	gad/iha/sat/senB	100/100/99.95/100	n.d.	N/A
DA33137	CP029579.1	O102	wzy/wzx	99.82/99.76	H6	fliC	97.28	air/eilA/gad/iha/sat/senB	95.27/98.53/99.36/99.95/99.77/100	n.d.	N/A
E706	CP029687.1	O5	wzx/wzy	99.68/99.32	H11	fliC	99.93	gad	100	n.d.	N/A
SD134209	CP029692.1	O111	wzx/wzy	100/100	H8	fliC	100	astA/cif/eae/efa1/ehxA/espA/espF/espJ/gad/iha/iss/lpfA/nleA/nleB/nleC/tccP/tir	98.97/99.53/99.72/100/99.83/100/100/100/100/100/97.96/100/100/100/100/100/100	stx1a/stx2a	100/100
AR_0085	CP029741.1	O6	wzy	99.93	H16	fliC	99.94	astA/cma/gad/iroN/iss	100/100/100/100/100	n.d.	N/A
2016C-3878	CP029747.1	O11	wzx/wzy	99.68/99.51	H25	fliC	98.03	air/cma/eilA/gad/iss/lpfA	97.56/100/99.18/99.07/100/99.83	n.d.	N/A
51008369SK1	CP029973.1	O162/O8/O89	wzt/wzt/wzm	93.63/99.58/94.1	H9	fliC	98.86	capU/gad/iss	99.91/100/99.66	n.d.	N/A
99-3165	CP029981.1	O6	wzx	100	H16	fliC	99.87	asta/capU/eatA/gad/iss/ltcA	100/99.91/100/100/100/100	n.d.	N/A
MCJCHV-1	CP030111.1	O75	wzx/wzy	97.98/98.32	H5	fliC	98.93	gad/iha/sat/senB/vat	99.93/100/99.9/100/99.71	n.d.	N/A
ER1709	CP030240.1	O16	wzx/wzy	99.92/100	H48	fliC	99.87	gad/iss	100/98.98	n.d.	N/A
E308	CP030281.1	O88	wzx/wzy	95.4/93.57	H16	fliC	99.94	gad	100	n.d.	N/A
AR_452	CP030331.1	O54	wzx/wzy	100/100	H28	fliC	100	gad/iss/lpfA	100/100/100	n.d.	N/A
AR_451	CP030337.1	O25	wzy/wzx	95.67/96.03	H4	fliC	100	gad/iha/sat	100/100/100	n.d.	N/A
2017C-4109	CP030767.1	O157	wzy/wzx	100/100	H7	fliC	100	astA/eae/ehxA/espA/espB/espF/espJ/espP/etpD/gad/iha/iss/katP/nleA/nleB/nleC/tccP/tir/toxB	100/100/99.97/100/100/100/100/99.97/100/100/100/98.3/100/100/100/100/100/100/99.95	stx2c/stx2a	100/99.92
2017C-4173W12	CP030768.1	n.d.	N/A	N/A	H2	fliC	99.2	air/eilA/gad/iha/iss/lpfA/nfaE/sat/senB	95.38/100/100/100/100/100/99.73/100/100	n.d.	N/A
KL53	CP030919.1	O18ab	wzx/wzy	100/99.83	H14	fliC	100	gad	100	n.d.	N/A
AMSHJX01	CP030939.1	O109	wzx/wzy	99.78/99.67	H21	fliC	98.64	cif/eae/efa1/espA/espB/espF/espJ/gad/iss/lpfA/nleA/nleB/nleC/tir	100/99.86/99.98/100/100/100/100/100/98.98/99.83/99.92/99.9/99.49/99.88	n.d.	N/A
AMSCJX02	CP031105.1	O45	wzx/wzy	100/100	H16	fliC	99.94	gad/iroN/iss/lpfA/mchF/tsh	100/100/100/100/100/99.95	n.d.	N/A
CFSAN064035	CP031134.1	n.d.	N/A	N/A	H32	fliC	99.77	gad/lpfA	100/100	n.d.	N/A
C600	CP031214.1	O16	wzy/wzx	100/100	H48	fliC	100	gad/iss	100/98.98	n.d.	N/A
Es_ST80_L1_NDM_10_2017	CP031215.1	O2/O50-O2	wzy/wzx	99.9/99.92	H7	fliC	100	cnf1/gad/iroN/iss/mchB/mchC/mchF/mcmA/pic/vat	100/99.86/99.82/100/100/99.74/99.71/100/99.98/99.93	n.d.	N/A
Es_ST410_NW1_NDM_09_2017	CP031231.1	O8	wzm	100	H21	fliC	99.53	gad/lpfA	99.86/100	n.d.	N/A
M16807	CP031256.1	O6	wzy	100	H1	fliC	100	gad/iha/iroN/iss/mchB/mchC/mchF/mcmA/pic/sat/vat	100/100/100/100/100/100/100/100/99.98/100/100	n.d.	N/A
EC17GD31	CP031293.1	O11	wzy/wzx	99.51/99.68	H25	fliC	98.03	air/eilA/gad/iss/lpfA	97.54/99.18/99.07/100/99.83	n.d.	N/A
Es_ST2350_SE1_NDM_03_2018	CP031321.1	O8	wzm	99.5	H49	fliC	100	gad/iss/lpfA	100/99.66/100	n.d.	N/A
cq9	CP031546.1	O116	wzy/wzx	99.83/99.86	H11	fliC	99.93	astA/fedA/fedF/gad/lpfA/ltcA/sta1/stb	100/99.42/99.67/100/100/100/100/100	stx2e	100
S10	CP031609.1	n.d.	N/A	N/A	H16	fliC	99.94	air/eilA/gad	95.98/98.76/98.57	n.d.	N/A
UK_Dog_Liverpool	CP031653.1	O8	wzm	100	H21	fliC	99.53	gad/lpfA	100/100	n.d.	N/A
2452	CP031833.1	O45	wzx/wzy	100/100	H45	fliC	98.36	astA/gad	100/100	n.d.	N/A
AR_0086	CP032201.1	O25	wzy/wzx	95.67/96.03	H4	fliC	100	gad/iha/iss/sat/senB	100/100/100/100/100	n.d.	N/A
AR_0013	CP032204.1	O7	wzy/wzx	100/100	H45	fliC	97.59	air/capU/eilA/gad/iha/iss/lpfA/sat/senB	98.63/100/100/100/100/100/100/99.92/100	n.d.	N/A
ECCWS199	CP032237.1	O86	wzx/wzy	99.92/99.64	H38	fliC	99.78	gad	100	n.d.	N/A
AR_0067	CP032261.1	O102	wzy/wzx	99.82/99.76	H6	fliC	96.99	air/eilA/gad/nfaE/senB	95.27/98.53/99.36/99.6/100	n.d.	N/A
AR_0089	CP032265.1	O25	wzy/wzx	95.58/96.03	H4	fliC	100	cma/gad/iha/iroN/iss/tsh	100/100/100/100/100/100	n.d.	N/A
118UI	CP032515.1	O15	wzx/wzy	99.68/99.24	H18	fliC	100	air/eilA/gad/iha/iss/lpfA/nfaE/sat/senB	100/100/100/100/100/100/100/99.83	n.d.	N/A
str. K-12 substr. MG1655	CP032667.1	O16	wzy/wzx	100/100	H48	fliC	100	gad/iss	100/98.98	n.d.	N/A
WCHEC000837	CP032879.1	O102	wzy/wzx	99.82/99.76	H6	fliC	97.28	air/eilA/gad	95.27/98.53/99.36	n.d.	N/A
SCEC020022	CP032892.1	n.d.	N/A	N/A	H25	fliC	100	astA/gad/iss/lpfA	99.15/100/100/100	n.d.	N/A
BE2-5	CP032986.1	O86	wzx/wzy	99.92/9964	H10	fliC	99.29	gad	99.57	n.d.	N/A
W2-5	CP032989.1	O9	wzt/wzm	98.84/100	H19	fliC	99.95	astA/gad/lpfA	100/100/100	n.d.	N/A
W5-6	CP032992.1	O162/O89	wzt/wzm	93.63/94.1	H10	fliC	99.84	astA/gad	100/100	n.d.	N/A
DSM 30083 = JCM 1649 = ATCC 11775	CP033092.1	O1	wzx/wzy	100/99.8	H7	fliC	100	gad/ireA/iss/vat	100/100/100/100	n.d.	N/A
CP53	CP033096.1	n.d.	N/A	N/A	H38	fliC	99.78	gad	100	n.d.	N/A
ECCHD184	CP033250.1	O81	wzy/wzx	100/100	H27	fliC	97.88	gad	100	n.d.	N/A
L73	CP033378.1	O45	wzy/wzx	100/100	H11	fliC	99.86	gad	100	n.d.	N/A
WCHEC020031	CP033401.1	O8	wzt/wzy	99.59/100	H9	fliC	99.95	gad/lpfA	100/99.65	n.d.	N/A
TR01	CP033605.1	O157	wzx/wzy	99.93/99.92	H7	fliC	99.15	astA/eae/espA/espB/espF/espJ/gad/iha/iss/nleA/nleB/nleC/tccP/tir	100/100/100/100/100/100/99.21/100/98.3/100/100/100/100/100	stx2a/stx2c	100/99.92
ECCNB12-2	CP033635.1	O21	wzy/wzx	99.72/99.76	H34	fliC	98.6	air/astA/eilA/gad/iha/iss/lpfA	100/100/100/100/99.9/99.68/100	n.d.	N/A
FDAARGOS_536	CP033762.1	O21	wzx/wzy	99.84/99.63	H7	fliC	100	gad/iss/nfaE/vat	100/98.64/99.87/99.85	n.d.	N/A
FDAARGOS_497	CP033850.1	O1	wzy/wzx	99.6/100	H6	fliC	97.33	air/eilA/gad/lpfA	97.63/99.71/99.71/99.83	n.d.	N/A
50579417	CP033884.1	O102	wzy/wzx	99.82/99.76	H6	fliC	96.64	air/eilA/gad	95.27/98.53/99.36	n.d.	N/A
RS571	CP034389.1	O102	wzy/wzx	99.82/99.76	H6	fliC	96.93	air/eilA/gad/lpfA	97.63/99.71/99.71/99.83	n.d.	N/A
CRE1	CP034399.1	n.d.	N/A	N/A	H8	fliC	99.93	gad/lpfA/nfaE	100/100/99.6	n.d.	N/A
CRE10	CP034404.1	n.d.	N/A	N/A	H8	fliC	99.93	gad/lpfA/nfaE	100/100/99.73	n.d.	N/A
L37	CP034589.1	n.d.	N/A	N/A	H37	fliC	99.91	gad	100	n.d.	N/A
WCHEC035053S1G0	CP034595.1	O16	wzy/wzx	100/100	H48	fliC	100	gad/iss	100/99.32	n.d.	N/A
L65	CP034738.1	n.d.	N/A	N/A	H34	fliC	98.09	gad/lpfA	100/100	n.d.	N/A
ECZP248	CP034784.1	n.d.	N/A	N/A	H6	fliC	97.51	astA/gad	100/100	n.d.	N/A
ECCNB20-2	CP034787.1	O173	wzy/wzx	99.91/99.83	H10	fliC	99.29	gad	99.57	n.d.	N/A
2009C-3378	CP034792.1	O157	wzy/wzx	100/100	H7	fliC	100	astA/eae/espA/espB/espF/espJ/gad/iha/iss/nleA/nleB/nleC/tccP/tir	100/100/100/100/100/100/100/100/98.3/100/100/100/100/100	stx2c	99.92
06-3462	CP034794.1	O157	wzy/wzx	100/100	H7	fliC	100	astA/eae/espA/espB/espF/espJ/gad/iha/iss/nleA/nleB/nleC/tccP/tir	100/99.96/100/100/100/100/100/100/98.3/100/100/100/100/100	stx2c	99.92
08-3918	CP034797.1	O157	wzy/wzx	100/100	H7	fliC	100	astA/eae/espA/espB/espF/espJ/gad/iha/iss/nleA/nleB/nleC/tccP/tir	100/100/100/100/100/100/100/100/97.96/100/100/100/100/100	stx2a	100
2009C-4687	CP034799.1	O157	wzy/wzx	100/100	H7	fliC	100	astA/eae/espA/espB/espF/espJ/gad/iha/iss/nleA/nleB/nleC/tccP/tir	100/100/100/100/100/100/100/100/98.3/100/100/100/100/100	stx2c/stx2a	100/99.92
2010C-3142	CP034801.1	O157	wzy/wzx	100/100	H7	fliC	100	astA/eae/espA/espB/espF/espJ/gad/iha/iss/nleA/nleB/nleC/tccP/tir	100/100/100/100/100/100/100/100/98.3/100/100/100/100/100	stx2c/stx2a	100/99.92
2009C-3554	CP034803.1	O157	wzy/wzx	100/100	H7	fliC	100	astA/eae/espA/espB/espF/espJ/gad/iha/iss/nleA/nleB/nleC/tccP/tir	100/100/100/100/100/100/100/100/98.3/100/100/100/100/100	stx1a/stx2a	100/100
2010C-3347	CP034806.1	O157	wzy/wzx	100/100	H7	fliC	100	astA/eae/espA/espB/espF/espJ/gad/iha/iss/nleA/nleB/nleC/tccP/tir	100/99.96/100/100/100/100/100/100/98.3/100/100/100/99.9/99.94	stx1a/stx2a	100/100
08-3914	CP034808.1	O157	wzy/wzx	100/100	H7	fliC	100	astA/eae/espA/espB/espF/espJ/gad/iha/iss/nleA/nleB/nleC/tccP/tir	100/99.96/100/100/100/100/100/99.95/98.3/100/100/100/100/100	stx2c/stx2a	99.92/99.92
MT102	CP034953.1	O16	wzy/wzx	100/100	H48	fliC	99.87	gad/iss	100/98.98	n.d.	N/A
SCEC020026	CP034958.1	O8	wzt/wzy	99.59/100	H9	fliC	99.95	gad/lpfA	100/99.65	n.d.	N/A
WCHEC020032	CP034966.1	O8	wzm	100	H21	fliC	99.53	gad/lpfA	100/100	n.d.	N/A
EC25	CP035123.1	n.d.	N/A	N/A	H9	fliC	99.95	gad/iss/lpfA	100/98.64/100	n.d.	N/A
D72	CP035312.1	n.d.	N/A	N/A	H26	fliC	99.94	gad	100	n.d.	N/A
C1-057	CP035366.1	O157	wzy/wzx	100/100	H7	fliC	100	astA/eae/espA/espB/espF/espJ/gad/iha/iss/nleA/nleB/nleC/tccP/tir	100/100/100/99.89/100/100/100/100/98.64/100/100/100/100/99.65	n.d.	N/A
U12A	CP035476.1	O25	wzy/wzx	95.67/96.03	H4	fliC	100	gad/iha/iss/sat	100/100/100/100	n.d.	N/A
U13A	CP035477.1	O25	wzy/wzx	95.67/96.03	H4	fliC	100	gad/iha/iss/sat	100/100/100/100	n.d.	N/A
NissleGFP_pZE21	CP035486.1	O6	wzy	100	H1	fliC	100	gad/iha/iroN/iss/mchB/mchC/mchF/mcmA/pic/sat/vat	1007100/100/100/100/100/100/100/99.98/1007100	n.d.	N/A
U14A	CP035516.1	O25	wzy/wzx	95.67/96.03	H4	fliC	100	gad/iha/iss/sat	100/100/100/100	n.d.	N/A
U15A	CP035720.1	O25	wzy/wzx	95.67/96.03	H4	fliC	100	gad/iha/iss/sat	100/100/100/100	n.d.	N/A
WCHEC025970	CP036177.1	O162/O89	wzt/wzm	93.63/94.1	H9	fliC	98.86	capU/gad/iss	99.91/100/99.66	n.d.	N/A
L725	CP036202.1	O180	wzx/wzy	99.84/99.92	H14	fliC	98.85	gad/lpfA	99.93/100	n.d.	N/A
S65EC	CP036245.1	O25	wzx/wzy	96.03/95.67	H4	fliC	100	cnf1/gad/iha/iss/sat	99.97/99.93/99.95/100/100	n.d.	N/A
BW25113	CP037857.1	O16	wzy/wzx	100/100	H48	fliC	100	gad/iss	100/98.98	n.d.	N/A
CFSAN027350	CP037941.1	O26	wzy/wzx	99.9/99.92	H11	fliC	99.93	astA/cif/eae/efa1/espA/espB/espF/espI/espJ/gad/iha/iss/lpfA/nlA/nleB/nleC/tccP/tir	100/99.88/99.86/99.94/100/100/99.84/100/100/100/100/97.96/100/100/100/99.9/99.9/98.1/99.88	stx2a	100
CFSAN027343	CP037943.1	O26	wzx/wzy	100/99.9	H11	fliC	99.93	astA/cif/eae/efa1/espA/espB/espF/espJ/gad/iha/iss/lpfA/nlA/nleB/nleC/tir	100/99.88/99.89/99.99/100/100/100/100/100/99.95/100/100/100/100/99.9/99.88	stx1a	100
CFSAN027346	CP037945.1	O26	wzx/wzy	100/100	H11	fliC	99.93	astA/cif/eae/efa1/espA/espB/espF/espJ/gad/iha/iss/lpfA/nlA/nleB/nleC/tir	100/99.88/99.93/100/100/100/100/100/100/100/100/100/100/100/99.9/99.88	stx1a	100
2 HS-C	CP038180.1	O9	wzm/wzt	95.04/98.15	H10	fliC	100	gad	100	n.d.	N/A
28Eco12	CP038505.1	O102	wzy/wzx	99.82/99.76	H6	fliC	96.64	air/capU/eilA/gad/iha/iss/sat	95.16/99.91/98.59/99.36/99.95/100/100	n.d.	N/A
PF9285	CP038791.1	O117	wzy	100	H4	fliC	99.9	astA/gad/iha/mcmA	100/100/99.86/99.64	n.d.	N/A
PigCaeca_2	CP038857.1	O40/O8	wzy-wzx/wzm	99.75-99.53/99.87	H32	fliC	99.82	capU/gad/iss	99.63/100/98.98	n.d.	N/A
PigCaeca_1	CP039298.1	O88	wzy/wzx	100/100	H25	fliC	100	gad	100	n.d.	N/A
382634_2f	CP039403.1	O63	wzy/wzx	99.16/99.84	H6	fliC	99.82	cif/eae/espA/espC/espF/gad/nleB/tir	100/100/100/99.95/99.67/99.79/100/99.94	n.d.	N/A
377323_2f	CP039404.1	O63	wzy/wzx	99.31/99.92	H6	fliC	99.82	cif/eae/espA/espC/espF/espJ/gad/nleC/tccP/tir	99.88/100/100/99.95/99.67/97.71/99.79/96.54/91.76/99.88	stx2f	100
LF82	CU651637.1	O83	wzx	99.93	H1	fliC	100	gad/iss/vat	100/100/100	n.d.	N/A
55989	CU928145.2	O104	wzy/wzx	99.64/99.92	H4	fliC	100	aaic/capU/gad/iha/lpfA/pic/sigA	100/100/100/100/100/100/100	n.d.	N/A
IAI1	CU928160.2	O8	wzt	99.59	H19	fliC	99.95	gad/iss/lpfA	100/100/100	n.d.	N/A
S88	CU928161.2	O45	wzy/wzx	100/100	H7	fliC	100	gad/ireA/iroN/iss/mchF/vat	100/100/100/100/100/100	n.d.	N/A
IAI39	CU928164.2	O7	wzy/wzx	100/100	H45	fliC	97.72	air/capU/eilA/gad/ipfA	98.68/100/100/100/100	n.d.	N/A
E2348/69	FM180568.1	O127	wzy/wzx	100/100	H6	fliC	99.94	astA/bfpA/cif/eae/efa1/espA/espC/espF/espJ/gad/nleA/nleB/nleC/perA/tir	98.97/100/100/100/100/100/100/100/100/100/100/100/99.8/99.76/100	n.d.	N/A
str. 042	FN554766.1	O44	wzy/wzx	100/100	H18	fliC	100	ORF3/ORF4/aafA/aafB/aafC/aafD/aaiC/aap/aar/aatA/aggR/air/astA/capU/eilA/gad/lpfA/mchB/mchC/mchF/mcmA/pet/pic	100/100/100/100/99.92/100/100/100/100/100/100/100/100/100/100/100/100/99.66/100/100/100/100/100	n.d.	N/A
ETEC H10407	FN649414.1	O78	wzy/wzx	99.55/99.93	H11	fliC	99.93	astA/cfaC/eatA/gad/ltcA/sta1	100/100/100/100/100/100	n.d.	N/A
HUSEC2011	HF572917.2	O104	wzy/wzx	99.64/100	H4	fliC	100	ORF3/ORF4/aaiC/aap/aar/aatA/aggA/aggB/aggC/aggD/aggR/capU/gad/iha/lpfA/mchB/mchC/mchF/pic/sepA/sigA	100/100/100/100/100/100/100/100/100/100/100/100/100/100/100/96.39/100/100/100/100/100	stx2a	100
K-12 substr. MC4100	HG738867.1	O16	wzy/wzx	100/100	H48	fliC	100	gad/iss	100/98.98	n.d.	N/A
ST131 strain EC958	HG941718.1	O25	wzy/wzx	95.67/96.03	H4	fliC	100	gad/iha/iss/nfaE/sat	100/100/100/99.87/100	n.d.	N/A
EcHMS174Chr	LM993812.1	O16	wzy/wzx	100/100	H48	fliC	100	gad/iss	100/98.98	n.d.	N/A
EcRV308Chr	LM995446.1	O16	wzy/wzx	100/100	H48	fliC	100	gad/iss	100/98.98	n.d.	N/A
K-12 genome assembly EcoliK12AG100	LN832404.1	O16	wzx/wzy	100/100	H48	fliC	100	gad/iss	100/99.32	n.d.	N/A
EC-7215	LR025096.1	O160/O8	wzx-wzy/wzt	99.68-99.55/99.75	H10	fliC	99.29	gad/lpfA	100/100	n.d.	N/A
EC-12536	LR025099.1	n.d.	N/A	N/A	n.d.	N/A	N/A	n.d.	N/A	n.d.	N/A
EC-1639	LR025101.1	O15	wzx/wzy	99.68/99.24	H1	fliC	98.32	air/eilA/gad/iha/iss/lpfA/sat	95.14/98.59/100/100/100/100/100	n.d.	N/A
ecoli019	LR130532.1	O64	wzx/wzy	99.07/98.62	H10	fliC	99.29	gad/lpfA	100/100	n.d.	N/A
B36	LR130545.1	O25	wzx/wzy	96.03/95.67	H4	fliC	100	gad/iha/iss/nfaE/sat	100/100/100/99.87/100	n.d.	N/A
MS14386	LR130552.1	O8	wzt	99.59	H23	fliC	98.3	gad/lpfA	99.93/99.83	n.d.	N/A
MS14385	LR130555.1	O1	wzy/wzx	99.7/100	H6	fliC	97.33	air/eilA/gad/lpfA	97.61/99.71/99.71/99.83	n.d.	N/A
MS14384	LR130562.1	n.d.	N/A	N/A	H18	fliC	96.71	air/eilA/gad	95.66/98.65/99.14	n.d.	N/A
MS14387	LR130564.1	O17-O44/O17-O77	wzy/wzx	100/100	H18	fliC	100	air/eilA/gad/iha/iss/lpfA/sat	99.99/100/100/100/100/100/100	n.d.	N/A
NCTC9066	LR134000.1	O66	wzy/wzx	99.79/99.93	H25	fliC	98.71	gad/iss	100/98.98	n.d.	N/A
NCTC11151	LR134031.1	O2/O50-O2	wzy/wzx	100/100	H4	fliC	100	gad/ireA/iss/vat	100/99.95/100/99.98	n.d.	N/A
NCTC9084	LR134075.1	O84	wzy/wzx	100/99.93	H21	fliC	99.63	gad/iss	100/99.32	n.d.	N/A
NCTC9085	LR134078.1	O85	wzx/wzy	99.75/99.82	H1	fliC	99.33	cnf1/gad/iroN/iss/mchB/mchC/mchF/mcmA/vat	99.97/99.5/100/99.68/100/99,94/99.95/99.64/99.93	n.d.	N/A
NCTC9112	LR134079.1	O112ab	wzy/wzx	100/100	H18	fliC	97.84	air/astA/eilA/gad/iha/ireA/iss/sigA	94.64/100/98.76/100/99.9/100/100/97.95	n.d.	N/A
NCTC9082	LR134080.1	O82	wzx/wzy	99.92/100	H19	fliC	100	aaiC/capU/espI/gad/iha/lpfA/pic	100/99.82/99.29/100/99.95/99.9/100/100	n.d.	N/A
NCTC9033	LR134081.1	O33	wzx/wzy	99.92/100	H19	fliC	100	air/cnf1/gad/ireA/iroN/iss/mchB/mchC/mchF/mcmA	94.59/99.97/98.76/100/97.9/99.95/100/99.66/100/99.95/99.64	n.d.	N/A
NCTC9038	LR134082.1	O38	wzy/wzx	100/100	H26	fliC	98.81	gad/iss	100/98.98	n.d.	N/A
NCTC12655	LR134083.1	O16	wzy/wzx	100/100	H48	fliC	100	gad/iss	100/98.98	n.d.	N/A
NCTC10444	LR134092.1	O115	wzx/wzy	100/100	H19	fliC	99.95	cnf1/gad/iha/iroN/iss/mchB/mchC/mchF/mcmA	99.97/100/100/99.72/100/98.64/100/99.95/99.64	n.d.	N/A
NCTC9104	LR134152.1	O104	wzy/wzx	100/100	H12	fliC	100	gad/iss	100/99.32	n.d.	N/A
NCTC11105	LR134157.1	O6	wzy	99.93	H16	fliC	99.87	gad/iss	100/100	n.d.	N/A
NCTC5934	LR134191.1	O79	wzx/wzy	99.74/99.82	H4	fliC	100	astA/gad/iss	100/100/100	n.d.	N/A
NCTC10430	LR134208.1	O25	wzy/wzx	99.72/99.92	H1	fliC	100	cnf1/gad/iroN/mchB/mchC/mchF/mcmA/pic/vat	99.97/100/100/100/100/100/100/100/100	n.d.	N/A
NCTC11476	LR134209.1	O169/O169-O183	wzx/wzy	100/100	H8	fliC	100	gad/lpfA	100/100	n.d.	N/A
NCTC11104	LR134214.1	O106/O17-O77/O73	wzy/wzx/wzy	97.45/98.22/97.45	n.d.	N/A	N/A	n.d.	N/A	n.d.	N/A
NCTC10973	LR134216.1	O162	wzm/wzt	100/100	H10	fliC	99.92	gad	100	n.d.	N/A
NCTC11121	LR134220.1	O134	wzx/wzy	100/100	H35	flkA	100	gad	100	n.d.	N/A
NCTC11113	LR134221.1	O15	wzy/wzx	99.24/99.68	H25	fliC	98.71	aaiC/air/eilA/gad/lpfA/pic/sat	100/95.14/98.65/100/99.83/99.95/99.82	n.d.	N/A
NCTC11129	LR134222.1	O8	wzt	99.75	H51	fliC	100	gad/lpfA	100/100	n.d.	N/A
NCTC9054	LR134225.1	O54	wzx/wzy	100/100	H2	fliC	99.8	gad/iss/lpfA	100/98.98/100	n.d.	N/A
NCTC9088	LR134226.1	O88	wzx/wzy	100/100	H25	fliC	100	gad/iss/lpfA	100/98.98/100	n.d.	N/A
NCTC9102	LR134227.1	O110	wzx/wzy	100/99.92	H39	fliC	100	gad/iss	100/100	n.d.	N/A
NCTC9699	LR134228.1	O28ac-O42	wzy/wzx	100/100	H4	fliC	99.43	gad	100	n.d.	N/A
NCTC9087	LR134231.1	O87	wzy/wzx	100/100	H12	fliC	100	gad/iss	100/99.32	n.d.	N/A
NCTC8623	LR134234.1	O125ab	wzy/wzx	100/100	H19	fliC	99.95	gad/iss/lpfA	100/98.98/100	n.d.	N/A
NCTC9008	LR134236.1	O8	wzt	100	H4	fliC	100	gad	100	n.d.	N/A
NCTC9022	LR134237.1	O22	wzy/wzx	100/100	H1	fliC	100	cnf1/gad/iroN/iss/mchB/mchC/mchF/mcmA/pic/vat	99.97/100/100/100/100/100/100/100/99.98/99.98	n.d.	N/A
NCTC9044	LR134238.1	O17-O44/O44	wzy/wzx	99.92/100	H18	fliC	100	aaiC/air/capU/eilA/gad/lpfA/mchB/mchC/mchF/mcmA/pic	100/99.96/99.91/100/100/98.95/99.66/99.74/100/100/99.9	n.d.	N/A
NCTC9100	LR134239.1	O100	wzx/wzy	100/100	H2	fliC	99.2	gad/iss	100/99.32	n.d.	N/A
NCTC9107	LR134240.1	O107	wzy	100	H27	fliC	97.88	gad	100	n.d.	N/A
NCTC9702	LR134246.1	O17-O44/O44	wzy/wzx	100/99.92	H18	fliC	100	aaiC/air/capU/eilA/gad/lpfA/mchB/mchC/mchF/mcmA/pic	100/99.98/99.91/100/100/98.44/99.66/99.94/99.95/100/100	n.d.	N/A
NCTC9040	LR134247.1	O40/O8	wzy-wzx/wzm	99.75-99.45/99.87	H4	fliC	99.14	gad/iss	100/99.32	n.d.	N/A
NCTC10537	LR134248.1	O7	wzy/wzx	100/99.93	n.d.	N/A	N/A	gad/iss	100/100	n.d.	N/A
NCTC8196	LR134270.1	O103	wzy/wzx	87.11/89.73	H56	fliC	99.92	astA/gad	100/93.65	n.d.	N/A
NCTC9080	LR134295.1	O80	wzy/wzx	100/100	H26	fliC	100	gad	100	n.d.	N/A
NCTC9041	LR134296.1	O41	wzy/wzx	100/100	H40	fliC	100	gad/iss	100/99.32	n.d.	N/A
NCTC9113	LR134311.1	O113	wzx/wzy	99.79/100	H21	fliC	98.64	gad/iss/lpfA	100/98.98/100	n.d.	N/A
NCTC9064	LR134315.1	O64	wzx/wzy	100/100	H19	fliC	98.31	gad/lpfA	100/100	n.d.	N/A
NCTC11133	LR134340.1	n.d.	N/A	N/A	H56	fliC	99.92	gad	93.58	n.d.	N/A
NCTC86	LR217818.1	O15	wzx/wzy	99.6/98.9	H10	fliC	100	capU/gad/iha/iss/nfaE	99.91/100/98.71/100/99.73	n.d.	N/A
VREC0761	LR536430.1	O11	wzy/wzx	99.35/99.76	H25	fliC	97.35	gad/lpfA	100/99.83	n.d.	N/A
VREC0864	LR536431.1	n.d.	N/A	N/A	H21/H35	fliC/flkA	99.66/100	gad/lpfA	100/99.83	n.d.	N/A
NCTC9966	LS483296.1	O134	wzx/wzy	100/100	H35	fliC	100	gad	100	n.d.	N/A
NCTC11023	LS483297.1	O160	wzx/wzy	100/100	H34	fliC	98.46	gad	100	n.d.	N/A
NCTC9967	LS483303.1	O13/O13-O135	wzx/wzy	99.92/100	H30	fliC	99.94	gad	100	n.d.	N/A
TO6	LS992166.1	O16	wzx/wzy	100/99.91	H48	fliC	99.93	capU/gad	99.91/100	n.d.	N/A
TO60	LS992168.1	O25	wzx/wzy	96.03/95.67	H4	fliC	100	gad/iha/iss/sat	100/100/100/100	n.d.	N/A
TO73	LS992171.1	O162/O89	wzt/wzm	93.63/94.1	H10	fliC	99.92	gad	100	n.d.	N/A
TO124	LS992180.1	O25	wzy/wzx	95.67/96.03	H4	fliC	100	gad/iha/iss/nfaE/sat	100/100/100/99.87/100	n.d.	N/A
3426	LS992185.1	O162/O89/O9	wzt/wzm/wzt	93.63/94.1/99.23	H10	fliC	99.92	capU/gad/iss	99.91/100/99.66	n.d.	N/A
TO148	LS992190.1	O25	wzx/wzy	96.03/95.67	H4	fliC	100	gad/iha/iss/nfaE/sat	100/100/100/99.87/100	n.d.	N/A
TO217	LS992192.1	O25	wzy/wzx	95.67/96.03	H4	fliC	100	cnf1/gad/iha/iss/sat	100/100/100/100/100	n.d.	N/A
EC-TO75	LS998785.1	n.d.	N/A	N/A	H9	fliC	99.95	gad/lpfA	100/100	n.d.	N/A
EC-TO143	LS999560.1	O25	wzx/wzy	96.03/95.67	H4	fliC	100	gad/iha/iss/sat	100/99.95/100/99.97	n.d.	N/A
NCTC86EC	LT601384.1	O15	wzy/wzx	98.98/99.52	H10	fliC	100	capU/gad/iha/iss/nfaE	99.91/100/98.71/100/99.73	n.d.	N/A
isolate 106	LT615377.1	O16	wzy/wzx	100/100	H48	fliC	100	gad/iss	100/99.32	n.d.	N/A
isolate 103	LT615378.1	O16	wzx/wzy	100/100	H48	fliC	100	gad/iss	100/98.64	n.d.	N/A
LF82_P10	LT717094.1	n.d.	N/A	N/A	n.d.	N/A	N/A	n.d.	N/A	n.d.	N/A
C700-09	LT719075.1	n.d.	N/A	N/A	n.d.	N/A	N/A	ORF3/ORF4/aap/aar/aatA/agg3A/agg3B/agg3C/agg3D/agg5A/aggR/capU/pet/pic/senB	98.45/99.44/99.15/100/98.79/97.01/99.77/99.22/99.2/100/99.37/99.63/99.2/99.56/99.91	n.d.	N/A
isolate EPEC E2348/69 variety 2	LT827011.1	O127	wzx/wzy	100/100	H6	fliC	99.94	astA/cif/eae/efa1/espA/espC/espF/espJ/gad/nleA/nleB/nleC/tir	98.97/100/100/100/100/100/100/100/100/100/100/99.8/100	n.d.	N/A
isolate WI1	LT838196.1	O9	wzt/wzm	99.46/99.62	H9	fliC	98.86	cba/cma/gad	99.67/99.88/100	n.d.	N/A
isolate WI2	LT838200.1	O9	wzt/wzm	99.46/99.62	H9	fliC	98.86	cba/cma/gad	99.67/99.88/100	n.d.	N/A
isolate 6666666.257727.embl	LT883139.1	O40/O8	wzy-wzx/wzm	99.83-99.53/99.87	H30	fliC	100	gad	100	n.d.	N/A
isolate EPEC1	LT903847.1	O127	wzx/wzy	100/100	H6	fliC	99.94	eae/espA/gad/tir	100/100/100/100	n.d.	N/A
NCTC122	LT906474.1	n.d.	N/A	N/A	H19	fliC	98.42	gad	100	n.d.	N/A
RL465	LT906556.1	O8	wzt/wzy	99.59/100	H9	fliC	99.95	cma/gad/iroN/iss/lpfA	100/100/99.95/100/100	n.d.	N/A

## Sheet: Stx carriers
E. coli	Accession nº	O-Type	genes	Identity %	H-Type	genes2	Identity %2	Virulence factor	Identity %4	Shiga-toxin	Identity %5	Origin	Country	Ref
11368	AP010953.1	O26	wzy/wzx	100/100	H11	fliC	99.93	astA/cif/eae/efa1/ehxA/espA/espB/espF/espJ/gad/iha/iss/katP/lpfA/nleA/nleB/nleC/tccP/tir/toxB	100/99.88/99.93/100/100/100/100/100/100/100/100/100/100/100/100/100/100/100/99.88/100	stx1a	100	Stool of a patient with diarrhea during a diffuse outbreak	Japan	10.1073/pnas.0903585106
12009	AP010958.1	O103	wzy/wzx	100/100	H2	fliC	100	cif/eae/efa1/ehxA/espA/espB/espF/espI/etpD/gad/iss/nleA/nleB/tccP/ tir	99.76/100/100/100/100/100/100/100/100/100/98.98/100/100/100/100	stx1a/stx2a	100/100	Patient with sporadic cases of diarrhea and bloody stool	Japan	10.1073/pnas.0903585106
11128	AP010960.1	O111	wzx/wzy	100/100	H8	fliC	100	astA/cba/celB/cif/eae/efa1/ehxA/espA/espF/espJ/gad/iha/iss/lpfA/ nleA/nleB/nleC/tccP/tir	98.97/94.59/100/99.41/99.72/100/99.87/100/100/100/100/100/97.96/100/100/100/100/100/100	stx1a/stx2a	99.92/100	Patient with sporadic case of diarrhea and bloody stool	Japan	10.1073/pnas.0903585106
Sakai	BA000007.3	O157	wzy/wzx	100/100	H7	fliC	100	astA/eae/ehxA/espA/espB/espF/espJ/espP/etpD/gad/iha/iss/katP/nleA/nleB/nleC/tccP/tir/toxB	100/100/100/100/100/100/100/100/100/100/100/98.3/100/100/100/100/100/100/100	stx1a/stx2a	100/100	Feaces from a patient with HUS	Japan	10.1093/dnares/8.1.11
EC4115	CP001164.1	O157	wzy/wzx	100/100	H7	fliC	100	astA/eae/ehxA/espA/espB/espF/espJ/espP/etpD/gad/iha/iss/katP/nleA/nleB/nleC/tccP/tir/toxB	100/100/99.97/100/100/100/100/99.97/100/100/100/98.3/100/100/100/100/100/100/99.95	stx2c/stx2a	100/99.92	Human	USA	10.1073/pnas.1107176108
TW14359	CP001368.1	O157	wzy/wzx	100/100	H7	fliC	100	astA/eae/ehxA/espA/espB/espF/espJ/espP/etpD/gad/iha/iss/katP/nleA/nleB/nleC/tccP/tir/toxB	100/100/99.97/100/100/100/99.85/99.97/100/100/100/98.3/100/100/100/100/100/100/99.95	stx2c/stx2a	100/99.92	Patient linked to the 2006 spinach outbreak	USA	10.1073/pnas.0710834105
Xuzhou21	CP001925.1	O157	wzy/wzx	100/100	H7	fliC	100	astA/eae/ehxA/espA/espB/espF/espJ/espP/etpD/gad/iha/iss/katP/nleA/nleB/nleC/tccP/tir/toxB	100/100/100/100/100/90.51/100/100/100/100/98.3/100/100/100/100/100/99.96	stx1a/stx2a	100/100	HUS patient from the 1999 Xuzhou outbreak	China	10.1371/journal.pone.0036144
2011C-3493	CP003289.1	O104	wzy/wzx	99.64/100	H4	fliC	100	ORF3/ORF4/aaiC/aap/aar/aatA/aggA/aggB/aggC/aggD/aggR/capU/gad/iha/lpfA/mchB/mchC/mchF/pic/sepA/sigA	100/100/100/100/100/100/100/100/100/100/100/100/100/100/100/96.39/100/100/100/100/100	stx2a	100	Patient with HUS	USA (from a US citizen that travel to Germany during the 2011 outbreak)	10.1371/journal.pone.0048228
2009EL-2050	CP003297.1	O104	wzy/wzx	99.64/100	H4	fliC	100	ORF3/ORF4/aaiC/aap/aar/aatA/aggA/aggB/aggC/aggD/aggR/capU/gad/iha/iss/lpfA/mchB/mchC/mchF/pic/sepA/sigA	100/100/100/100/100/100/100/100/100/100/100/100/100/100/97.96/100/96.39/100/100/100/100/100	stx2a	100	Human	Georgia	10.1371/journal.pone.0048228
2009EL-2071	CP003301.1	O104	wzy/wzx	99.64/100	H4	fliC	100	ORF3/ORF4/aaiC/aap/aar/aatA/aggA/aggB/aggC/aggD/aggR/capU/gad/iha/iss/lpfA/mchB/mchC/mchF/pic/sepA/sigA	100/100/100/100/100/100/100/99.54/100/100/100/100/100/100/97.96/100/96.39/100/100/100/99.98/100	stx2a	100	Human	Georgia	10.1371/journal.pone.0048228
RM13514	CP006027.1	O145	wzy/wzx	100/100	H28	fliC	100	astA/cif/eae/ehxA/espA/espB/espF/espI/espJ/espP/gad/iha/iss/nleA/nleB/nleC/tccP/tir/toxB	100/99.88/99.86/100/100/99.89/90.51/98.88/100/100/99.57/100/100/99.92/100/99.29/99.66/99.88/100	stx2a	100	Feaces from human during 2010 outbreak	USA	10.1186/1471-2164-15-17
RM13516	CP006262.1	O145	wzx/wzy	100/100	H28	fliC	92.29	astA/cif/eae/efa1/ehxA/espA/espB/espF/espJ/etpD/gad/iha/nleA/nleB/nleC/tccP/tir	100/99.88/99.86/99.97/99.97/99.83/99.89/91.81/99.85/99.94/99.57/100/96.38/100/99.9/99.6/99.94	stx2a	100	Feaces from human during 2007 outbreak	Belgium	10.1186/1471-2164-15-17
RM12761	CP007133.1	O145	wzx/wzy	100/100	H28	fliC	92.29	astA/cif/eae/efa1/ehxA/espA/espB/espF/espJ/etpD/gad/iha/nleA/nleB/nleC/tccP/tir	100/99.88/99.86/99.97/99.97/99.83/99.89/91.81/99.85/99.94/99.57/100/96.38/100/99.9/99.6/99.94	stx2a	100	Ice cream during 2007 outbreak	Belgium	10.1128/genomeA.00482-14
RM12581	CP007136.1	O145	wzy/wzx	100/100	H28	fliC	92.29	astA/cif/eae/ehxA/espA/espB/espF/espI/espJ/espP/gad/iha/iss/nleA/nleB/nleC/tccP/tir/toxB	100/99.88/99.86/100/100/99.89/90.51/98.88/100/100/99.57/100/100/99.92/100/99.29/99.66/99.88/100	stx2a	100	Bagged romaine lettuce during 2010 outbreak	USA	10.1128/genomeA.00482-14
SS17	CP008805.1	O157	wzy/wzx	100/100	H7	fliC	100	astA/eae/ehxA/espA/espB/espF/espJ/espP/etpD/gad/iha/iss/katP/nleA/nleB/nleC/tccP/tir/toxB	100/100/99.97/100/100/100/100/99.97/100/100/100/98.3/100/100/100/100/100/100/99.95	stx2c/stx2a	100/99.92	Cattle feaces	USA	10.1371/journal.pone.0116743
EDL933	CP008957.1	O157	wzy/wzx	100/100	H7	fliC	100	astA/eae/ehxA/espA/espB/espF/espJ/espP/etpD/gad/iha/iss/katP/nleA/nleB/nleC/tccP/tir/toxB	100/100/100/100/100/100/100/100/100/100/100/98.3/100/100/100/100/100/100/99.95	stx1a/stx2a	100/100	Ground beef linked to a massive hamburger outbreak in 1982	USA	10.1128/genomeA.00821-14
NCCP15648	CP009050.1	O104	wzy/wzx	99.64/100	H4	fliC	100	ORF3/ORF4/aaiC/aap/aar/aatA/agg3A/agg3B/agg3C/agg3D/aggR/astA/capU/gad/iha/lpfA/mchB/mchC/mchF/pic/sigA	100/99.81/100/100/100/100/99.8/100/100/99.87/100/100/100/100/100/100/96.39/99.94/100/100/99.97	stx2a	100	Stool	South Korea	w/o info
RM9387	CP009104.1	O104	wzy/wzx	99.64/100	H7	fliC	100	ehxA/espP/gad/iha/iss/lpfA/mchF/subA	99.77/97.95/100/99.62/100/100/99.19/99.9	stx2a	99.68	Feaces from cattle	USA	10.1186/s12866-015-0413-9
94-3024	CP009106.2	O104	wzy/wzx	99.64/100	H21	fliC	98.64	ehxA/epeA/espP/gad/iha/iss/lpfA/subA	99.73/96.08/99.82/100/99.9/98.98/100/100	stx2a	99.92	Milk from 1994 outbreak	USA	10.1186/s12866-015-0413-9
SS52	CP010304.1	O157	wzy/wzx	100/100	H7	fliC	100	astA/eae/ehxA/espA/espB/espF/espJ/espP/etpD/gad/iha/iss/katP/nleA/nleB/nleC/tccP/tir/toxB	100/100/99.97/100/100/100/100/99.97/100/100/100/98.3/100/100/100/100/99.9/100/99.95	stx2c/stx2a	100/99.92	Cattle feaces	USA	10.1128/genomeA.01569-14
C227-11	CP011331.1	O104	wzy/wzx	99.64/100	H4	fliC	100	ORF3/ORF4/aaiC/aap/aar/aatA/aggA/aggB/aggC/aggD/aggR/capU/gad/iha/lpfA/mchB/mchC/mchF/pic/sepA/sigA	100/100/100/100/100/100/100/99.77/100/100/100/100/100/100/100/96.39/100/100/100/100/100	stx2a	100	Stool from a women of 64 yr old that presented bloody diarhhea	Denmark	10.1038/ncomms8438
FORC_028	CP012693.1	O26	wzx/wzy	100/100	H11	fliC	99.93	astA/cif/eae/efa1/espA/espB/espF/espJ/gad/iha/iss/lpfA/mchB/mchC/mchF/mcmA/nleA/nleB/tccP/tir	99.15/99.88/99.93/100/100/100/100/100/100/100/100/100/99.66/99.68/99.05/97.85/99.85/100/100/100/99.81	stx1a	100	Stool from human	South Korea	10.1128/AEM.01739-17
WS4202	CP012802.1	O157	wzy/wzx	100/100	H7	fliC	100	astA/eae/ehxA/espA/espB/espF/espJ/espP/etpD/gad/iha/iss/katP/nleA/nleB/nleC/tccP/tir/toxB	100/100/100/100/100/100/100/100/100/100/100/98.3/100/100/100/100/100/100/99.78	stx1a/stx2a	100/100	An european derivative of EDL933	France	10.1128/genomeA.01331-15
2009C-3133	CP013025.1	O119	wzx/wzy	99.93/100	H4	fliC	100	astA/espP/gad/ireA/lpfA/pic/vat	99.15/98.13/99.71/99.95/98.95/100/99.84	stx1a	99.84	Stool of infant (0-4 yr) (clinical cases)	USA	10.1128/genomeA.01496-15
2012C-4227	CP013029.1	O165	wzx/wzy	100/99.55	H25	fliC	96.89	astA/eae/efa1/ehxA/espA/espB/espF/espI/espJ/espP/gad/iss/katP/lpfA/nleA/nleB/nleC/tccP/tir	100/99.75/99.9/99.67/99.83/99.89/92.53/99.98/99.39/97.95/99.93/98.3/99.95/99.83/99.85/99.9/99.9/98.54/99.88	stx1a/stx2a	100/100	Human	USA	10.1128/genomeA.01496-15
FORC_029	CP013185.1	O104	wzy/wzx	99.64/100	H4	fliC	100	ORF3/ORF4/aaiC/aap/aar/aatA/agg3A/agg3C/agg3D/aggR/astA/capU/gad/iha/lpfA/mchB/mchC/mchF/pic/sigA/	100/99.81/100/100/100/100/99.8/100/100/99.87/100/100/100/100/100/100/96.39/100/100/100/100	stx2a	99.84	Stool	South Korea	10.1073/pnas.1718997115
08-00022	CP013662.1	O136	wzy/wzx	99.84/99.92	H16	fliC	99.94	astA/ehxA/fim41a/gad/iha/lpfA/sta1	100/99.8/95.68/100/100/99.83/95.89	stx1a	99.84	bagged lettuce	w/o info	10.1128/AEM.01839-16 and 10.1128/AEM.02200-13
GB089	CP013663.1	O168	wzx/wzy	100/100	H8	fliC	100	astA/ehxA/gad/iss/lpfA/sta1	100/99.77/100/98.98/100/95.89	stx2a	100	Ground beef	w/o info	w/o info
JEONG-1266	CP014314.1	O157	wzy/wzx	100/100	H7	fliC	100	astA/eae/ehxA/espA/espB/espF/espJ/espP/etpD/gad/iha/iss/katP/nleA/nleB/nleC/tccP/tir/toxB	100/100/99.97/100/100/100/10099.97/100/100/100/98.3/100/100/100/100/99.9/100/99.94	stx2c/stx2a	100/99.92	Cattle feaces	USA	10.1128/genomeA.00258-16
CFSAN004176	CP014583.1	O145	wzy/wzx	99.83/99.84	H25	fliC	96.97	astA/cba/cif/cma/eae/efa1/ehxA/espA/espB/espF/espI/espJ/gad/iss/lpfA/nleA/nleB/nleC/sta1/tccP/tir	100/99.28/99.85/99.26/99.89/99.8/99.73/99.83/100/92.53/99.98/99.85/100/97.96/100/100/99.7/99.8/94.98/99.94	stx2a	99.68	HUS patient in 2003	USA	10.1186/s12866-017-1094-3
CFSAN004177	CP014670.1	O145	wzy/wzx	99.83/99.84	H25	fliC	96.97	astA/cba/cif/cma/eae/efa1/ehxA/espA/espB/espF/espI/espJ/gad/iss/lpfA/nleA/nleB/nleC/sta1/tccP/tir	100/99.28/99.85/99.26/99.89/99.8/99.73/99.83/100/92.37/95.22/100/99.85/100/97.96/100/100/99.7/99.8/100/99.81	stx2a	99.68	Feaces from cattle	USA	10.1128/MRA.00807-18
PSUO103	CP014752.1	O103	wzy/wzx	99.74/100	H2	fliC	99.93	cif/eae/efa1/ehxA/espA/espB/espF/espJ/etpD/gad/iha/iss/nleA/nleB/tccP/tir	99.88/100/99.91/100/100/100/100/99.24/100/100/100/98.98/99.76/100/100/99.94	stx1a	99.92	Feaces from White-tailed deer	USA	Only a poster
28RC1	CP015020.1	O157	wzy/wzx	100/100	H7	fliC	100	astA/eae/ehxA/espA/espB/espF/espJ/etpD/gad/iha/iss/katP/nleA/nleB/nleC/tccP/tir/toxB	100/100/99.97/100/100/99.87/99.85/100/100/100/98.3/100/100/100/100/100/100/99.94	stx2c/stx2d	100/100	Bovine carcass	w/o info	10.4315/0362-028X-72.3.503
SRCC 1675	CP015023.1	O157	wzy/wzx	100/100	H7	fliC	100	astA/eae/ehxA/espA/espB/espF/espJ/espP/etpD/gad/iha/iss/katP/nleA/nleB/nleC/tccP/tir/toxB	100/100/100/100/100/100/100/100/100/100/100/98.3/100/100/100/100/100/100/99.97	stx1a/stx2a	100/100	Apple Cider	USA	10.1128/genomeA.00743-16
09-00049	CP015228.1	O168	wzx/wzy	100/100	H8	fliC	100	astA/ehxA/gad/iha/iss/lpfA/sta1	100/99.77/100/100/98.98/100/95.89	stx2a	100	Lettuce	USA	10.1128/AEM.01872-10
06-00048	CP015229.1	O36	wzx/wzy	98.15/97.85	H14	fliC	96.49	air/astA/ehxA/eilA/gad/sta1	94.59/99.15/99.33/97.7/98.5/95.89	stx2g	100	Alfalfa sprouts	USA	10.1128/AEM.01739-17
2011C-3911	CP015240.1	n.d.	N/A	N/A	H7	fliC	100	gad/iha/iss/lpfA	100/99.76/99.66/100	stx2c	99.68	Stool from human	w/o info	10.1128/genomeA.00626-16
2013C-4465	CP015241.1	O55	wzy/wzx	99.9/100	H7	fliC	100	astA/eae/efa1/espA/espB/espF/espJ/etpD/gad/iss/nleA/nleB/nleC/sepA/tccP/tir	100/99.93/100/100/100/92.65/100/100/100/100/100/100/100/92.6/100/100	stx1a	100	Stool from human	w/o info	10.1128/genomeA.00626-16
RM7190	CP015244.1	O91	wzy/wzx	99.92/100	H21	fliC	98.64	cdtB/celb/ehxA/epeA/gad/iha/iss/lpfA	100/100/99.37/99.04/100/99.81/100/100	stx2d1, stx2a	100/99.68	Pig feaces	USA	10.1128/AEM.02714-17
644-PT8	CP015831.1	O157	wzy/wzx	100/100	H7	fliC	100	astA/eae/espA/espB/espF/espJ/gad/iha/iss/nleA/nleB/nleC/tccP/tir	100/100/100/100/100/100/100/100/98.3/100/100/100/100/100	stx1a/stx1a/stx2c	99.92/100/100	Feacal sample from a patient with diarrhea	United Kingdom	10.1099/mgen.0.000084
180-PT54	CP015832.1	O157	wzy/wzx	100/100	H7	fliC	100	astA/eae/espA/espB/espF/espJ/gad/iha/iss/nleB/nleC/tccP/tir	91.66/100/100/100/100/100/100/100/98.3/100/100/100/100	stx1a/stx1a/stx2c	99.92/100/100	Feacal sample from a patient with diarrhea	United Kingdom	10.1099/mgen.0.000084
FRIK2533	CP015842.1	O157	wzy/wzx	100/100	H7	fliC	100	astA/eae/espA/espB/espF/espJ/gad/iha/iss/nleA/nleB/nleC/tccP/tir	100/100/100/100/100/100/100/100/98.64/100/100/100/10/100	stx1a/stx2c	100/100	Feces from cattle	USA	10.1128/AEM.02363-12
FRIK2455	CP015843.2	O157	wzy/wzx	100/100	H7	fliC	100	astA/eae/ehxA/espA/espB/espF/espJ/espP/etpD/gad/iha/iss/katP/nleA/nleB/nleC/tccP/tir/toxB	100/100/100/100/100/100/100/99.92/100/100/100/98.64/100/100/100/100/100/100/99.93	stx1a/stx2c	100/100	Feaces from cattle	USA	10.4315/0362-028X.JFP-11-392
FRIK2069	CP015846.1	O157	wzy/wzx	100/100	H7	fliC	100	astA/eae/ehxA/espA/espB/espF/espJ/espP/etpD/gad/iha/iss/katP/nleA/nleB/nleC/tccP/tir/toxB	100/100/100/100/100/100/100/99.92/100/100/100/98.64/100/100/100/100/100/100/99.93	stx1a/stx2c	100/100	Feces from cattle	USA	w/o info
FRIK944	CP016625.1	O157	wzy/wzx	100/100	H7	fliC	100	astA/eae/ehxA/espA/espB/espF/espJ/espP/etpD/gad/iha/iss/katP/nleA/nleB/nleC/tccP/tir/toxB	100/100/100/100/100/100/100/99.92/100/100/100/98.64/100/100/100/100/100/100/99.93	stx1a/stx2c	100/100	Feces from cattle	USA	10.4315/0362-028X-64.10.1466
FORC_041	CP016628.1	O163	wzy	100	H19	fliC	99.95	gad/iha/iss/lpfA	100/99.81/100/100	stx2a	99.92	Bulgogi (Korean beef)	South Korea	10.1073/pnas.1718997115
FORC_044	CP016755.1	O157	wzy/wzx	100/100	H7	fliC	100	astA/eae/ehxA/espA/espB/espF/espJ/espP/etpD/gad/iha/iss/katP/nleA/nleB/nleC/tccP/tir/toxB	100/100/100/100/100/100/100/100/100/100/99.9/98.3/100/100/100/100/100/99.94/99.97	stx1a/stx2a	100/100	Stool from human	South Korea	10.7883/yoken.JJID.2018.129
FORC_043	CP016828.1	O104	wzy/wzx	99.64/100	H4	fliC	100	ORF3/ORF4/aaiC/aap/aar/aatA/agg3A/agg3B/agg3C/agg3D/aggR/astA/capU/gad/iha/lpfA/mchB/mchC/mchF/pic/sigA	100/99.81/100/100/100/100/99.8/100/99.88/99.87/100/100/100/100/100/100/96.39/100/100/100/100	stx2a	99.84	Stool from human	South Korea	10.1128/AEM.02714-17
NADC 5570/86-24/6565	CP017249.1	O157	wzy/wzx	100/100	H7	fliC	100	astA/eae/ehxA/espA/espB/espF/espJ/espP/etpD/gad/iha/iss/katP/nleA/nleB/nleC/tccP/tir/toxB	100/100/100/100/100/100/100/100/100/100/100/98.3/100/100/100/100/100/99.94/99.94	stx2a	100	Mutant of isolate 86-24 (linked to 1986 Walla Walla outbreak)	USA	10.1128/genomeA.01323-16
NADC 5570/86-24/6564	CP017251.1	O157	wzy/wzx	100/100	H7	fliC	100	astA/eae/ehxA/espA/espB/espF/espJ/espP/etpD/gad/iha/iss/katP/nleA/nleB/nleC/tccP/tir/toxB	100/100/100/100/100/99.87/100/100/100/100/100/98.3/100/100/100/100/100/99.94/99.94	stx2a	100	Human - wild-type of isolate 86-24 (linked to 1986 Walla Walla outbreak)	USA	10.1128/genomeA.01323-16
1130	CP017434.1	O157	wzy/wzx	100/100	H7	fliC	100	astA/eae/ehxA/espA/espB/espF/espJ/espP/etpD/gad/iha/iss/katP/nleA/nleB/nleC/tccP/tir/toxB	100/100/100/100/100/100/99.85/99.97/100/100/100/98.3/100/100/100/100/100/100/99.94	stx2c	100	Cattle hide	USA	10.1128/AEM.01739-17
2149	CP017436.1	O157	wzy/wzx	100/100	H7	fliC	100	astA/eae/ehxA/espA/espB/espF/espJ/espP/etpD/gad/iha/iss/katP/nleA/nleB/nleC/tccP/tir/toxB	100/100/100/100/100/100/98.85/99.97/100/100/100/98.3/100/100/100/100/100/100/99.94	stx2c	100	Cattle hide	USA	10.1128/AEM.01739-17
2159	CP017438.1	O157	wzy/wzx	100/100	H7	fliC	100	astA/eae/ehxA/espA/espB/espF/espJ/espP/etpD/gad/iha/iss/katP/nleA/nleB/nleC/tccP/tir/toxB	100/100/100/100/100/100/99.85/99.97/100/100/100/98.3/100/100/100/100/100/100/99.94	stx2c	100	Cattle hide	USA	10.1128/AEM.01739-17
3384	CP017440.1	O157	wzy/wzx	100/100	H7	fliC	100	astA/eae/ehxA/espA/espB/espF/espJ/espP/etpD/gad/iha/iss/katP/nleA/nleB/nleC/tccP/tir/toxB	100/100/100/100/100/100/100/100/100/100/100/98.3/100/100/100/100/100/100/99.97	stx1a/stx2a	100/100	Cattle hide	USA	w/o info
4276	CP017442.1	O157	wzy/wzx	100/100	H7	fliC	100	astA/eae/ehxA/espA/espB/espF/espJ/espP/etpD/gad/iha/iss/katP/nleA/nleB/nleC/tccP/tir/toxB	100/100/100/100/100/100/99.85/99.97/100/100/100/98.3/100/100/100/100/100/100/99.94	stx2c	100	Cattle hide	USA	10.1371/journal.pone.0202775
8368	CP017444.1	O157	wzy/wzx	100/100	H7	fliC	100	astA/eae/ehxA/espA/espB/espF/espJ/espP/etpD/gad/iha/iss/katP/nleA/nleB/nleC/tccP/tir/toxB	100/100/100/100/100/100/100/100/100/100/100/98.3/100/100/100/100/100/100/99.97	stx1a/stx2a	100/100	Cattle hide	Canada	w/o info
9234	CP017446.1	O157	wzy/wzx	100/100	H7	fliC	100	astA/eae/ehxA/espA/espB/espF/espJ/espP/etpD/gad/iha/iss/katP/nleA/nleB/nleC/tccP/tir/toxB	100/100/100/100/100/100/99.85/99.97/100/100/100/98.3/100/100/100/100/100/100/99.94	stx2c	100	Cattle hide	USA	10.1371/journal.pone.0202775
PA20	CP017669.1	O157	wzy/wzx	100/100	H7	fliC	100	astA/eae/ehxA/espA/espB/espF/espJ/espP/etpD/gad/iha/iss/katP/nleA/nleB/nleC/tccP/tir/toxB	100/100/100/100/100/100/100/100/100/100/100/98.3/100/100/100/100/100/100/99.97	stx1a/stx2a	100/100	Stool	USA	10.1089/fpd.2010.0762
155	CP018237.1	O157	wzy/wzx	99.92/100	H7	fliC	100	astA/eae/ehxA/espA/espB/espF/espJ/espP/etpD/gad/iha/iss/katP/nleA/nleB/nleC/tccP/tir/toxB	100/99.96/100/100/99.89/100/99.85/99.95/100/100/100/98.3/100/100/100/99.9/100/99.96	stx2a	99.92	Human	United Kingdom	10.1099/mgen.0.000096
272	CP018239.1	O157	wzy/wzx	100/100	H7	fliC	100	astA/eae/ehxA/espA/espB/espF/espJ/espP/etpD/gad/iha/iss/katP/nleA/nleB/nleC/tccP/tir/toxB	100/100/99.97/100/100/100/100/99.97/100/100/100/97.96/100/100/100/100/99.78/100/99.95	stx2a	100	Human	United Kingdom	10.1099/mgen.0.000096
319	CP018241.1	O157	wzy/wzx	100/100	H7	fliC	100	astA/eae/ehxA/espA/espB/espF/espJ/espP/etpD/gad/iha/iss/katP/nleA/nleB/nleC/tccP/tir/toxB	100/100/100/100/100/100/100/99.97/100/100/100/98.3/100/100/100/100/100/100/99.94	stx1a	100	Human	United Kingdom	10.1099/mgen.0.000096
350	CP018243.1	O157	wzy/wzx	100/100	H7	fliC	100	astA/eae/ehxA/espA/espB/espF/espJ/espP/etpD/gad/iha/iss/katP/nleA/nleB/nleC/tccP/tir/toxB	100/100/100/100/100/100/100/99.97/100/100/100/98.3/100/100/100/100/100/100/99.95	stx1a/stx2c	100/100	Human	United Kingdom	10.1099/mgen.0.000096
472	CP018245.1	O157	wzy/wzx	99.92/100	H7	fliC	100	astA/eae/ehxA/espA/espB/espF/espJ/espP/etpD/gad/iha/iss/katP/nleA/nleB/nleC/tccP/tir/toxB	100/100/100/100/100/100/100/99.92/100/100/100/98.3/100/100/100/100/100/99.94/99.95	stx1a/stx2c	100/100	Human	United Kingdom	10.1099/mgen.0.000096
7784	CP018247.1	O157	wzy/wzx	100/100	H7	fliC	100	astA/eae/ehxA/espA/espB/espF/espJ/espP/etpD/gad/iha/iss/katP/nleA/nleB/nleC/tccP/tir/toxB	100/99.96/100/100/100/100/99.85/99.92/100/100/100/98.64/100/1000/100/100/100/100/99.93	stx2c	100	Cattle feaces	United Kingdom	10.1099/mgen.0.000096
10671	CP018250.1	O157	wzy/wzx	100/100	H7	fliC	99.94	astA/cdtB/eae/ehxA/espA/espB/espF/espJ/espP/etpD/gad/iha/iss/katP/nleA/nleB/nleC/tccP/tir(toxB	100/100/100/100/99.83/100/100/100/100/100/100/100/98.3/100/100/100/100/100/100/99.96	stx2c	100	Cattle feaces	United Kingdom	10.1099/mgen.0.000096
9000	CP018252.1	O157	wzy/wzx	100/100	H7	fliC	100	astA/eae/ehxA/espA/espB/espF/espJ/espP/etpD/gad/iha/iss/katP/nleA/nleB/nleC/tccP/tir/toxB	100/100/100/100/99.89/100/100/99.97/100/100/100/98.98/100/100/100/100/99.78/100/99.96	stx2c	99.92	Cattle feaces	United Kingdom	10.1099/mgen.0.000096
13E0725	CP020092.1	O182	wzx/wzy	100/100	H25	fliC	100	astA/eae/espA/espF/espJ/espP/gad/lpfA/nleA/nleB/nleC/tccP/tir	100/100/100/100/99.54/98.1/100/100/95.83/100/99.7/99.52/100	stx1a	100	Cattle	Germany	10.1128/genomeA.00321-17
95JB1	CP021335.1	O111	wzy	100	H8	fliC	99.86	astA/cif/eae/efa1/ehxA/espA/espF/espJ/gad/iha/iss/katP/lpfA/nleA/nleB/nleC/tccP/tir	98.97/99.65/99.72/100/99.87/100/92.25/100/100/100/98.3/99.95/100/100/100/100/99.32/100	stx1a/stx2a	100/100	Feacal sample from a patient with HUS	Australia	10.1128/IAI.01229-15
95NR1	CP021339.1	O111	wzy	100	H8	fliC	99.87	astA/cif/eae/efa1/ehxA/espA/espF/espJ/gad/iha/iss/katP/lpfA/nleA/nleB/nleC/tccP/tir	98.97/99.65/99.72/100/99.87/100/92.25/100/100/100/98.3/99.95/100/100/100/100/99.32/100	stx1a/stx2a	100/100	Feacal sample from a patient with HUS	Australia	10.1128/IAI.01229-15
FDAARGOS_293	CP022050.2	O157	wzy/wzx	100/100	H7	fliC	100	astA/eae/ehxA/espA/espB/espF/espJ/espP/etpD/gad/iha/iss/katP/nleA/nleB/nleC/tccP/tir/toxB	100/100/100/100/100/100/100/100/100/100/100/98.3/100/100/100/100/100/100/99.95	stx1a/stx2c	100/100	Human	USA	w/o info
FDAARGOS_348	CP022086.2	O104	wzy/wzx	99.64/100	H4	fliC	100	ORF3/ORF4/aaiC/aap/aar/aatA/aggA/aggB/aggC/aggD/aggR/capU/gad/iha/iss/lpfA/mchB/mchC/mchF/pic/sepA/sigA	100/100/100/100/100/100/100/99.77/100/100/100/100/100/100/97.96/100/96.39/100/100/99.98/100/100	stx2a	99.92	Stool of a patient with bloody diarrhea complicated HUS	USA	10.5923/j.microbiology.20170703.03
STEC299	CP022279.1	n.d.	N/A	N/A	H18	fliC	97.66	cba/cma/gad/vat	99.37/99.75/99.86/99.95	stx2c	92.58	Marmot	China	10.1038/s41598-018-25233-x
16-9255	CP022407.1	O121	wzx/wzy	100/100	H19	fliC	98.36	astA/eae/efa1/ehxA/espA/espB/espF/espI/espJ/espP/gad/lpfA/nleA/nleB/nleC/tccP/tir/toxB	100/99.96/99.91/99.97/99.83/100/100/100/99.85/97.92/100/100/100/99.92/99.9/99.8/100/99.94/99.98	stx2a	100	Flour	Canada	10.1128/genomeA.01561-17
CDC#03-98	CP022689.1	O157	wzy/wzx	100/100	H7	fliC	100	astA/eae/ehxA/espA/espB/espF/espJ/espP/etpD/gad/iha/iss/katP/nleA/nleB/nleC/tccP/tir/toxB	100/100/99.97/100/100/100/100/99.97/100/100/100/98.3/99.95/100/100/100/100/99.94/99.95	stx2a	100	w/o info	USA	10.1073/pnas.1718997115
FORC_069	CP023061.1	O104	wzy/wzx	99.55/100	H4	fliC	100	ORF3/ORF4/aaiC/aap/aar/aatA/agg3A/agg3B/agg3C/agg3D/aggR/astA/capU/gad/iha/lpfA/mchB/mchC/mchF/pic/sigA	100/99.81/100/100/100/100/100/99.8/100/100/99.87/100/100/100/100/100/100/96.39/100/100/100/100	stx2a	99.84	Stool from human	South Korea	w/o info
FDAARGOS_401	CP023531.1	O104	wzy/wzx	99.64/100	H4	fliC	100	ORF3/ORF4/aaiC/aap/aar/aatA/aggA/aggB/aggC/aggD/aggR/capU/gad/iha/iss/lpfA/mchB/mchC/mchF/pic/sepA/sigA	100/100/100/100/100/100/100/99.77/100/100/100/100/100/100/97.96/100/96.39/100/100/99.95/100/100	stx2a	100	Stool from human	USA	10.1073/pnas.1718997115
FDAARGOS_403	CP023535.1	O104	wzy/wzx	99.64/100	H4	fliC	100	ORF3/ORF4/aaiC/aap/aar/aatA/aggA/aggB/aggC/aggD/aggR/capU/gad/iha/lpfA/mchB/mchC/mchF/pic/sepA/sigA	100/100/100/100/100/100/100/99.77/100/100/100/100/100/100/100/96.39/100/100/100/100/100	stx2a	100	Human	USA	10.1073/pnas.1718997115
CFSAN002236	CP023541.1	O104	wzy/wzx	100/100	H21	fliC	98.64	ehxA/epeA/espP/gad/iha/iss/lpfA/subA	99.73/96.08/99.82/100/99.9/98.98/100/100	stx2a	99.92	Stool from patient during HUS outbreak	USA	10.1128/genomeA.00805-13
SMN013SH2	CP023673.1	O177	wzy/wzx	99.84/99.84	H25	fliC	96.89	astA/cif/eae/ehxA/espA/espB/espF/espI/espJ/espP/gad/iha/iss/katP/lpfA/nleA/nleB/nleC/tir	100/99.53/99.65/99.8/99.65/99.79/99.51/99.95/99.69/99.8/100/100/97.96/99.95/100/99.63/99.9/99.9/99.75	stx2c	100	Cattle	USA	10.1128/genomeA.01592-17
SMN197SH3	CP024056.1	O177	wzy/wzx	99.84/99.84	H25	fliC	96.89	astA/cba/cif/eae/ehxA/espA/espB/espF/espI/espJ/espP/gad/iha/iss/katP/lpfA/nleA/nleB/nleC/tir	100/94.49/99.41/99.65/99.8/99.65/99.79/95.51/99.95/99.69/99.82/100/99.95/97.96/99.95/100/96.63/99.9/99.9/99.75	stx2c	100	Cattle	Canada	10.1128/genomeA.01592-17
2012C-4431	CP024289.1	O153-O178	wzy/wzx	100/100	H19	fliC	99.95	ehxA/espP/gad/iha/iss/lpfA	99.9/99.95/100/99.76/100/100	stx1/stx2a/stx2d/stx2a	100/99.76/99.76/99.52	Stool from human	w/o info	10.1128/genomeA.01384-17
2011C-4315	CP024479.1	n.d.	N/A	N/A	H2	fliC	100	cif/eae/efa1/ehxA/espA/espB/espF/espJ/etpD/gad/iss/katP/nleA/nleB/tccP/tir	99.88/100/100/100/100/100/100/99.24/100/100/98.98/100/100/100/100/100	stx1a	100	Stool from human	w/o info	10.1128/genomeA.01384-17
SMN152SH1	CP024618.1	O177	wzy/wzx	99.84/99.84	H25	fliC	96.89	astA/cba/cif/eae/ehxA/espA/espB/espF/espI/espJ/espP/gad/iha/iss/katP/lpfA/nleA/nleB/nleC/tir	100/94.49/99.41/99.65/99.8/99.65/99.79/95.51/99.95/99.69/99.82/100/99.95/97.96/99.95/100/96.63/99.9/99.9/99.75	stx2c	100	Cattle	USA	10.1128/genomeA.01592-17
2015C-3163	CP027219.1	O103	wzy/wzx	99.91/100	H2	fliC	100	cif/eae/efa1/ehxA/espA/espB/espF/espJ/espP/gad/iha/iss/katP/nleA/nleB/tccP/tir/toxB	99.88/100/100/100/100/100/99.89/99.24/100/100/100/98.98/100/100/100/100/99.94/99.99	stx1a	100	Stool from human	w/o info	10.1128/genomeA.00391-18
2015C-3101	CP027221.1	O111	wzx/wzy	100/100	H8	fliC	100	astA/cif/eae/efa1/ehxA/espA/espF/espJ/gad/iha/iss/lpfA/nleA/nleB/nleC/tccP/tir	98.97/99.3/99.72/100/99.87/100/100/99.85/100/100/97.96/100/100/100/100/100/100	stx1a/stx2a	99.92/100	Stool from human	w/o info	10.1128/genomeA.00391-18
2015C-3108	CP027307.1	O111	wzx/wzy	100/100	H8	fliC	100	astA/cif/eae/efa1/ehxA/espA/espF/espJ/gad/iha/iss/lpfA/nleA/nleB/nleC/tccP/tir	98.97/99.53/99.72/100/99.77/100/100/100/100/100/97.96/100/100/100/100/100/100	stx1a/stx2a	100/100	Stool from human	w/o info	10.1128/genomeA.00391-18
2014C-4135	CP027310.1	O113	wzy/wzx	99.92/99.79	H21	fliC	98.58	espP/gad/iha/iss/lpfA	97.51/100/99.81/98.98/100	stx2d	100	Stool from human	w/o info	10.1128/genomeA.00391-18
2013C-3181	CP027312.1	O113	wzy/wzx	99.92/99.79	H21	fliC	98.64	espI/gad/iha/ireA/iss/lpfA	99.93/100/99.81/99.56/98.98/100	stx1	100	Stool from human	w/o info	10.1128/genomeA.00391-18
2014C-3550	CP027313.1	O118-O151/O151	wzx/wzy	100/100	H16	fliC	99.94	astA/cif/eae/efa1/ehxA/espA/espB/espF/espJ/espP/gad/iha/iss/katP/lpfA/nleA/nleB/nleC/tir/toxB	100/99.88/99.89/100/100/100/100/100/100/100/100/100/100/100/100/100/100/99.9/99.88/99.97	stx1a	100	Stool from human	w/o info	10.1128/genomeA.00391-18
2015C-3107	CP027317.1	O121	wzx/wzy	100/100	H19	fliC	98.36	astA/eae/efa1/ehxA/espA/espB/espF/espI/espJ/espP/gad/lpfA/nleA/nleB/nleC/tccP/tir/toxB	100/99.96/99.91/99.97/99.83/100/100/100/99.95/100/100/100/99.92/99.9/99.9/100/99.94/99.98	stx2a	100	Stool from human	w/o info	10.1128/genomeA.00391-18
2014C-3084	CP027319.1	O145	wzy/wzx	100/100	H28	fliC	92.24	astA/cif/eae/ehxA/espA/espB/espF/espJ/espP/gad/iha/iss/katP/nleA/nleB/nleC/tccP/tir/toxB	100/99.88/99.86/100/100/99.89/99.34/100/100/99.57/100/100/100/99.92/100/99.9/98.21/99.82/99.99	stx1a/stx2a	100/99.76	Stool from human	USA	10.1128/genomeA.00391-18
2013C-3033	CP027323.1	O146	wzx/wzy	100/99.92	H21	fliC	98.64	espI/gad/iha/ireA/iss/lpfA	99.83/100/99.95/99.66/100/100	stx1d/stx1c	92.75/100	Stool from human	w/o info	10.1128/genomeA.00391-18
2013C-4830	CP027325.1	O165	wzx/wzy	100/99.55	H25	fliC	96.89	astA/eae/efa1/ehxA/espA/espB/espF/espI/espJ/espP/gad/iss/katP/lpfA/nleA/nleB/nleC/tccP/tir	100/99.75/99.9/99.67/99.83/99.89/92.53/99.98/99.24/97.5/99.93/98.3/99.95/99.83/99.85/99.9/99.9/98.54/99.81	stx1a/stx2a	100/100	Human	w/o info	10.1128/genomeA.00391-18
2013C-3277	CP027331.1	O26	wzx/wzy	99.92/99.9	H11	fliC	99.93	astA/cif/eae/efa1/ehxA/espA/espB/espF/espI/espJ/espP/gad/iha/iss/lpfA/nleA/nleB/nleC/tccP/tir/toxB	100/99.76/99.86/99.96/99.87/100/100/99.84/100/100/98.05/100/100/100/100/100/99.9/99.9/98.1/99.88/99.76	stx2a	100	Stool from human	USA	10.1128/genomeA.00391-18
2014C-3051	CP027338.1	O71	wzy/wzx	100/100	H11	fliC	99.93	astA/cif/eae/efa1/ehxA/espA/espB/espF/espJ/espP/gad/iha/iss/katP/lpfA/nleA/nleB/nleC/tccP/tir/toxB	100/99.76/99.93/99.99/99.97/100/100/100/100/99.97/100/100/100/99.95/100/100/99.9/99.15/99.88/99.97	stx1a	100	Stool from human	w/o info	10.1128/genomeA.00391-18
2015C-3121	CP027340.1	O91	wzx/wzy	100/99.83	H14	fliC	98.85	espI/gad/iha/ireA/iss/lpfA/mchB/mchC/mchF/mcmA/subA	99.98/100/100/98.05/98.98/99.65/99.66/99.81/99.81/100/97.61	stx1/stx2b/stx2b	99.84/100/99.51	Stool from human	w/o info	10.1128/genomeA.00391-18
2014C-4587	CP027342.1	n.d.	N/A	N/A	H19	fliC	99.95	ehxA/espP/gad/iha/iss/lpfA/subA	99.83/99.92/100/99.86/98.98/100/99.9	stx2a/stx2a	99.76/100	Stool from human	w/o info	10.1128/genomeA.00391-18
2014C-3946	CP027344.1	O111	wzx/wzy	100/100	H8	fliC	100	astA/cif/eae/efa1/espA/espF/espJ/gad/iha/lpfA/nleA/nleB/nleC/tccP/tir	98.97/99.65/99.68/99.98/100/100/100/100/99.95/100/100/100/100/100/100	stx1a	100	Stool	USA	10.1128/genomeA.00391-18
2013C-4361	CP027347.1	O111	wzx/wzy	100/100	H8	fliC	100	astA/cif/eae/efa1/ehxA/espA/espF/espJ/gad/iha/lpfA/nleA/nleB/nleC/tccP/tir	98.97/99.53/99.72/100/99.87/100/98.87/100/100/100/100/100/100/100/100/100	stx1a/stx2a	100/100	Stool	USA	10.1128/genomeA.00391-18
2014C-3655	CP027351.1	O121	wzx/wzy	100/100	H19	fliC	98.36	astA/eae/efa1/ehxA/espA/espB/espF/espI/espJ/espP/gad/lpfA/nleA/nleB/nleC/tccP/tir/toxB	100/99.96/99.9/99.97/99.83/100/99.89/100/99.85/97.92/100/100/100/99.92/99.9/99.9/100/99.94/99.95	stx2a	100	Stool from a human (10-19 yr old)	USA	10.1128/genomeA.00391-18
2012C-4606	CP027352.1	O26	wzx/wzy	99.92/100	H11	fliC	99.93	astA/cif/eae/efa1/ehxA/espA/espB/espF/espJ/espP/gad/iha/iss/katP/lpfA/nleA/nleB/nleC/tccP/tir/toxB	100/99.88/99.93/99.99/100/100/100/100/100/100/100/100/100/100/100/100/100/99.9/100/99.88/99.96	stx1a	100	Stool	USA	10.1128/genomeA.00391-18
2013C-4991	CP027355.1	O80	wzy/wzx	99.92/100	H2	fliC	99.2	cma/eae/efa1/ehxA/espA/espB/espF/espP/gad/iha/iroN/iss/mchB/mchC/mchF/nleA/nleB/nleC/tir	100/99.96/99.97/100/99.65/99.79/98.39/100/100/100/99.95/100/96.39/100/100/99.84/100/100/98.7	stx2d	100	Stool from human	w/o info	10.1128/genomeA.00391-18
2014C-4639	CP027361.1	O26	wzy/wzx	100/100	H11	fliC	99.93	astA/cif/eae/efa1/espA/espB/espF/espJ/espP/gad/iha/iss/katP/lpfA/nleA/nleB/nleC/tccP/tir/toxB	100/99.76/99.93/100/100/100/100/100/100/100/100/100/99.91/100/99.85/100/100/99.9/100/99.88/100	stx1a	100	w/o info	USA	10.1128/genomeA.00391-18
95-3192	CP027362.1	O145	wzy/wzx	100/100	H28	fliC	92.29	astA/cif/eae/espA/espB/espF/espJ/gad/iha/iss/nleA/nleB/nleC/tccP/tir	100/99.76/99.82/100/99.89/99.87/100/99.57/100/100/99.92/100/99.9/98.21/99.88	stx2a	100	w/o info	w/o info	10.1128/genomeA.00391-18
88-3001	CP027363.1	O165	wzx/wzy	100/99.55	H25	fliC	96.89	astA/eae/efa1/ehxA/espB/espF/espI/espJ/espP/gad/iss/katP/lpfA/nleA/nleB/nleC/tccP/tir	100/99.75/99.9/99.63/99.83/99.89/92.53/99.98/99.39/97.92/99.93/98.3/99.91/99.83/99.85/99.9/99.9/98.54/99.75	stx2c/stx2a	99.84/100	w/o info	w/o info	10.1128/genomeA.00391-18
89-3156	CP027366.1	O174	wzy	98.25	H21	fliC	98.64	gad/iha/iss/lpfA	100/99.81/99.66/100	stx2c/stx2a	99.6/98.71	w/o info	w/o info	10.1128/genomeA.00391-18
2014C-3307	CP027368.1	O153-O178	wzx/wzy	100/100	H19	fliC	99.95	ehxA/epeA/espP/gad/iha/iss/lpfA	99.4/99.04/98.05/100/98.75/100/100	stx1/stx2a	100/99.6	Stool from human	w/o info	10.1128/genomeA.00391-18
2015C-3905	CP027371.1	O181	wzy/wzx	100/100	H49	fliC	100	ehxA/epeA/espP/gad/iha/iss/lpfA/subA	99.97/99.8/99.97/100/99.86/100/100/100	stx2a/stx2a	100/99.92	Stool from human	w/o info	10.1128/genomeA.00391-18
05-3629	CP027373.1	O8	wzt	99.59	H16	fliC	99.94	ehxA/espP/gad/iha/iss/lpfA	99.97/99.95/100/99.95/100/100	stx1/stx2a	99.92/100	Stool from human	w/o info	10.1128/genomeA.00391-18
2013C-4404	CP027376.1	O91	wzx/wzy	100/99.83	H14	fliC	98.85	celb/ehxA/espP/gad/iha/ireA/iss/lpfA/mchB/mchC/mchF	100/99.57/90.43/100/99.81/97.85/100/100/96.39/99.81/99.76	stx1	99.92	Stool from human	w/o info	10.1128/genomeA.00391-18
2013C-3250	CP027380.1	O111	wzy	100	H8	fliC	100	astA/cif/eae/efa1/ehxA/espA/espF/espJ/gad/iha/iss/lpfA/nleA/nleB/nleC/tccP/tir	98.97/99.53/99.68/99.99/99.87/100/100/100/100/100/97.96/100/100/100/100/100/100	stx1a	100	Stool	USA	10.1128/genomeA.00391-18
2014C-3057	CP027387.1	O26	wzx/wzy	100/100	H11	fliC	99.93	astA/cif/eae/efa1/ehxA/espA/espB/espF/espJ/gad/iha/iss/lpfA/nleA/nleB/nleC/tccP/tir/toxB	100/99.88/99.93/100/100/100/100/100/100/100/100/100/100/100/100/99.9/100/99.88/100	stx1a	100	Stool from human	w/o info	10.1128/genomeA.00391-18
2011C-4251	CP027388.1	O45	wzx/wzy	100/100	H2	fliC	100	cif/eae/efa1/ehxA/espA/espB/espF/espI/etpD/gad/iss/nleA/nleB/tir	99.88/100/100/100/100/100/100/99.95/100/100/98.98/100/100/100	stx1a/stx2a	100/99.68	Human	w/o info	10.1128/genomeA.00391-18
2015C-4944	CP027390.1	O26	wzx/wzy	100/100	H11	fliC	99.93	astA/cif/eae/efa1/ehxA/espB/espF/espJ/espP/gad/iha/iss/katP/lpfA/nleA/nleB/nleC/tccP/tir/toxB	100/99.88/99.93/100/100/100/100/100/100/100/100/100/100/100/100/100/100/99.9/100/99.88/100	stx1a/stx2a	100/100	Human (30-39 yr old)	USA	10.1128/genomeA.00391-18
FDAARGOS_349	CP027394.1	O104	wzy/wzx	99.64/100	H4	fliC	100	ORF3/ORF4/aaiC/aap/aar/aatA/aggA/aggB/aggC/aggD/aggR/capU/gad/iha/lpfA/mchB/mchC/mchF/pic/sepA/sigA	100/100/100/100/100/100/100/99.77/100/100/100/100/100/100/100/96.39/100/100/99.95/99.98/100	stx2a	100	Stool from a patient with HUS	Germany	w/o info
2014C-3599	CP027435.1	O121	wzx/wzy	100/100	H19	fliC	98.36	astA/eae/efa1/ehxA/espA/espB/espF/espI/espJ/espP/gad/lpfA/nleA/nleB/nleC/tccP/tir/toxB	100/99.96/99.91/99.97/99.83/100/100/100/99.85/97.92/100/100/100/99.85/99.9/99.9/100/99.94/99.97	stx2a	100	Human (20-29 yr old)	USA	10.1128/genomeA.00391-18
2012C-4221	CP027437.1	O162	wzm/wzt	100/100	H6	fliC	97.33	air/cdtB/eilA/gad/lpfA	95.59/92.47/98.59/99.36/100	stx2c	90.41	Stool from human	w/o info	10.1128/genomeA.00391-18
2012C-4502	CP027440.1	O185	wzx/wzy	100/100	H28	fliC	99.02	ehxA/epeA/espP/gad/iha/iss/lpfA/subA	99.97/99.8/99.95/99.71/99.86/100/99.83/100	stx1/stx2a	100/100	Stool from human	w/o info	10.1128/genomeA.00391-18
2013C-3252	CP027442.1	O69	wzy/wzx	99.91/100	H11	fliC	99.93	astA/cif/eae/efa1/ehxA/espA/espB/espF/espJ/espP/gad/iha/iss/katP/lpfA/nleA/nleB/nleC/tccP/tir/toxB	100/99.88/99.93/100/100/100/100/100/100/100/100/100/100/100/100/100/100/99.9/100/99.88/99.99	stx1a	100	Stool from human	USA	10.1128/genomeA.00391-18
2013C-3492	CP027445.1	O172	wzy	100	H25	fliC	96.89	astA/eae/efa1/ehxA/espA/espB/espF/espI/espJ/espP/gad/iss/katP/lpfA/nleA/nleB/nleC/tccP/tir	100/99.82/99.87/99.7/99.83/99.89/92.37/99.98/99.54/97.92/100/98.3/99.86/99.83/99.92/99.9/99.8/100/99.88	stx1a/stx2a	100/100	Stool from human	w/o info	10.1128/genomeA.00391-18
2014C-3075	CP027447.1	O36	wzx/wzy	99.6/99.36	H42	fliC	98.67	air/eilA/gad/lpfA	97.79/99/99/99.83	stx1d	99.92	Stool from human	w/o info	10.1128/genomeA.00391-18
2014C-3097	CP027449.1	O181	wzy/wzx	100/100	H49	fliC	100	ehxA/epeA/espP/gad/iha/iss/lpfA/subA	99.97/99.8/99.97/100/99.86/100/100/99.9	stx2a/stx2a/stx2a/stx2a	99.8/99.84/99.6/99.6	Stool from human	w/o info	10.1128/genomeA.00391-18
2014C-3338	CP027452.1	O169/O169-O183	wzx/wzy	99.93/97.34	H18	fliC	98.32	ehxA/epeA/espP/gad/iha/iss/lpfA/subA	99.87/99.39/99.85/99.71/99.95/99.71/98.95/100	stx1/stx2a	99.92/100	Stool from human	w/o info	10.1128/genomeA.00391-18
2014C-4423	CP027454.1	O121	wzx/wzy	100/100	H19	fliC	98.36	astA/eae/efa1/ehxA/espA/espB/espF/espI/espJ/espP/gad/lpfA/nleA/nleB/nleC/tccP/tir/toxB	100/99.96/99.91/99.87/99.83/100/100/100/99.85/97.92/100/100/100/99.92/99.9/99.9/100/99.88/99.98	stx2a	100	Stool from human	w/o info	10.1128/genomeA.00391-18
88-3493	CP027457.1	O137	wzy	99.59	H41	fliC	98.69	air/ehxA/eilA/espI/gad/iha/iss	94.57/99.37/97.64/94.73/99.07/99.28/100	stx1/stx2d	100/100	w/o info	w/o info	10.1128/genomeA.00391-18
90-3040	CP027459.1	O172	wzy	100	H25	fliC	96.89	astA/eae/efa1/ehxA/espA/espB/espF/espI/espJ/espP/gad/iss/katP/lpfA/nleA/nleB/nleC/tir	100/99.82/99.88/99.7/99.83/99.89/92.37/99.98/99.54/97.92/100/98.3/99.95/99.83/99.92/99.9/99.8/99.88	stx2a	100	w/o info	w/o info	10.1128/genomeA.00391-18
95-3322	CP027461.1	O22	wzx/wzy	100/100	H5	fliC	99.92	gad/iroN/iss/mchB/mchC/mchF/mcmA/pic/vat	99.93/99.82/99.66/100/99.87/98.19/99.64/95.55/99.93	stx2a	99.92	w/o info	w/o info	10.1128/genomeA.00391-18
07-4299	CP027462.1	O130	wzy/wzx	99.95/100	H11	fliC	99.93	ehxA/epeA/gad/iha/iss/lpfA	99.77/99.19/100/98.71/100/100	stx2a	99.92	w/o info	w/o info	10.1128/genomeA.00391-18
2013C-4248	CP027464.1	O123/O123-O186	wzx/wzy	99.93/100	H2	fliC	100	cif/eae/efa1/ehxA/espA/espB/espF/espI/espJ/espP/gad/iss/katP/nleA/nleB/nleC/tir	99.65/99.96/99.99/99.97/100/99.89/99.89/100/99.69/99.97/100/98.98/100/100/100/99.9/100	stx1a	100	Stool from human	w/o info	10.1128/genomeA.00391-18
2014C-3050	CP027472.1	O118-O151/O151	wzx/wzy	99.92/100	H16	fliC	99.94	astA/cif/eae/efa1/ehxA/espA/espB/espF/espJ/espP/gad/iha/iss/katP/lpfA/nleA/nleB/nleC/tir/toxB	100/99.88/99.86/99.99/99.97/100/100/100/99.39/99.97/100/100/100/99.95/100/100/100/99.9/99.88/99.96	stx1a	100	Stool	USA	10.1128/genomeA.00391-18
2013C-4390	CP027484.1	O76	wzy/wzx	99.51/99.6	H19	fliC	99.89	espI/gad/iha/ireA/iroN/iss/lpfA(mchF/pic/subA	99.85/100/99.95/99.66/100/100/100/100/99.88/99.62	stx1c	100	Stool from human	w/o info	10.1128/genomeA.00391-18
2013C-3264	CP027544.1	O103	wzx/wzy	100/100	H25	fliC	100	astA/eae/efa1/ehxA/espA/espF/espI/espJ/etpD/gad/lpfA/nleA/nleB/nleC/tccP/tir	100/99.68/99.98/99.97/100/97.31/99.95/99.85/99.94/98.86/99.43/100/99.92/100/100/100/99.82	stx1a	100	Stool from human	USA	10.1128/genomeA.00391-18
2013C-4187	CP027546.1	O71	wzx/wzy	100/100	H11	fliC	99.93	astA/cif/eae/efa1/ehxA/espA/espB/espF/espJ/espP/gad/iha/iss/katP/lpfA/nleA/nleB/nleC/tccP/tir/toxB	100/99.88/99.89/99.99/99.97/100/99.89/100/100/99.97/100/100/100/99.95/100/100/100/99.9/100/99.88/99.99	stx1a	100	Stool from human	w/o info	10.1128/genomeA.00391-18
2014C-3061	CP027548.1	O156	wzy/wzx	100/99.91	H25	fliC	100	astA/eae/ehxA/espA/espF/espJ/espP/etpD/gad/iss/lpfA/nleA/nleB/tccP/tir	100/100/99.97/99.83/100/99.85/98.13/99.94/100/97.96/100/99.92/100/98.36/100	stx1a	100	Stool from human	w/o info	10.1128/genomeA.00391-18
2015C-4136CT1	CP027550.1	O145	wzy/wzx	99.66/99.84	H34	fliC	98.9	astA/eae/espA/espC/espF/gad/nleB/tir	100/97.62/99.83/99.95/99.67/99.79/99.9/96.43	stx2f	100	Stool from human	w/o info	10.1128/genomeA.00391-18
2015C-4498	CP027552.1	O117	wzy	100	H8	fliC	100	astA/eae/efa1/ehxA/espA/espF/espJ/gad/iha/iss/katP/lpfA/nleA/nleB/nleC/tccP/tir	100/99.68/99.94/99.87/100/94.25/99.85/100/100/100/100/100/96.81/99.8/99.8/98.94/99.88	stx1a	100	Rectal swab from human	w/o info	10.1128/genomeA.00391-18
2013C-3513	CP027555.1	O123/O123-O186	wzx/wzy	100/100	H11	fliC	99.93	astA/cif/eae/efa1/ehxA/espA/espB/espF/espJ/espP/gad/iha/iss/katP/lpfA/nleA/nleB/nleC/tccP/tir/toxB	100/99.76/99.93/100/100/100/100/100/100/100/100/100/100/100/100/100/100/99.9/100/99.88/99.98	stx1a	100	Human	w/o info	10.1128/genomeA.00391-18
2013C-4081	CP027573.1	O111	wzx/wzy	100/100	H8	fliC	100	astA/cif/eae/efa1/ehxA/espA/espF/espJ/gad/iha/iss/lpfA/nleA/nleB/nleC/tccP/tir	98.97/99.41/99.72/99.99/99.87/100/100/99.85/100/100/97.96/100/100/100/100/100/100	stx1a/stx2a	100/100	Stool from human 40-49 yr old	USA	10.1128/genomeA.00391-18
2013C-4225	CP027577.1	O103	wzy/wzx	100/100	H11	fliC	99.93	astA/cif/eae/efa1/ehxA/espA/espB/espF/espJ/espP/gad/iha/iss/katP/lpfA/nleA/nleB/nleC/tir/toxB	100/99.88/99.93/100/100/100/100/100/100/100/100/100/100/100/100/100/100/99.9/99.88/99.98	stx1a	100	Stool from human	w/o info	10.1128/genomeA.00391-18
2013C-4282	CP027579.1	O106/O17-O77/O73	wzy/wzx/wzy	99.47/99.6/99.47	H45	fliC	97.25	air/ehxA/eilA/espP/gad/iha/iss	91.84/99.97/94.88/99.95/97.22/99.95/99.66	stx1	99.84	Stool from human	w/o info	10.1128/genomeA.00391-18
2013C-4538	CP027582.1	O118-O151/O151	wzx/wzy	100/100	H16	fliC	99.94	astA/cif/eae/efa1/ehxA/espA/espB/espF/espJ/espP/gad/iha/iss/katP/lpfA/nleA/nleC/tir/toxB	100/99.88/99.86/100/100/100/100/100/100/100/100/100/100/100/100/100/100/99.9/99.88/99.98	stx1a	100	Stool from human	w/o info	10.1128/genomeA.00391-18
00-3076	CP027584.1	O113	wzy/wzx	100/99.79	H21	fliC	98.64	cdtB/ehxA/epeA/espP/gad/iha/iss/lpfA/subA	100/99.77/99.85/99.92/100/99.9/98.98/100/100	stx2a/stx2a	99.68/99.6	Urine from human	w/o info	10.1128/genomeA.00391-18
2012EL-2448	CP027586.1	O91	wzy/wzx	99.83/100	H14	fliC	98.85	espI/gad/iha/iss/lpfA/mchF/mcmA/subA	99.98/100/100/98.98/99.65/99.76/100/97.61	stx1/stx2b/stx2b	99.84/100/92.27	Stool from human	w/o info	10.1128/genomeA.00391-18
2013C-4974	CP027587.1	O5	wzx/wzy	99.92/99.7	H9	fliC	98.59	astA/cif/eae/efa1/ehxA/espA/espB/espF/espJ/espP/gad/iss/lpfA/nleA/nleB/nleC/tccP/tir	98.97/99.76/99.82/96.44/99.9/99.83/100/92.37/98.93/97.85/100/97.96/100/100/99.6/100/100/99.94	stx1a	100	Stool from human	w/o info	10.1128/genomeA.00391-18
2014C-3011	CP027591.1	O177	wzx/wzy	99.84/99.84	H25	fliC	96.89	astA/cif/eae/ehxA/espA/espB/espF/espI/espP/gad/iha/iss/katP/lpfA/nleA/nleB/nleC/tir	95.88/99.65/99.65/99.8/99.8/99.65/99.79/95.51/99.95/99.69/99.82/100/99.95/97.96/99.95/100/96.63/99.9/99.9/99.69	stx2c	100	Stool from human	w/o info	10.1128/genomeA.00391-18
86-3153	CP027597.1	O5	wzy/wzx	99.7/99.84	H9	fliC	99.05	astA/cif/eae/efa1/ehxA/epeA/espA/espB/espF/espJ/espP/gad/iss/lpfA/nleA/nleB/nleC/tccP/tir	100/99.88/99.79/96.47/99.9/95/99.83/100/92.37/98.94/97.71/100/97.86/100/100/99.6/100/100/99.88	stx1a	100	w/o info	w/o info	10.1128/genomeA.00391-18
97-3250	CP027599.1	O26	wzx/wzy	100/100	H11	fliC	99.93	astA/cif/eae/efa1/ehxA/espA/espB/espF/espJ/espP/gad/iha/iss/katP/lpfA/mchB/mchC/mchF/mcmA/nleA/nleB/tccP/tir/toxB	99.15/99.88/99.93/100/100/100/100/100/100/100/100/100/100/100/100/99.66/99.68/99.05/97.85/99.92/100/100/99.81/99.98	stx1a/stx2a	100/100	Stool from human	w/o info	10.1128/genomeA.00391-18
2014C-4705	CP027640.1	O112ab	wzy/wzx	99.15/98.78	H21	fliC	98.64	astA/ehxA/espI/gad/iha/ireA/iss/lpfA/mchB/mchC/mchF/senB	97.39/99.47/99.68/100/99.95/99.46/98.98/99.83/95.74/99.81/99.62/99.66	stx1c/stx2b	99.92/99.76	Stool from human	w/o info	10.1128/genomeA.00391-18
2014C-3003	CP027672.1	O76	wzy/wzx	99.59/99.52	H19	fliC	99.95	cba/cma/ehxA/gad/ireA/iss/lpfA/pic/senB/subA	99.74/100/99.97/100/99.66/99.32/100/99.98/99.66/99.62	stx1c	100	Stool from human	w/o info	10.1128/genomeA.00391-18
88-3510	CP027675.1	O172	wzy	100	H25	fliC	96.89	astA/eae/efa1/ehxA/espA/espB/espF/espI/espJ/espP/gad/iss/katP/lpfA/nleA/nleB/nleC/tir	100/99.79/99.87/99.6/99.83/99.89/92.37/99.95/99.54/97.9/100/98.3/99.95/99.83/99.92/99.9/99.8/99.75	stx2a	99.92	HUS patient in 2004	USA	10.1186/s12866-017-1094-3
2015C-3125	CP027763.1	O145	wzy/wzx	100/100	H28	fliC	92.29	astA/cif/eae/ehxA/espA/espB/espF/espJ/gad/iha/iss/katP/nleA/nleB/nleC/tccP/tir/toxB	100/99.76/99.86/100/100/99.89/99.07/100/99.57/99.95/100/99.95/99.92/100/99.9/98.21/99.94/99.99	stx1a/stx2a	99.92/99.84	Stool from human	w/o info	10.1128/genomeA.00391-18
2013C-3342	CP027766.1	O117	wzx	100	H8	fliC	100	astA/eae/efa1/ehxA/espA/espF/espJ/gad/iha/iss/katP/lpfA/nleA/nleB/nleC/tccP/tir	100/99.68/99.93/99.87/100/94.25/99.85/99.93/100/100/100/100/96.81/99.8/99.8/97.96/99.88	stx1a	99.92	Stool from human	w/o info	10.1128/genomeA.00391-18
RM8352	CP028110.1	O121	wzx/wzy	100/100	H19	fliC	98.36	astA/eae/efa1/ehxA/espA/espB/espF/espI/espJ/espP/gad/lpfA/nleA/nleB/nleC/tccP/tir/toxB	100/99.96/99.91/99.97/99.83/100/100/100/99.85/97.92/100/100/100/99.92/99.9/99.9/100/99.94/99.98	stx2a	100	Creek sediment	USA	10.1128/MRA.00807-18
RM8385	CP028112.1	O103	wzy/wzx	100/100	H11	fliC	99.93	astA/cba/cif/eae/efa1/ehxA/espA/espB/espF/espJ/espP/gad/iha/iss/katP/lpfA/nleA/nleB/nleC/tir/toxB	100/94.59/99.76/99.93/99.99/100/100/100/100/100/100/100/100/100/100/100/100/100/99.9/99.88/99.96	stx1a	100	Feaces from cattle	USA	w/o info
RM8426	CP028116.1	O26	wzx/wzy	100/100	H11	fliC	99.93	astA/cif/eae/efa1/ehxA/espA/espB/espF/espJ/espP/gad/iha/iss/katP/lpfA/nleA/nleB/nleC/tccP/tir/toxB	100/99.88/99.93/99.99/100/100/100/100/100/100/100/100/100/99.95/100/100/100/99.9/100/99.88/99.99	stx1a	100	Creek	USA	w/o info
RM9322	CP028117.1	O111	wzx/wzy	100/100	H8	fliC	100	astA/cba/cif/eae/efa1/ehxA/espA/espF/espJ/espP/gad/iha/lpfA/nleA/nleB/nleC/tccP/tir	98.97/94.59/99.53/99.72/100/99.87/100/100/100/100/100/100/100/100/100/100/100	stx1a	100	Creek	USA	10.1089/fpd.2014.1887
RM10042	CP028122.1	O43	wzy/wzx	99.92/100	H2	fliC	98.93	celb/ehxA/espI/espP/gad/iha/iss/lpfA/	100/99.37/93.34/97.98/100/99.62/98.98/100	stx1/stx2a	100/99.84	Feaces from cattle	USA	10.1128/MRA.00807-18
RM10386	CP028126.1	O26	wzx/wzy	100/100	H11	fliC	99.93	astA/cif/eae/efa1/ehxA/espA/espB/espF/espJ/espP/gad/iha/iss/katP/lpfA/nleA/nleB/nleC/tccP/tir	100/99.88/99.93/100/100/100/100/100/100/100/100/100/100/99.95/98.25/100/100/99.9/100/99.88	stx1a/stx2a	100/100	Feaces from cattle	USA	10.1128/MRA.00807-18
RM10466	CP028381.1	O113	wzx/wzy	99.79/100	H21	fliC	98.64	ehxA/epeA/espP/gad/iha/iss/lpfA/mchF/subA	99.77/99.85/99.92/100/99.9/98.98/100/99.57/100	stx2d/stx2a/stx2a	100/99.84/99.27	Cattle feaces	USA	10.1128/MRA.00807-18
RM9131	CP028429.1	O111	wzx/wzy	100/100	H8	fliC	100	astA/cif/eae/efa1/ehxA/espA/espF/espJ/gad/iha/lpfA/nleA/nleB/nleC/tccP/tir	98.97/99.53/99.72/100/99.87/100/98.87/100/100/100/100/99.92/100/100/100/100	stx1a	99.92	Feaces from cattle	USA	10.1089/fpd.2014.1887
RM9975	CP028432.1	O111	wzx/wzy	100/100	H8	fliC	100	astA/cif/eae/efa1/ehxA/espA/espF/espJ/gad/iha/lpfA/nleA/nleB/nleC/tccP/tir	98.97/99.53/99.72/100/99.87/100/98.87/100/100/100/100/99.92/100/100/100/100	stx1a	99.92	Feaces from crow	USA	10.1089/fpd.2014.1887
SD134209	CP029692.1	O111	wzx/wzy	100/100	H8	fliC	100	astA/cif/eae/efa1/ehxA/espA/espF/espJ/gad/iha/iss/lpfA/nleA/nleB/nleC/tccP/tir	98.97/99.53/99.72/100/99.83/100/100/100/100/100/97.96/100/100/100/100/100/100	stx1a/stx2a	100/100	Feaces from a patient with bloody diarrhea	USA	10.1089/fpd.2014.1887
2017C-4109	CP030767.1	O157	wzy/wzx	100/100	H7	fliC	100	astA/eae/ehxA/espA/espB/espF/espJ/espP/etpD/gad/iha/iss/katP/nleA/nleB/nleC/tccP/tir/toxB	100/100/99.97/100/100/100/100/99.97/100/100/100/98.3/100/100/100/100/100/100/99.95	stx2c/stx2a	100/99.92	w/o info	w/o info	10.1128/MRA.01025-18
cq9	CP031546.1	O116	wzy/wzx	99.83/99.86	H11	fliC	99.93	astA/fedA/fedF/gad/lpfA/ltcA/sta1/stb	100/99.42/99.67/100/100/100/100/100	stx2e	100	Pig feaces	China	w/o info
TR01	CP033605.1	O157	wzx/wzy	99.93/99.92	H7	fliC	99.15	astA/eae/espA/espB/espF/espJ/gad/iha/iss/nleA/nleB/nleC/tccP/tir	100/100/100/100/100/100/99.21/100/98.3/100/100/100/100/100	stx2a/stx2c	100/99.92	Cattle carcass	Turkey	https://doi.org/10.1016/j.ijfoodmicro.2014.01.002
2009C-3378	CP034792.1	O157	wzy/wzx	100/100	H7	fliC	100	astA/eae/espA/espB/espF/espJ/gad/iha/iss/nleA/nleB/nleC/tccP/tir	100/100/100/100/100/100/100/100/98.3/100/100/100/100/100	stx2c	99.92	w/o info	USA	w/o info
06-3462	CP034794.1	O157	wzy/wzx	100/100	H7	fliC	100	astA/eae/espA/espB/espF/espJ/gad/iha/iss/nleA/nleB/nleC/tccP/tir	100/99.96/100/100/100/100/100/100/98.3/100/100/100/100/100	stx2c	99.92	w/o info	w/o info	w/o info
08-3918	CP034797.1	O157	wzy/wzx	100/100	H7	fliC	100	astA/eae/espA/espB/espF/espJ/gad/iha/iss/nleA/nleB/nleC/tccP/tir	100/100/100/100/100/100/100/100/97.96/100/100/100/100/100	stx2a	100	w/o info	w/o info	10.1128/genomeA.00391-18
2009C-4687	CP034799.1	O157	wzy/wzx	100/100	H7	fliC	100	astA/eae/espA/espB/espF/espJ/gad/iha/iss/nleA/nleB/nleC/tccP/tir	100/100/100/100/100/100/100/100/98.3/100/100/100/100/100	stx2c/stx2a	100/99.92	Stool	USA	w/o info
2010C-3142	CP034801.1	O157	wzy/wzx	100/100	H7	fliC	100	astA/eae/espA/espB/espF/espJ/gad/iha/iss/nleA/nleB/nleC/tccP/tir	100/100/100/100/100/100/100/100/98.3/100/100/100/100/100	stx2c/stx2a	100/99.92	Stool	USA	w/o info
2009C-3554	CP034803.1	O157	wzy/wzx	100/100	H7	fliC	100	astA/eae/espA/espB/espF/espJ/gad/iha/iss/nleA/nleB/nleC/tccP/tir	100/100/100/100/100/100/100/100/98.3/100/100/100/100/100	stx1a/stx2a	100/100	w/o info	USA	w/o info
2010C-3347	CP034806.1	O157	wzy/wzx	100/100	H7	fliC	100	astA/eae/espA/espB/espF/espJ/gad/iha/iss/nleA/nleB/nleC/tccP/tir	100/99.96/100/100/100/100/100/100/98.3/100/100/100/99.9/99.94	stx1a/stx2a	100/100	Stool	USA	w/o info
08-3914	CP034808.1	O157	wzy/wzx	100/100	H7	fliC	100	astA/eae/espA/espB/espF/espJ/gad/iha/iss/nleA/nleB/nleC/tccP/tir	100/99.96/100/100/100/100/100/99.95/98.3/100/100/100/100/100	stx2c/stx2a	99.92/99.92	Stool	USA	w/o info
CFSAN027350	CP037941.1	O26	wzy/wzx	99.9/99.92	H11	fliC	99.93	astA/cif/eae/efa1/espA/espB/espF/espI/espJ/gad/iha/iss/lpfA/nlA/nleB/nleC/tccP/tir	100/99.88/99.86/99.94/100/100/99.84/100/100/100/100/97.96/100/100/100/99.9/99.9/98.1/99.88	stx2a	100	w/o info	USA	http://dx.doi.org/10.1101/571364
CFSAN027343	CP037943.1	O26	wzx/wzy	100/99.9	H11	fliC	99.93	astA/cif/eae/efa1/espA/espB/espF/espJ/gad/iha/iss/lpfA/nlA/nleB/nleC/tir	100/99.88/99.89/99.99/100/100/100/100/100/99.95/100/100/100/100/99.9/99.88	stx1a	100	Stool from human	USA	http://dx.doi.org/10.1101/571364
CFSAN027346	CP037945.1	O26	wzx/wzy	100/100	H11	fliC	99.93	astA/cif/eae/efa1/espA/espB/espF/espJ/gad/iha/iss/lpfA/nlA/nleB/nleC/tir	100/99.88/99.93/100/100/100/100/100/100/100/100/100/100/100/99.9/99.88	stx1a	100	Stool from human	USA	http://dx.doi.org/10.1101/571364
377323_2f	CP039404.1	O63	wzy/wzx	99.31/99.92	H6	fliC	99.82	cif/eae/espA/espC/espF/espJ/gad/nleC/tccP/tir	99.88/100/100/99.95/99.67/97.71/99.79/96.54/91.76/99.88	stx2f	100	Infant feces	Engand	w/o info
HUSEC2011	HF572917.2	O104	wzy/wzx	99.64/100	H4	fliC	100	ORF3/ORF4/aaiC/aap/aar/aatA/aggA/aggB/aggC/aggD/aggR/capU/gad/iha/lpfA/mchB/mchC/mchF/pic/sepA/sigA	100/100/100/100/100/100/100/100/100/100/100/100/100/100/100/96.39/100/100/100/100/100	stx2a	100	Human	Germany	10.1128/mSphere.00344-16
13E0780	CP020106.1	O156	wzx/wzy	99.91/100	H25	fliC	100	astA/eae/espA/espF/espJ/espP/gad/iss/lpfA/nleA/nleB/nleC/tccP/tir	100/100/99.83/100/99.69/98.13/100/97.96/100/99.92/100/99.9/96.64/100	stx1a	100	Cattle	Germany	10.1128/genomeA.00321-17
