# Supplementary material for: Insights into the genome architecture and evolution of Shiga toxin encoding bacteriophages of Escherichia coli
Source: BMC Genomics. 2021 May 19;22:366. doi: 10.1186/s12864-021-07685-0 (PMC8136144; doi:10.1186/s12864-021-07685-0)
Supplement: Supplementary file 2 — Additional file 2. STEC Stx phages information. The information for all 279 Stx phages used in the final dataset is provided. Phages were characterized for: sequence length, number of proteins, cluster, predicted family, similar phage (hit of BlastN, query cover, E-value, percentage identity), Stx subtype/variant, the lysogen O-type, as well as origin (source of isolation) and country of isolation. For those retrieved directly from GenBank database, the reference article is provided. w/o, information not available. [file 12864_2021_7685_MOESM2_ESM.xlsx]

## Sheet: Phages information
PhageID	SequenceLength	NumberProteins	Cluster	Predicted family	Similar phage	Query Cover	E value	Per. Ident	Stx variant	Lysogen's O-Type	Lysogen's Origin	Isolation Country	Ref (DOI)
CP021339.1_18	30796	38	A1	Siphoviridae	AP000400.1	0.94	0.0	96.41%	Stx2a	O111	Patient	Australia
Stx1a_AP010960.1_16	33550	41	A1	Siphoviridae	AP000400.1	0.82	0.0	94.30%	Stx1a	O111	Patient	Japan
Stx1a_CP027221.1_15	40055	50	A1	Siphoviridae	AP000400.1	0.69	0.0	94.29%	Stx1a	O111	Human	w/o info
Stx1a_CP027573.1_13	41518	62	A1	Siphoviridae	AP000400.1	0.72	0.0	94.73%	Stx1a	O111	Human	USA
Stx1a_CP027307.1_1	42841	63	A1	Siphoviridae	AP000400.1	0.73	0.0	94.05%	Stx1a	O111	Human	w/o info
Stx1a_CP027347.1_14	43222	58	A1	Siphoviridae	AP000400.1	0.68	0.0	93.93%	Stx1a	O111	Stool	USA
Stx1a_CP028429.1_12	49985	68	A1	Siphoviridae	AP000400.1	0.57	0.0	92.60%	Stx1a	O111	Cattle	USA
Stx1a_CP028432.1_12	49985	68	A1	Siphoviridae	AP000400.1	0.57	0.0	92.60%	Stx1a	O111	Crow	USA
Stx1a_CP029692.1_16	50660	69	A1	Siphoviridae	AP000400.1	0.56	0.0	95.23%	Stx1a	O111	Patient	USA
Stx1a_CP017440.1_3	52329	82	A1	Siphoviridae	AP000400.1	0.96	0.0	100.00%	Stx1a	O157	Cattle	USA
Stx1a_CP015023.1_6	52669	82	A1	Siphoviridae	AP000400.1	0.96	0.0	100.00%	Stx1a	O157	Food	USA
Stx1a_CP021335.1_18	52904	66	A1	Siphoviridae	AP000400.1	0.54	0.0	96.43%	Stx1a	O111	Patient	Australia
Stx1a_CP016755.1_4	53217	89	A1	Siphoviridae	AP000400.1	0.98	0.0	99.98%	Stx1a	O157	Human	South Korea
Stx1a_CP001925.1_12	53981	83	A1	Siphoviridae	AP000400.1	0.96	0.0	100.00	Stx1a	O157	Patient	China
Stx1a_CP012802.1_12	53982	85	A1	Siphoviridae	AP000400.1	0.96	0.0	100.00%	Stx1a	O157	Mutant	France
Stx1a_CP017669.1_5	56191	85	A1	Siphoviridae	AP000400.1	0.96	0.0	99.98%	Stx1a	O157	Stool	USA
Stx1a_CP008957.1_17	56612	87	A1	Siphoviridae	AP000400.1	0.94	0.0	99.99%	Stx1a	O157	Food	USA
Stx1a_CP017444.1_3	57505	86	A1	Siphoviridae	AP000400.1	0.96	0.0	100.00%	Stx1a	O157	Cattle	Canada
Stx1a_BA000007.3_14	57506	86	A1	Siphoviridae	AP000400.1	0.96	0.0	100.00%	Stx1a	O157	Patient	Japan
Stx1a_CP027380.1_1	62283	95	A1	Siphoviridae	AP000400.1	0.65	0.0	94.32%	Stx1a	O111	Stool	USA
Stx1a_CP028117.1_13	62453	86	A1	Siphoviridae	AP000400.1	0.5	0.0	94.03%	Stx1a	O111	Creek	USA
Stx1a_CP027766.1_15	69032	98	A1	Siphoviridae	AP000400.1	0.56	0.0	95.03%	Stx1a	O117	Human	w/o info
Stx2d_CP027457.1_9	47191	70	A2	Siphoviridae	KF030445.1	0.52	0.0	96.55%	Stx2d	O137	w/o info	w/o info
KF030445	47343	68	A2	Siphoviridae	N/A	N/A	N/A	N/A	Stx2d	O174	Ground beef	USA	10.1128/JCM.41.8.3777-3783.2003
Stx2e_CP027437.1_1	47834	72	A2	Unclassified	N/A	less than 30%			Stx2c	O162	Human	w/o info
Stx2c_CP027366.1_8	48728	61	A2	Siphoviridae	KF030445.1	0.52	0.0	99.32%	Stx2a	O174	w/o info	w/o info
CP027586.1_7	49565	68	A2	Siphoviridae	KF030445.1	0.68	0.0	96.59%	Stx2b	O91	Human	w/o info
Stx2d_CP027310.1_1	50748	75	A2	Siphoviridae	KF030445.1	0.62	0.0	97.56%	Stx2d	O113	Human	w/o info
Stx1a_CP013662.1_1	50843	74	A2	Unclassified	N/A	less than 30%			Stx1a	O136	Food	w/o info
CP027449.1_3	51115	71	A2	Siphoviridae	KF030445.1	0.78	0.0	99.03%	Stx2a	O181	Human	w/o info
CP024289.1_7	51115	72	A2	Siphoviridae	KF030445.1	0.78	0.0	99.03%	Stx2a	O153-O178	Human	w/o info
CP027340.1_2	51622	75	A2	Siphoviridae	KF030445.1	0.65	0.0	96.57%	Stx2b	O91	Human	w/o info
Stx2a_CP027373.1_2	51949	75	A2	Siphoviridae	KF030445.1	0.34	0.0	96.69%	Stx2a	O8	Human	w/o info
Stx2a_CP027462.1_8	52462	72	A2	Siphoviridae	KF030445.1	0.58	0.0	98.04%	Stx2a	O130	w/o info	w/o info
Stx2a_CP027452.1_4	53262	71	A2	Siphoviridae	KF030445.1	0.76	0.0	97.51%	Stx2a	O169/O169-O183	Human	w/o info
Stx2a_CP023061.1_7	57936	78	A2	Siphoviridae	KF030445.1	0.42	0.0	98.50%	Stx2a	O104	Human	South Korea
Stx2a_CP016628.1_5	58241	86	A2	Siphoviridae	KF030445.1	0.43	0.0	96.67%	Stx2a	O163	Food	South Korea
Stx2a_CP013185.1_6	59427	80	A2	Siphoviridae	KF030445.1	0.41	0.0	98.55%	Stx2a	O104	Stool	South Korea
Stx2a_CP027440.1_1	60998	84	A2	Unclassified	N/A	less than 30%			Stx2a	O185	Human	w/o info
Stx2e_CP022279.1_9	62447	87	A2	Unclassified	N/A	less than 30%			Stx2c	n.d.	Marmot	China
Stx2a_CP027371.1_4	64607	98	A2	Unclassified	N/A	less than 30%			Stx2a	O181	Human	w/o info
CP024289.1_5	65062	95	A2	Siphoviridae	KF030445.1	0.4	0.0	96.65%	Stx2d	O153-O178	Human	w/o info
CP024289.1_3	66105	88	A2	Siphoviridae	KF030445.1	0.38	0.0	96.93%	Stx2a	O153-O178	Human	w/o info
Stx1a_CP022050.2_13	71824	96	A2	Siphoviridae	AP000400.1	0.44	0.0	97.57%	Stx1a	O157	Human	USA
CP027449.1_5	75203	107	A2	Siphoviridae	KF030445.1	0.34	0.0	96.29%	Stx2a	O181	Human	w/o info
Stx2d_CP028381.1_8	75221	101	A2	Siphoviridae	KF030445.1	0.31	0.0	98.87%	Stx2d	O113	Cattle	USA
Stx2a_CP027584.1_2	76261	104	A2	Unclassified	N/A	less than 30%			Stx2a	O113	Human	w/o info
Stx2a_CP016828.1_7	102288	166	A2	Siphoviridae	KF030445.1	0.56	0.0	98.55%	Stx2a	O104	Human	South Korea
CP027587.1_7	65872	83	A2	Unclassified	N/A	less than 30%			Stx1a	O5	Human	w/o info
Stx2a_CP014583.1_2	44721	61	A2	Siphoviridae	AP000400.1	0.58	0.0	94.19%	Stx2a	O145	Patient	USA
Stx1a_CP027544.1_8	48893	66	A2	Siphoviridae	AP000400.1	0.5	0.0	96.20%	Stx1a	O103	Human	USA
Stx2g_CP015229.1_11	48978	65	A2	Siphoviridae; Lambdavirus	MH547045.1	0.37	0.0	97.60%	Stx2g	O36	Food	USA
Stx2a_CP018237.1_10	49672	68	A2	Siphoviridae	AP012536.1	0.7	0.0	97.79%	Stx2a	O157	Human	United Kingdom
Stx1a_CP027457.1_4	49736	69	A2	Siphoviridae; Lambdavirus	MH547045.1	0.34	0.0	95.85%	Stx1a	O137	w/o info	w/o info
Stx2a_CP006262.1_8	51986	66	A2	Siphoviridae	AP012537.1	0.63	0.0	96.26%	Stx2a	O145	Patient	Belgium
Stx2a_AP010960.1_12	53037	69	A2	Siphoviridae	AP012536.1	0.65	0.0	97.81%	Stx2a	O111	Patient	Japan
CP027355.1_3	53410	74	A2	Siphoviridae	AP000400.1	0.5	0.0	97.07%	Stx2d	O80	Human	w/o info
Stx2a_CP027342.1_2	54016	75	A2	Siphoviridae	AP012536.1	0.3	0.0	97.33%	Stx2a	n.d.	Human	w/o info
CP027449.1_4	54017	74	A2	Siphoviridae	AP012537.1	0.3	0.0	97.14%	Stx2a	O181	Human	w/o info
Stx2a_CP014670.1_15	54157	77	A2	Siphoviridae	AP000400.1	0.49	0.0	94.19%	Stx2a	O145	Cattle	USA
Stx2c_CP027366.1_6	55444	77	A2	Siphoviridae	FM180578.1	0.43	0.0	97.28%	Stx2c	O174	w/o info	w/o info
Stx2a_CP028122.1_9	55710	77	A2	Siphoviridae	AP000400.1	0.31	0.0	98.35%	Stx2a	O43	Cattle	USA
CP024289.1_2	57150	79	A2	Siphoviridae; Lambdavirus	JQ182735.1	0.3	0.0	95.89%	Stx1a	O153-O178	Human	w/o info
Stx2a_CP014583.1_16	62478	110	A2	Siphoviridae	AP012537.1	0.38	0.0	96.17%	Stx2a	O145	Patient	USA
Stx2a_CP027388.1_8	62499	86	A2	Siphoviridae	AP000400.1	0.4	0.0	96.91%	Stx2a	O45	Human	w/o info
Stx2a_CP009106.2_6	68492	87	A2	Unclassified	N/A	less than 30%			Stx2a	O104	Food	USA
Stx2a_CP023541.1_6	68492	87	A2	Unclassified	N/A	less than 30%			Stx2a	O104	Patient	USA
Stx2d_CP015244.1_7	69812	86	A2	Siphoviridae	KF030445.1	0.38	0.0	96.53%	Stx2d	O91	Pig	USA
Stx2a_CP027319.1_3	71358	98	A2	Siphoviridae	AP000400.1	0.37	0.0	91.87%	Stx2a	O145	Human	USA
Stx2c_CP015240.1_8	75555	94	A2	Siphoviridae	FM180578.1	0.31	0.0	97.26%	Stx2c	n.d.	Human	w/o info
Stx1a_CP027319.1_6	84169	112	A2	Siphoviridae	JQ347801.1	0.62	0.0	94.99%	Stx1a	O145	Human	USA
Stx2d_CP015020.1_3	101825	138	A2	Siphoviridae	AP000400.1	0.53	0.0	95.86%	Stx2d	O157	Bovine carcass	w/o info
CP027449.1_9	45986	63	A3	Siphoviridae	FM180578.1	0.53	0.0	95.20%	Stx2a	O181	Human	w/o info
Stx2a_CP027371.1_3	48935	74	A3	Siphoviridae	JQ347801.1	0.41	0.0	92.28%	Stx2a	O181	Human	w/o info
Stx1a_CP015843.2_17	49080	60	A3	Siphoviridae	FJ184280.1	0.86	0.0	99.99%	Stx1a	O157	Cattle	USA
Stx2a_CP028381.1_3	50306	72	A3	Siphoviridae	JQ347801.1	0.4	0.0	93.52%	Stx2a	O113	Cattle	USA
Stx1a_CP027555.1_1	50676	77	A3	Siphoviridae	JQ347801.1	0.72	0.0	95.00%	Stx1a	O123/O123-O186	Human	w/o info
Stx1a_CP027338.1_13	52560	63	A3	Siphoviridae	JQ347801.1	0.45	0.0	95.92%	Stx1a	O71	Human	w/o info
CP027586.1_1	53487	72	A3	Siphoviridae	FM180578.1	0.43	0.0	97.08%	Stx2b	O91	Human	w/o info
Stx1a_CP018241.1_12	54111	78	A3	Siphoviridae	FJ184280.1	0.71	0.0	98.16%	Stx1a	O157	Human	United Kingdom
CP015831.1_4	54277	75	A3	Siphoviridae	FJ184280.1	0.71	0.0	98.29%	Stx1a	O157	Patient	United Kingdom
CP015832.1_4	54277	75	A3	Siphoviridae	FJ184280.1	0.71	0.0	98.29%	Stx1a	O157	Patient	United Kingdom
Stx1a_CP027464.1_15	54598	80	A3	Siphoviridae	JQ347801.1	0.66	0.0	96.29%	Stx1a	O123/O123-O186	Human	w/o info
Stx1a_CP018243.1_14	54600	76	A3	Siphoviridae	FJ184280.1	0.71	0.0	98.29%	Stx1a	O157	Human	United Kingdom
Stx1a_CP013029.1_1	54613	76	A3	Siphoviridae	JQ347801.1	0.66	0.0	95.71%	Stx1a	O165	Human	USA
FJ184280	54896	80	A3	Siphoviridae	N/A	N/A	N/A	N/A	Stx1a	O157	w/o info	w/o info
Stx2c_CP024618.1_3	54967	82	A3	Siphoviridae	JQ347801.1	0.49	0.0	95.00%	Stx2c	O177	Cattle	USA
Stx2_AP012540	55023	85	A3	Siphoviridae	N/A	N/A	N/A	N/A	Stx2c	O157	Patient	w/o info	10.1038/srep16663 (2015)
CP027587.1_2	55793	86	A3	Siphoviridae	JQ347801.1	0.6	0.0	95.90%	Stx1a	O5	Human	w/o info
Stx1a_CP027325.1_3	56214	77	A3	Siphoviridae	JQ347801.1	0.64	0.0	95.65%	Stx1a	O165	Human	w/o info
Stx1a_CP027577.1_3	56256	79	A3	Siphoviridae	AP012538.1	0.51	0.0	96.77%	Stx1a	O103	Human	w/o info
Stx1a_CP027582.1_13	56403	81	A3	Siphoviridae	AP012539.1	0.72	0.0	94.82%	Stx1a	O118-O151/O151	Human	w/o info
Stx1a_CP012693.1_7	56847	86	A3	Siphoviridae	JQ347801.1	0.62	0.0	95.44%	Stx1a	O26	Human	South Korea
Stx1a_CP027599.1_17	56847	86	A3	Siphoviridae	JQ347801.1	0.62	0.0	96.09%	Stx1a	O26	Human	w/o info
Stx2_AP012536	57034	79	A3	Siphoviridae	N/A	N/A	N/A	N/A	Stx2c	O157	w/o info	w/o info	w/o info
FM180578	57248	86	A3	Siphoviridae	N/A	N/A	N/A	N/A	Stx2c	O157	Human	Germany	10.1128/IAI.00875-08
Stx2c_CP014314.1_5	57318	84	A3	Siphoviridae	FM180578.1	0.96	0.0	99.90%	Stx2c	O157	Cattle	USA
Stx2_AP012539	57849	86	A3	Siphoviridae	N/A	N/A	N/A	N/A	Stx2c	O157	Patient	w/o info	10.1038/srep16663 (2015)
AJ556162	57930	84	A3	Siphoviridae	N/A	N/A	N/A	N/A	Stx1a	O84	Human	Germany	10.1128/AEM.00920-07
Stx1a_AP010958.1_13	58220	86	A3	Siphoviridae	JQ347801.1	0.69	0.0	96.18%	Stx1a	O103	Patient	Japan
Stx2_AP012537	58326	80	A3	Siphoviridae	N/A	N/A	N/A	N/A	Stx2c	O157	w/o info	w/o info	w/o info
Stx2_AP012538	58538	88	A3	Siphoviridae	N/A	N/A	N/A	N/A	Stx2c	O157	Patient	w/o info	10.1038/srep16663 (2015)
Stx1a_CP027388.1_15	59398	83	A3	Siphoviridae	JQ347801.1	0.69	0.0	95.58%	Stx1a	O45	Human	w/o info
CP015832.1_6	59718	93	A3	Siphoviridae	FJ188381.1	0.98	0.0	95.98%	Stx2c	O157	Patient	United Kingdom
Stx2c_CP018243.1_12	59796	97	A3	Siphoviridae	FJ188381.1	0.91	0.0	96.01%	Stx2c	O157	Human	United Kingdom
Stx2_AP012530	59872	88	A3	Siphoviridae	N/A	N/A	N/A	N/A	Stx2c	O157	Patient	w/o info	10.1038/srep16663 (2015)
Stx1a_CP020106.1_4	60294	88	A3	Siphoviridae	AJ556162.1	0.88	0.0	99.84%	Stx1a	O156	Cattle	Germany
CP027587.1_12	60588	88	A3	Siphoviridae	JQ347801.1	0.49	0.0	95.74%	Stx1a	O5	Human	w/o info
Stx2c_CP022050.2_4	61009	99	A3	Siphoviridae	AJ556162.1	0.59	0.0	94.76%	Stx2c	O157	Human	USA
Stx2c_CP017436.1_4	61377	95	A3	Siphoviridae	AP012540.1	0.87	0.0	98.38%	Stx2c	O157	Cattle	USA
Stx2c_CP017438.1_4	61377	95	A3	Siphoviridae	AP012540.1	0.87	0.0	98.38%	Stx2c	O157	Cattle	USA
Stx2c_CP017442.1_4	61377	95	A3	Siphoviridae	AP012540.1	0.87	0.0	98.38%	Stx2c	O157	Cattle	USA
Stx2c_CP017446.1_4	61378	97	A3	Siphoviridae	AP012540.1	0.87	0.0	98.38%	Stx2c	O157	Cattle	USA
Stx2c_CP018245.1_14	61462	90	A3	Siphoviridae	AP012540.1	0.86	0.0	98.46%	Stx2c	O157	Human	United Kingdom
CP015831.1_6	62086	96	A3	Siphoviridae	AP012539.1	0.95	0.0	98.51%	Stx2c	O157	Patient	United Kingdom
Stx2c_CP008805.1_11	62520	105	A3	Siphoviridae	AP012539.1	0.84	0.0	98.04%	Stx2c	O157	Cattle	USA
Stx2c_CP030767.1_11	62525	104	A3	Siphoviridae	FM180578.1	0.9	0.0	99.89%	Stx2c	O157	w/o info	w/o info
Stx2c_CP010304.1_12	62526	105	A3	Siphoviridae	AP012539.1	0.84	0.0	98.09%	Stx2c	O157	Cattle	USA
Stx2c_CP001164.1_12	62527	105	A3	Siphoviridae	AP012539.1	0.84	0.0	98.09%	Stx2c	O157	Human	USA
Stx2c_CP001368.1_12	62527	105	A3	Siphoviridae	AP012539.1	0.84	0.0	98.09%	Stx2c	O157	Patient	USA
Stx2c_CP017434.1_4	62529	98	A3	Siphoviridae	AP012540.1	0.85	0.0	98.35%	Stx2c	O157	Cattle	USA
CP033605_2	62531	105	A3	Siphoviridae	AP012539.1	0.84	0.0	98.09%	Stx2c	O157	Cattle	Turkey
Stx2a_CP027342.1_7	62818	86	A3	Siphoviridae	JQ347801.1	0.33	0.0	92.91%	Stx2a	n.d.	Human	w/o info
Stx2a_CP009104.1_3	63374	101	A3	Siphoviridae	AJ556162.1	0.41	0.0	92.32%	Stx2a	O104	Cattle	USA
Stx1a_CP020092.1_2	63479	88	A3	Siphoviridae	AP012540.1	0.6	0.0	95.90%	Stx1a	O182	Cattle	Germany
Stx2c_CP018252.1_13	63558	91	A3	Siphoviridae	FM180578.1	0.86	0.0	99.96%	Stx2c	O157	Cattle	United Kingdom
Stx2c_CP018250.1_12	63674	103	A3	Siphoviridae	FM180578.1	0.87	0.0	97.85%	Stx2c	O157	Cattle	United Kingdom
Stx2c_CP015020.1_6	63842	108	A3	Siphoviridae	AP012539.1	0.84	0.0	98.14%	Stx2c	O157	Bovine carcass	w/o info
Stx1a_CP027472.1_11	65058	91	A3	Siphoviridae	AJ556162.1	0.62	0.0	95.34%	Stx1a	O118-O151/O151	Stool	USA
Stx2c_CP016625.1_15	65200	107	A3	Siphoviridae	AP012530.1	0.91	0.0	99.98%	Stx2c	O157	Cattle	USA
Stx2c_CP018247.1_10	65313	108	A3	Siphoviridae	FJ188381.1	0.93	0.0	98.97%	Stx2c	O157	Cattle	United Kingdom
Stx1a_CP027546.1_7	65345	78	A3	Siphoviridae	JQ347801.1	0.39	0.0	95.00%	Stx1a	O71	Human	w/o info
Stx1a_CP027445.1_12	65758	87	A3	Siphoviridae	AJ556162.1	0.63	0.0	94.89%	Stx1a	O172	Human	w/o info
Stx1a_CP027442.1_12	65944	90	A3	Siphoviridae	JQ347801.1	0.57	0.0	95.75%	Stx1a	O69	Human	USA
Stx2c_CP015842.1_14	66219	108	A3	Siphoviridae	FJ188381.1	0.94	0.0	99.73%	Stx2c	O157	Cattle	USA
Stx2c_CP015846.1_14	66219	108	A3	Siphoviridae	FJ188381.1	0.94	0.0	99.73%	Stx2c	O157	Cattle	USA
Stx1a_CP027361.1_13	68303	106	A3	Siphoviridae	JQ347801.1	0.46	0.0	94.65%	Stx1a	O26	w/o info	USA
Stx2c_CP023673.1_17	68448	88	A3	Siphoviridae	AP012536.1	0.41	0.0	97.66%	Stx2c	O177	Cattle	USA
Stx2c_CP027591.1_15	68461	88	A3	Siphoviridae	AP012536.1	0.41	0.0	97.02%	Stx2c	O177	Human	w/o info
CP037943	68859	97	A3	Siphoviridae	JQ347801.1	0.56	0.0	95.42%	Stx1a	O26	Human	USA
Stx2c_CP015843.2_15	69191	100	A3	Siphoviridae	FJ188381.1	0.91	0.0	99.73%	Stx2c	O157	Cattle	USA
Stx1a_AP010953.1_5	69352	101	A3	Siphoviridae	JQ347801.1	0.46	0.0	94.46%	Stx1a	O26	Patient	Japan
CP037945	69354	102	A3	Siphoviridae	JQ347801.1	0.46	0.0	95.38%	Stx1a	O26	Human	USA
Stx1a_CP015846.1_16	69791	81	A3	Siphoviridae	FJ184280.1	0.6	0.0	99.99%	Stx1a	O157	Cattle	USA
Stx1a_CP015842.1_16	69792	81	A3	Siphoviridae	FJ184280.1	0.6	0.0	99.99%	Stx1a	O157	Cattle	USA
Stx1a_CP027352.1_5	70608	105	A3	Siphoviridae	JQ347801.1	0.46	0.0	94.45%	Stx1a	O26	Stool	USA
Stx1a_CP028126.1_8	73125	115	A3	Siphoviridae	JQ347801.1	0.44	0.0	94.44%	Stx1a	O26	Cattle	USA
Stx1a_CP028116.1_7	73156	108	A3	Siphoviridae	JQ347801.1	0.44	0.0	94.44%	Stx1a	O26	Creek	USA
Stx1a_CP027390.1_9	74927	110	A3	Siphoviridae	JQ347801.1	0.43	0.0	94.58%	Stx1a	O26	Human	USA
Stx1a_CP027387.1_17	75488	106	A3	Siphoviridae	AP012536.1	0.37	0.0	96.54%	Stx1a	O26	Human	w/o info
Stx1a_CP024479.1_7	76313	108	A3	Siphoviridae	JQ347801.1	0.5	0.0	95.53%	Stx1a	n.d.	Human	w/o info
Stx1a_CP014752.1_8	76499	116	A3	Siphoviridae	JQ347801.1	0.49	0.0	95.02%	Stx1a	O103	White-tailed deer	USA
CP027340.1_8	81237	103	A3	Siphoviridae	AP012536.1	0.32	0.0	94.00%	Stx2b	O91	Human	w/o info
Stx1a_CP027313.1_2	81353	109	A3	Siphoviridae	AP012536.1	0.35	0.0	95.69%	Stx1a	O118-O151/O151	Human	w/o info
Stx1a_CP028112.1_21	82825	110	A3	Siphoviridae	AP012537.1	0.43	0.0	95.83%	Stx1a	O103	Cattle	USA
Stx2c_CP024056.1_17	86634	130	A3	Siphoviridae	AP012536.1	0.41	0.0	96.92%	Stx2c	O177	Cattle	Canada
Stx1a_CP027548.1_3	100878	161	A3	Siphoviridae	AJ556162.1	0.65	0.0	97.58%	Stx1a	O156	Human	w/o info
Stx1a_CP027219.1_10	116841	164	A3	Siphoviridae	AJ556162.1	0.36	0.0	95.31%	Stx1a	O103	Human	w/o info
Stx1a_CP016625.1_17	118766	179	A3	Siphoviridae	FJ184280.1	0.65	0.0	99.71%	Stx1a	O157	Cattle	USA
LN997803	38594	61	B	Siphoviridae	N/A	N/A	N/A	N/A	Stx2f	O26	Pigeons	Austria	w/o info
CP039404	46149	70	B	Siphoviridae	LN997803.1	0.67	0.0	98.46%	Stx2f	O63	Infant	Engand
Stx2f_CP027550.1_5	51310	80	B	Siphoviridae	LN997803.1	0.61	0.0	98.49%	Stx2f	O145	Human	w/o info
stx2e_NC_003356	42575	66	C	Myoviridae	N/A	N/A	N/A	N/A	Stx2e	ONT	Patient	Germany	10.1128/IAI.70.4.1896-1908.2002
Stx2e_CP031546.1_5	77875	114	C	Unclassified	N/A	less than 30%			Stx2e	O116	Pig	China
CP027351.1_11	37162	73	D	Podoviridae; Sepvirinae; Traversvirus	AP012529.1	0.39	0.0	96.68%	Stx2a	O121	Human	USA
Stx2a_CP022407.1_16	46742	80	D	Podoviridae; Sepvirinae; Traversvirus	AP012529.1	0.33	0.0	96.67%	Stx2a	O121	Food	Canada
CP027323.1_6	47630	69	D	Podoviridae; Sepvirinae; Oslovirus	KP682374.1	0.38	0.0	95.34%	Stx1d	O146	Human	w/o info
CP027586.1_11	54090	64	D	Podoviridae; Sepvirinae; Oslovirus	HG792104.1	0.68	0.0	97.89%	Stx1a	O91	Human	w/o info
stx2a_AP012535	56224	73	D	Podoviridae; Sepvirinae; Traversvirus	N/A	N/A	N/A	N/A	Stx2a	O157	Patient	w/o info	10.1038/srep16663
stx1a_KU977420	57123	73	D	Podoviridae; Sepvirinae; Traversvirus	N/A	N/A	N/A	N/A	Stx1	O157	Clinical isolate	Australia	w/o info
stx1a_KU977419	58371	83	D	Podoviridae; Sepvirinae; Traversvirus	N/A	N/A	N/A	N/A	Stx1	O157	Clinical isolate	Australia	w/o info
CP021339.1_17	58855	77	D	Podoviridae; Sepvirinae; Oslovirus	HG792104.1	0.79	0.0	98.06%	Stx1a	O111	Patient	Australia
Stx2a_CP021335.1_17	58855	77	D	Podoviridae; Sepvirinae; Oslovirus	HG792104.1	0.79	0.0	98.06%	Stx2a	O111	Patient	Australia
NC_004913	59866	85	D	Podoviridae; Sepvirinae; Traversvirus	N/A	N/A	N/A	N/A	Stx1	O157	Clinical isolate	w/o info	10.1128/JB.185.13.3966-3971.2003
Stx2a_CP027573.1_14	59966	82	D	Podoviridae; Sepvirinae; Oslovirus	AP012534.1	0.95	0.0	98.84%	Stx2a	O111	Human	USA
stx2a_NC_008464	60238	86	D	Podoviridae; Sepvirinae; Traversvirus	N/A	N/A	N/A	N/A	Stx2c	O86	w/o info	Japan	w/o info
JQ011318	60523	80	D	Podoviridae; Sepvirinae; Oslovirus	N/A	N/A	N/A	N/A	Stx2	O103	patient with HUS	Norway	10.1371/journal.pone.0031413
KF766125	60875	81	D	Podoviridae; Sepvirinae; Diegovirus	N/A	N/A	N/A	N/A	Stx1	Shigella sonnei 75/02	Clinical isolate	Hungary	10.1016/j.meegid.2015.11.022
HE664024	60894	77	D	Podoviridae; Sepvirinae; Oslovirus	N/A	N/A	N/A	N/A	Stx2	O104	Sprounts - Outbreack 2011	Germany	10.1128/JVI.00986-12
KU298437	60897	70	D	Podoviridae; Sepvirinae; Oslovirus	N/A	N/A	N/A	N/A	Stx2	O104	Patient (travel to Germany during outbreak 2011)	Canada	10.3201/eid1803.111281
HG792102	60941	70	D	Podoviridae; Sepvirinae; Oslovirus	N/A	N/A	N/A	N/A	Stx2	O2	Cattle	Germany	10.1016/j.ijmm.2013.08.001
Stx1a_CP013025.1_9	61015	79	D	Podoviridae; Sepvirinae; Diegovirus	KJ603229.1	0.95	0.0	98.87%	Stx1a	O119	Infant	USA
KP682381	61292	89	D	Podoviridae; Sepvirinae; Traversvirus	N/A	N/A	N/A	N/A	Stx2a	O157	Human	USA	10.1186/s12864-015-1934-1
Stx1a_CP027440.1_5	61340	77	D	Podoviridae; Sepvirinae; Diegovirus	KJ603229.1	0.95	0.0	98.70%	Stx1a	O185	Human	w/o info
HG792103	61343	71	D	Podoviridae; Sepvirinae; Oslovirus	N/A	N/A	N/A	N/A	Stx2	O104	Child with diarrhea	Germany	10.1128/JVI.00986-12
KP682376	61388	86	D	Podoviridae; Sepvirinae; Traversvirus	N/A	N/A	N/A	N/A	Stx2c (a)	O157	Clinical isolate	USA	10.1089/fpd.2010.081
HG792105	61465	74	D	Podoviridae; Sepvirinae; Oslovirus	N/A	N/A	N/A	N/A	Stx2	O104	w/o info	w/o info	w/o info
Stx2a_CP029692.1_15	61527	85	D	Podoviridae; Sepvirinae; Traversvirus	AB255436.1	0.86	0.0	99.96%	Stx2a	O111	Patient	USA
MG986485	61564	76	D	Podoviridae; Sepvirinae; Traversvirus	N/A	N/A	N/A	N/A	Stx1a	O157	w/o info	w/o info	w/o info
HG792104	61566	71	D	Podoviridae; Sepvirinae; Oslovirus	N/A	N/A	N/A	N/A	Stx2	O104	Patient	Georgia	10.1128/JVI.00986-13
Stx2_NC_003525	61765	87	D	Podoviridae	N/A	N/A	N/A	N/A	Stx2i	O157	Patient	Japan	10.1016/s0378-1119(03)00487-6
Stx2a_CP027347.1_13	61921	83	D	Podoviridae; Sepvirinae; Traversvirus	KP682376.1	0.63	0.0	96.45%	Stx2a	O111	Stool	USA
Stx2a_CP011331.1_8	61933	76	D	Podoviridae; Sepvirinae; Oslovirus	KU298437.1	0.96	0.0	100.00%	Stx2a	O104	Patient	Denmark
KY914478	62020	82	D	Podoviridae; Sepvirinae; Oslovirus	N/A	N/A	N/A	N/A	Stx2a	O145	Cattle	Argentina	10.1016/j.meegid.2018.02.024
Stx2_AP012533	62274	88	D	Podoviridae; Sepvirinae; Traversvirus	N/A	N/A	N/A	N/A	Stx2a	O157	Patient	w/o info	10.1038/srep16663
Stx2a_AP010958.1_10	62346	80	D	Podoviridae; Sepvirinae; Traversvirus	KP682376.1	0.61	0.0	95.94%	Stx2a	O103	Patient	Japan
Stx2a_CP003297.1_7	62603	74	D	Podoviridae; Sepvirinae; Oslovirus	HG792104.1	0.96	0.0	100.00%	Stx2a	O104	Human	Georgia
Stx2a_CP003301.1_8	62603	74	D	Podoviridae; Sepvirinae; Oslovirus	HG792104.1	0.96	0.0	100.00%	Stx2a	O104	Human	Georgia
Stx2a_CP023531.1_9	62603	74	D	Podoviridae; Sepvirinae; Oslovirus	HG792104.1	0.96	0.0	100.00%	Stx2a	O104	Human	USA
MN067333	62668	81	D	Podoviridae; Sepvirinae; Oslovirus	N/A	N/A	N/A	N/A	Stx2	O145	U.S. romaine lettuce outbreak in 2010	USA	10.1128/MRA.00793-19
KJ603229	62699	83	D	Podoviridae; Sepvirinae; Diegovirus	N/A	N/A	N/A	N/A	Stx1a	Shigella flexneri 2a	Clinical isolate	w/o info	10.3201/eid2010.140292
NC_004914	62706	92	D	Podoviridae; Sepvirinae; Traversvirus	N/A	N/A	N/A	N/A	Stx2c (a)	O157	Clinical isolate	w/o info	10.1128/JB.185.13.3966-3971.2003
KP682372	62708	88	D	Podoviridae; Sepvirinae; Traversvirus	N/A	N/A	N/A	N/A	Stx2c (a)	O157	Clinical isolate	USA	10.1089/fpd.2010.076
KP682373	62708	88	D	Podoviridae; Sepvirinae; Traversvirus	N/A	N/A	N/A	N/A	Stx2c (a)	O157	Clinical isolate	USA	10.1089/fpd.2010.076
KP682375	62708	88	D	Podoviridae; Sepvirinae; Traversvirus	N/A	N/A	N/A	N/A	Stx2c (a)	O157	Clinical isolate	USA	10.1089/fpd.2010.084
KP682377	62708	88	D	Podoviridae; Sepvirinae; Traversvirus	N/A	N/A	N/A	N/A	Stx2a	O157	Clinical isolate	USA	10.1089/fpd.2010.076
KP682379	62708	88	D	Podoviridae; Sepvirinae; Traversvirus	N/A	N/A	N/A	N/A	Stx2c (a)	O157	Clinical isolate	USA	10.1089/fpd.2010.078
KP682382	62708	88	D	Podoviridae; Sepvirinae; Traversvirus	N/A	N/A	N/A	N/A	Stx2c (a)	O157	Clinical isolate	USA	10.1089/fpd.2010.077
KP682384	62708	88	D	Podoviridae; Sepvirinae; Traversvirus	N/A	N/A	N/A	N/A	Stx2c (a)	O157	Clinical isolate	USA	10.1089/fpd.2010.079
KP682387	62708	88	D	Podoviridae; Sepvirinae; Traversvirus	N/A	N/A	N/A	N/A	Stx2c (a)	O157	Clinical isolate	USA	10.1089/fpd.2010.080
KP682390	62708	88	D	Podoviridae; Sepvirinae; Traversvirus	N/A	N/A	N/A	N/A	Stx2c (a)	O157	Clinical isolate	USA	10.1089/fpd.2010.076
Stx2a_CP003289.1_7	62863	77	D	Podoviridae; Sepvirinae; Oslovirus	KU298437.1	0.96	0.0	100.00%	Stx2a	O104	Patient	China
stx2a_AP012531	63253	91	D	Podoviridae; Sepvirinae; Traversvirus	N/A	N/A	N/A	N/A	Stx2a	O157	Patient	w/o info	10.1038/srep16663
Stx2a_CP027221.1_14	63317	93	D	Podoviridae; Sepvirinae; Traversvirus	KU238070.1	0.78	0.0	99.89%	Stx2a	O111	Human	w/o info
stx2a_AP012529	63369	88	D	Podoviridae; Sepvirinae; Traversvirus	N/A	N/A	N/A	N/A	Stx2a	O157	Patient	w/o info	10.1038/srep16663
EU311208	63395	98	D	Podoviridae; Sepvirinae; Traversvirus	N/A	N/A	N/A	N/A	Stx2c	O157	Piglet with diarrhea	China	10.1134/S0026893310010085
Stx2_AP012534	63552	85	D	Podoviridae; Sepvirinae; Oslovirus	N/A	N/A	N/A	N/A	Stx2a	O157	Patient	w/o info	10.1038/srep16663
KP682371	63569	86	D	Podoviridae; Sepvirinae; Oslovirus	N/A	N/A	N/A	N/A	Stx2c (a)	O157	Clinical isolate	USA	10.1089/fpd.2010.085
KP682374	63584	86	D	Podoviridae; Sepvirinae; Oslovirus	N/A	N/A	N/A	N/A	Stx2c (a)	O157	Clinical isolate	USA	10.1089/fpd.2010.084
KP682386	64021	89	D	Podoviridae; Sepvirinae; Traversvirus	N/A	N/A	N/A	N/A	Stx2c (a)	O157	Clinical isolate	USA	10.1089/fpd.2010.082
KP682380	64021	90	D	Podoviridae; Sepvirinae; Traversvirus	N/A	N/A	N/A	N/A	Stx2c (a)	O157	Clinical isolate	USA	10.1089/fpd.2010.081
Stx2a_CP013663.1_7	64063	84	D	Podoviridae; Sepvirinae; Oslovirus	HG792105.1	0.81	0.0	99.88%	Stx2a	O168	Food	USA
Stx2a_CP027307.1_10	64262	83	D	Podoviridae; Sepvirinae; Oslovirus	HG792104.1	0.96	0.0	100.00%	Stx2a	O111	Human	w/o info
Stx2a_CP016755.1_15	64617	95	D	Podoviridae; Sepvirinae; Traversvirus	KP682372.1	0.96	0.0	100.00%	Stx2a	O157	Human	South Korea
Stx2a_CP017440.1_12	64619	93	D	Podoviridae; Sepvirinae; Traversvirus	KP682389.1	0.96	0.0	100.00%	Stx2a	O157	Cattle	USA
Stx2a_CP017444.1_12	64620	93	D	Podoviridae; Sepvirinae; Traversvirus	KP682372.1	0.96	0.0	100.00%	Stx2a	O157	Cattle	Canada
stx2a_AP012532	64900	91	D	Podoviridae; Sepvirinae; Traversvirus	N/A	N/A	N/A	N/A	Stx2a	O157	Patient	w/o info	10.1038/srep16663
Stx2a_CP012802.1_9	65078	84	D	Podoviridae; Sepvirinae; Traversvirus	KP682390.1	0.8	0.0	96.91%	Stx2a	O157	Mutant	France
KP682392	65334	96	D	Podoviridae; Sepvirinae; Traversvirus	N/A	N/A	N/A	N/A	Stx2c (a)	O157	Clinical isolate	USA	10.1089/fpd.2010.083
KP682389	65334	97	D	Podoviridae; Sepvirinae; Traversvirus	N/A	N/A	N/A	N/A	Stx2c (a)	O157	Clinical isolate	USA	10.1089/fpd.2010.084
HQ424691	65955	90	D	Podoviridae; Sepvirinae; Oslovirus	N/A	N/A	N/A	N/A	Stx2c (a)	O157	w/o info	Canada	10.1371/journal.pone.0037362
Stx2a_CP001164.1_16	66268	101	D	Podoviridae; Sepvirinae; Traversvirus	AP012533.1	0.84	0.0	99.97%	Stx2a	O157	Human	USA
Stx2a_CP027362.1_7	66421	89	D	Podoviridae; Sepvirinae; Traversvirus	KP682390.1	0.65	0.0	98.81%	Stx2a	O145	w/o info	w/o info
Stx2a_CP027459.1_2	66475	95	D	Podoviridae; Sepvirinae; Traversvirus	KP682376.1	0.72	0.0	96.72%	Stx2a	O172	w/o info	w/o info
Stx1a_CP027373.1_6	66585	81	D	Podoviridae; Sepvirinae; Diegovirus	KF766125.2	0.81	0.0	97.45%	Stx1a	O8	Human	w/o info
Stx1a_CP027452.1_7	66986	88	D	Podoviridae; Sepvirinae; Diegovirus	KJ603229.1	0.75	0.0	98.93%	Stx1a	O169/O169-O183	Human	w/o info
Stx2a_CP028110.1_11	67129	98	D	Podoviridae; Sepvirinae; Oslovirus	KU298437.1	0.61	0.0	98.81%	Stx2a	O121	Creek	USA
Stx2a_CP006027.1_14	67286	87	D	Podoviridae; Sepvirinae; Oslovirus	MN067333.1	0.93	0.0	100.00%	Stx2a	O145	Patient	USA
Stx1a_CP027312.1_3	68343	86	D	Podoviridae; Sepvirinae; Oslovirus	KR781488.1	0.92	0.0	99.56%	Stx1a	O113	Human	w/o info
Stx2a_CP027435.1_12	68443	99	D	Podoviridae; Sepvirinae; Traversvirus	KU238070.1	0.61	0.0	98.81%	Stx2a	O121	Human	USA
Stx1a_CP027552.1_5	68628	99	D	Podoviridae; Sepvirinae; Traversvirus	AP005153.1	0.73	0.0	99.81%	Stx1a	O117	Human	w/o info
Stx2a_CP023535.1_11	68738	84	D	Podoviridae; Sepvirinae; Oslovirus	KU298437.1	0.88	0.0	100.00%	Stx2a	O104	Human	USA
Stx2a_CP027394.1_12	68738	84	D	Podoviridae; Sepvirinae; Oslovirus	KU298437.1	0.88	0.0	100.00%	Stx2a	O104	Patient	Germany
Stx2a_HF572917.2_3	68738	84	D	Podoviridae; Sepvirinae; Oslovirus	KU298437.1	0.88	0.0	100.00%	Stx2a	O104	Human	Germany
Stx1a_CP027579.1_1	68802	83	D	Podoviridae; Sepvirinae; Diegovirus	KJ603229.1	0.79	0.0	99.43%	Stx1a	O106/O17-O77/O73	Human	w/o info
Stx2a_CP015228.1_5	69298	86	D	Podoviridae; Sepvirinae; Oslovirus	HG792104.1	0.86	0.0	99.36%	Stx2a	O168	Food	USA
Stx2a_CP022086.2_2	69408	85	D	Podoviridae; Sepvirinae; Oslovirus	HG792104.1	0.88	0.0	100.00%	Stx2a	O104	Patient	USA
Stx2a_CP027317.1_5	69755	105	D	Podoviridae; Sepvirinae; Traversvirus	KU238070.1	0.62	0.0	98.81%	Stx2a	O121	Human	w/o info
Stx1a_CP028122.1_3	70034	84	D	Podoviridae; Sepvirinae; Oslovirus	AP012534.1	0.76	0.0	99.41%	Stx1a	O43	Cattle	USA
Stx2a_CP017249.1_6	70229	97	D	Podoviridae; Sepvirinae; Traversvirus	AP012535.1	0.8	0.0	100.00%	Stx2a	O157	Mutant	USA
Stx2a_CP017251.1_6	70229	97	D	Podoviridae; Sepvirinae; Traversvirus	AP012535.1	0.8	0.0	100.00%	Stx2a	O157	Patient	USA
CP015831.1_3	70247	87	D	Podoviridae; Sepvirinae; Traversvirus	KU977420.1	0.73	0.0	99.99%	Stx1a	O157	Patient	United Kingdom
CP015832.1_3	70247	87	D	Podoviridae; Sepvirinae; Traversvirus	KU977420.1	0.73	0.0	99.99%	Stx1a	O157	Patient	United Kingdom
Stx2a_CP017669.1_8	70495	98	D	Podoviridae; Sepvirinae; Traversvirus	KP682390.1	0.88	0.0	100.00%	Stx2a	O157	Stool	USA
Stx2a_BA000007.3_4	70495	99	D	Podoviridae; Sepvirinae; Traversvirus	KP682389.1	0.88	0.0	100.00%	Stx2a	O157	Patient	Japan
Stx2a_CP015023.1_14	70495	99	D	Podoviridae; Sepvirinae; Traversvirus	KP682389.1	0.88	0.0	100.00%	Stx2a	O157	Food	USA
Stx2a_CP001925.1_5	71393	101	D	Podoviridae; Sepvirinae; Traversvirus	KP682389.1	0.88	0.0	100.00%	Stx2a	O157	Patient	China
Stx1a_CP018245.1_16	71666	93	D	Podoviridae; Sepvirinae; Traversvirus	KU977420.1	0.75	0.0	99.66%	Stx1a	O157	Human	United Kingdom
CP033605	71871	103	D	Podoviridae; Sepvirinae; Traversvirus	AP012533.1	0.86	0.0	99.80%	Stx2a	O157	Cattle	Turkey
CP027340.1_7	72174	94	D	Podoviridae; Sepvirinae; Oslovirus	KR781488.1	0.74	0.0	98.06%	Stx1a	O91	Human	w/o info
Stx1a_CP027368.1_4	73042	91	D	Podoviridae; Sepvirinae; Oslovirus	KR781488.1	0.49	0.0	98.55%	Stx1a	O153-O178	Human	w/o info
CP027323.1_9	74972	81	D	Podoviridae; Sepvirinae; Oslovirus	HG792103.1	0.42	0.0	94.43%	Stx1c	O146	Human	w/o info
Stx2a_CP027454.1_11	75878	113	D	Podoviridae; Sepvirinae; Oslovirus	HQ424691.1	0.6	0.0	94.86%	Stx2a	O121	Human	w/o info
Stx2a_CP008805.1_14	76107	106	D	Podoviridae; Sepvirinae; Traversvirus	AP012533.1	0.81	0.0	99.93%	Stx2a	O157	Cattle	USA
Stx2a_CP001368.1_15	76114	106	D	Podoviridae; Sepvirinae; Traversvirus	AP012533.1	0.81	0.0	99.97%	Stx2a	O157	Patient	USA
Stx2a_CP014314.1_2	76114	106	D	Podoviridae; Sepvirinae; Traversvirus	AP012533.1	0.81	0.0	99.97%	Stx2a	O157	Cattle	USA
Stx2a_CP030767.1_13	76698	105	D	Podoviridae; Sepvirinae; Traversvirus	KU238067.1	0.76	0.0	99.94	Stx2a	O157	w/o info	w/o info
Stx1a_CP015241.1_2	78562	104	D	Podoviridae; Sepvirinae; Traversvirus	KU977420.1	0.71	0.0	99.95%	Stx1a	O55	Human	w/o info
Stx2a_CP018239.1_14	78719	107	D	Podoviridae; Sepvirinae; Oslovirus	HQ424691.1	0.85	0.0	99.98%	Stx2a	O157	Human	United Kingdom
Stx2a_CP010304.1_15	81286	114	D	Podoviridae; Sepvirinae; Traversvirus	AP012533.1	0.76	0.0	99.92%	Stx2a	O157	Cattle	USA
Stx2a_CP027331.1_11	96694	129	D	Podoviridae; Sepvirinae; Traversvirus	AP012529.1	0.53	0.0	99.40%	Stx2a	O26	Human	USA
CP037941	102680	132	D	Podoviridae; Sepvirinae; Traversvirus	AB255436.1	0.49	0.0	99.99%	Stx2a	O26	w/o info	USA
Stx2a_CP027390.1_22	109166	153	D	Podoviridae; Sepvirinae; Oslovirus	KU298437.1	0.5	0.0	99.51%	Stx2a	O26	Human	USA
Stx2a_CP027599.1_7	110718	157	D	Podoviridae; Sepvirinae; Traversvirus	KP682376.1	0.37	0.0	95.94%	Stx2a	O26	Human	w/o info
Stx2a_CP028126.1_19	122107	161	D	Podoviridae; Sepvirinae; Traversvirus	KP682376.1	0.34	0.0	95.93%	Stx2a	O26	Cattle	USA
Stx2a_CP027459.1_10	92290	140	D	Podoviridae	AP012534.1	0.36	0.0	98.64%	Stx2a	O172	w/o info	w/o info
Stx2a_CP027445.1_2	93914	141	D	Podoviridae	AP012534.1	0.36	0.0	98.63%	Stx2a	O172	Human	w/o info
Stx2a_CP013029.1_11	116242	170	D	Unclassified	N/A	less than 30%			Stx2a	O165	Human	USA
Stx1d_CP027447.1_5	78791	119	S	Unclassified	N/A	less than 30%			Stx1d	O36	Human	w/o info
		24970
