# Supplementary material for: Insights into the genome architecture and evolution of Shiga toxin encoding bacteriophages of Escherichia coli
Source: BMC Genomics. 2021 May 19;22:366. doi: 10.1186/s12864-021-07685-0 (PMC8136144; doi:10.1186/s12864-021-07685-0)
Supplement: Supplementary file 3 — Additional file 3. Phams identified in the Stx phages dataset. The dataset includes 279 Stx phages, encoding a total of 24,970 predicted proteins sorted into 1,838 phamilies (phams) of related proteins, 677 of which were identified as orphans (genes without related sequences) using Phamerator. [file 12864_2021_7685_MOESM3_ESM.xlsx]

## Sheet: Phamstable funtion
# Pham	Protein number	Phage number	Function	Members	Family
1	1	1	Hypothetical protein	STX2E_CP022279.1_9gp42	unclassified
2	42	42	ASCH domain-containing protein	CP027351.1_11gp8, CP027587.1_12gp40, CP027587.1_2gp32, EU311208gp44, KP682372gp36, KP682373gp36, KP682375gp36, KP682376gp36, KP682377gp36, KP682379gp36, KP682380gp36, KP682382gp36, KP682384gp36, KP682386gp39, KP682387gp36, KP682389gp37, KP682390gp36, KP682392gp41, NC_004913gp37, NC_004914gp38, STX1A_CP012693.1_7gp34, STX1A_CP027552.1_5gp51, STX1A_CP027599.1_17gp34, STX2A_AP012529gp35, STX2A_AP012…	Podoviridae; Siphoviridae
3	4	4	tRNA 5-methoxyuridine(34)/uridine 5-oxyacetic acid(34) synthase CmoB	STX2A_CP027319.1_3gp57, STX2A_CP027388.1_8gp45, STX2C_CP015240.1_8gp46, STX2D_CP015244.1_7gp45	Siphoviridae
4	1	1	IS481 family transposase	STX2E_CP022279.1_9gp27	unclassified
5	51	51	DNA primase	CP021339.1_17gp57, CP027323.1_9gp62, CP027340.1_7gp76, CP027586.1_11gp46, CP039404gp58, HE664024gp58, HG792102gp54, HG792103gp55, HG792104gp54, HG792105gp57, HQ424691gp68, JQ011318gp63, KP682371gp67, KP682374gp64, KU298437gp54, KY914478gp65, LN997803gp47, MN067333gp64, STX1A_CP027312.1_3gp67, STX1A_CP028122.1_3gp69, STX2A_AP010958.1_10gp63, STX2A_CP003289.1_7gp59, STX2A_CP003297.1_7gp56, STX2A_CP…	Podoviridae; Siphoviridae; unclassified
6	4	4	Cell envelope biogenesis protein TolA	STX1A_CP012693.1_7gp45, STX1A_CP027552.1_5gp63, STX1A_CP027599.1_17gp44, STX1A_CP027766.1_15gp65	Siphoviridae; Podoviridae
7	1	1	Putative dimethyl sulfoxide reductase chain YnfF (DMSO reductase)	STX1A_CP027452.1_7gp35	Podoviridae
8	3	3	Lipid A biosynthesis palmitoleoyl acyltransferase	CP037941gp27, STX2A_CP027319.1_3gp56, STX2A_CP027388.1_8gp44	Siphoviridae; Podoviridae
9	3	3	L,D-transpeptidase LdtC	CP027340.1_8gp45, CP027587.1_7gp46, STX2A_CP027584.1_2gp50	Siphoviridae; unclassified
10	1	1	Terminase	STX2A_CP013029.1_11gp108	unclassified
11	10	10	T3SS effector EspW	CP027587.1_12gp28, CP037945gp27, STX1A_AP010953.1_5gp27, STX1A_CP027352.1_5gp27, STX1A_CP027387.1_17gp26, STX1A_CP027390.1_9gp28, STX1A_CP027555.1_1gp30, STX1A_CP028116.1_7gp29, STX1A_CP028126.1_8gp30, STX2A_CP027388.1_8gp25	Siphoviridae
12	3	3	YeeE/YedE family protein	STX2C_CP015843.2_15gp37, STX2C_CP018245.1_14gp33, STX2C_CP018252.1_13gp32	Siphoviridae
13	3	3	Zn-dependent oxidoreductase	CP024289.1_3gp48, CP027449.1_5gp64, STX2D_CP028381.1_8gp63	Siphoviridae
14	2	2	Zinc ABC transporter, periplasmic-binding protein ZnuA	STX2A_CP027319.1_3gp54, STX2A_CP027388.1_8gp42	Siphoviridae
15	1	1	Hypothetical protein	STX2E_CP027437.1_1gp71	Unclassified
16	6	6	Quinone oxidoreductase	CP024289.1_7gp29, CP027449.1_3gp30, STX1A_CP027577.1_3gp31, STX1A_CP028112.1_21gp31, STX2A_CP027452.1_4gp30, STX2A_CP027462.1_8gp32	Siphoviridae
17	5	5	Patatin family protein	STX1A_AP010958.1_13gp30, STX1A_CP027445.1_12gp30, STX2C_CP023673.1_17gp29, STX2C_CP027591.1_15gp29, STX2E_CP022279.1_9gp33	Siphoviridae; unclassified
18	1	1	Phage replisome organizer	STX1A_CP027548.1_3gp40	Siphoviridae
19	2	2	Acyltransferase family protein	CP027340.1_8gp47, STX2A_CP027584.1_2gp52	Siphoviridae; unclassified
20	1	1	Antirepressor protein	STX2A_CP013029.1_11gp63	unclassified
21	4	4	Hydrogenase 1 small subunit	STX1A_CP022050.2_13gp47, STX2A_CP013185.1_6gp25, STX2A_CP023061.1_7gp26, STX2A_CP027342.1_7gp29	Siphoviridae
22	3	3	Phage tail protein	STX2A_CP027452.1_4gp23, STX2E_CP022279.1_9gp25, STX2E_CP027437.1_1gp23	Siphoviridae; unclassified
23	9	9	Site-specific integrase	CP024289.1_7gp26, CP027449.1_3gp27, KF030445gp27, STX1A_CP027577.1_3gp28, STX1A_CP028112.1_21gp28, STX2A_CP027452.1_4gp27, STX2A_CP027462.1_8gp29, STX2C_CP024056.1_17gp40, STX2D_CP027310.1_1gp30	Siphoviridae
24	9	9	DNA-binding protein	CP027323.1_6gp40, KF766125gp49, KJ603229gp49, STX1A_CP013025.1_9gp49, STX1A_CP027368.1_4gp62, STX1A_CP027373.1_6gp53, STX1A_CP027440.1_5gp45, STX1A_CP027452.1_7gp61, STX1A_CP027579.1_1gp54	Podoviridae
25	3	3	Efflux MFS transporter YdeE	CP024289.1_3gp36, CP027449.1_5gp53, STX2D_CP028381.1_8gp51	Siphoviridae
26	1	1	Deferrochelatase/peroxidase EfeB	STX1A_CP027368.1_4gp47	Podoviridae
27	1	1	Hypothetical protein	CP024289.1_5gp44	Siphoviridae
28	3	3	Hypothetical protein	STX2A_CP013029.1_11gp135, STX2A_CP027445.1_2gp109, STX2A_CP027459.1_10gp107	Podoviridae; unclassified
29	1	1	Putative DNA primase	EU311208gp73	Podoviridae
30	1	1	Hypothetical protein	STX1A_CP027548.1_3gp97	Siphoviridae
31	1	1	DUF1737 domain-containing protein	STX1A_AP010958.1_13gp77	Siphoviridae
32	1	1	Hypothetical protein	STX2E_CP031546.1_5gp24	unclassified
33	1	1	Na+/H+ antiporter	STX1A_CP028112.1_21gp51	Siphoviridae
34	3	3	Carbohydrate porin	CP024289.1_3gp44, CP027449.1_5gp60, STX2D_CP028381.1_8gp59	Siphoviridae
35	124	120	Phage tail protein	AJ556162gp22, CP015831.1_4gp24, CP015831.1_6gp29, CP015832.1_4gp24, CP015832.1_6gp25, CP021339.1_18gp21, CP027355.1_3gp21, CP027587.1_12gp23, CP027587.1_2gp23, CP027587.1_7gp24, CP033605_2gp26, CP037943gp22, CP037945gp22, CP039404gp26, FJ184280gp23, FM180578gp24, STX1A_AP010953.1_5gp22, STX1A_AP010958.1_13gp22, STX1A_AP010960.1_16gp19, STX1A_BA000007.3_14gp25, STX1A_CP001925.1_12gp25, STX1A_CP008…	Siphoviridae; unclassified; Podoviridae
36	100	94	Terminase large subunit	AJ556162gp2, CP015831.1_4gp2, CP015831.1_6gp2, CP015832.1_4gp2, CP015832.1_6gp2, CP027340.1_8gp2, CP027449.1_9gp2, CP027586.1_1gp2, CP027587.1_12gp2, CP027587.1_2gp2, CP033605_2gp2, CP037943gp2, CP037945gp2, FJ184280gp2, FM180578gp2, STX1A_AP010953.1_5gp2, STX1A_AP010958.1_13gp2, STX1A_CP012693.1_7gp2, STX1A_CP013029.1_1gp2, STX1A_CP014752.1_8gp2, STX1A_CP015842.1_16gp2, STX1A_CP015843.2_17gp2, S…	Siphoviridae
37	4	4	YjjI family glycine radical enzyme	STX1A_CP027445.1_12gp33, STX2C_CP023673.1_17gp32, STX2C_CP027591.1_15gp32, STX2E_CP022279.1_9gp36	Siphoviridae; unclassified
38	11	11	DNA repair protein RecN	STX1A_AP010960.1_16gp12, STX1A_CP021335.1_18gp28, STX1A_CP027221.1_15gp31, STX1A_CP027338.1_13gp38, STX1A_CP027347.1_14gp29, STX1A_CP027442.1_12gp36, STX1A_CP027766.1_15gp27, STX1A_CP028117.1_13gp32, STX1A_CP028429.1_12gp27, STX1A_CP028432.1_12gp27, STX1A_CP029692.1_16gp27	Siphoviridae
39	1	1	Hypothetical protein	STX1A_CP027219.1_10gp36	Siphoviridae
40	50	50	DEAD/DEAH box helicase	CP021339.1_17gp56, CP027323.1_9gp61, CP027340.1_7gp75, CP039404gp57, HE664024gp57, HG792102gp53, HG792103gp54, HG792104gp53, HG792105gp56, HQ424691gp67, JQ011318gp62, KP682371gp66, KP682374gp63, KU298437gp53, KY914478gp64, LN997803gp46, MN067333gp63, STX1A_CP027312.1_3gp66, STX1A_CP028122.1_3gp68, STX2A_AP010958.1_10gp62, STX2A_CP003289.1_7gp58, STX2A_CP003297.1_7gp55, STX2A_CP003301.1_8gp55, STX…	Podoviridae; Siphoviridae; unclassified
41	1	1	Hypothetical protein	CP027323.1_9gp63	Podoviridae
42	1	1	Hypothetical protein	CP027449.1_9gp39	Siphoviridae
43	1	1	n.d.	STX2E_CP027437.1_1gp57	unclassified
44	2	1	attP region and P4int integrase	STX2E_CP031546.1_5gp56, STX2E_CP031546.1_5gp57	unclassified
45	1	1	Hypothetical protein	STX1D_CP027447.1_5gp8	unclassified
46	1	1	Hypothetical protein	STX2A_CP016828.1_7gp10	Siphoviridae
47	4	4	Hypothetical protein	AJ556162gp32, STX1A_CP020092.1_2gp35, STX1A_CP020106.1_4gp30, STX1A_CP027548.1_3gp102	Siphoviridae
48	1	1	Hypothetical protein	STX1A_CP028112.1_21gp66	Siphoviridae
49	1	1	n.d.	CP027586.1_1gp14	Siphoviridae
50	4	4	Hypothetical protein	CP027340.1_2gp62, CP027340.1_8gp85, CP027586.1_1gp58, CP027586.1_7gp56	Siphoviridae
51	62	62	Excisionase	CP027340.1_7gp40, CP037945gp53, EU311208gp42, HE664024gp27, HG792102gp25, HG792103gp26, HG792104gp24, HG792105gp25, JQ011318gp29, KP682372gp34, KP682373gp34, KP682375gp34, KP682376gp34, KP682377gp34, KP682379gp34, KP682380gp34, KP682382gp34, KP682384gp34, KP682386gp37, KP682387gp34, KP682389gp35, KP682390gp34, KP682392gp39, KU298437gp25, NC_004913gp35, NC_004914gp36, STX1A_AP010953.1_5gp49, STX1A…	Podoviridae; Siphoviridae
52	2	2	Holin	STX2E_CP031546.1_5gp107, STX2E_NC_003356gp58	unclassified; Myoviridae
53	1	1	Transposase	STX2F_CP027550.1_5gp37	Siphoviridae
54	1	1	Oxalyl-CoA decarboxylase	CP037941gp35	Podoviridae
55	1	1	DUF2326 domain-containing protein	STX2E_CP031546.1_5gp73	unclassified
56	2	2	Arginine--tRNA ligase	STX2C_CP015240.1_8gp41, STX2D_CP015244.1_7gp38	Siphoviridae
57	117	117	Site-specific integrase	AJ556162gp35, CP015831.1_4gp34, CP015832.1_4gp34, CP024289.1_2gp41, CP024289.1_3gp49, CP027323.1_9gp42, CP027340.1_7gp39, CP027355.1_3gp39, CP027449.1_4gp35, CP027449.1_5gp65, CP027586.1_11gp43, CP027587.1_7gp64, CP037945gp52, EU311208gp41, FJ184280gp32, HE664024gp26, HG792102gp24, HG792103gp25, HG792104gp23, HG792105gp24, JQ011318gp28, KP682372gp33, KP682373gp33, KP682375gp33, KP682376gp33, KP68…	Siphoviridae; Podoviridae; Myoviridae; unclassified
58	108	106	Hypothetical protein	CP015831.1_3gp14, CP015832.1_3gp14, CP027323.1_9gp12, CP027340.1_7gp14, CP027586.1_11gp17, CP033605gp17, CP037941gp14, EU311208gp16, HE664024gp12, HG792102gp12, HG792103gp12, HG792104gp12, HG792105gp12, HQ424691gp14, JQ011318gp15, KF766125gp12, KJ603229gp14, KP682371gp14, KP682372gp14, KP682373gp14, KP682374gp14, KP682375gp14, KP682376gp14, KP682377gp14, KP682379gp14, KP682380gp14, KP682381gp17, …	Podoviridae
59	2	2	D-lactate dehydrogenase	STX1A_CP015842.1_16gp47, STX1A_CP015846.1_16gp47	Siphoviridae
60	26	26	Sensor histidine kinase	CP015831.1_4gp30, CP015832.1_4gp30, CP027449.1_4gp31, FJ184280gp30, STX1A_BA000007.3_14gp30, STX1A_CP001925.1_12gp30, STX1A_CP008957.1_17gp30, STX1A_CP012802.1_12gp30, STX1A_CP015023.1_6gp27, STX1A_CP015842.1_16gp28, STX1A_CP015843.2_17gp28, STX1A_CP015846.1_16gp28, STX1A_CP016625.1_17gp117, STX1A_CP016755.1_4gp30, STX1A_CP017440.1_3gp30, STX1A_CP017444.1_3gp28, STX1A_CP017669.1_5gp28, STX1A_CP01…	Siphoviridae; unclassified
61	112	111	Terminase	CP015831.1_3gp2, CP015832.1_3gp2, CP021339.1_17gp2, CP027323.1_6gp2, CP027323.1_9gp2, CP027340.1_7gp2, CP027586.1_11gp2, CP033605gp2, CP037941gp2, EU311208gp2, HE664024gp2, HG792102gp2, HG792103gp2, HG792104gp2, HG792105gp2, HQ424691gp2, JQ011318gp2, KF766125gp2, KJ603229gp2, KP682371gp2, KP682372gp2, KP682373gp2, KP682374gp2, KP682375gp2, KP682376gp2, KP682377gp2, KP682379gp2, KP682380gp2, KP682…	Podoviridae
62	1	1	Hypothetical protein	STX1D_CP027447.1_5gp71	unclassified
63	1	1	Hypothetical protein	STX2E_CP031546.1_5gp35	unclassified
64	1	1	n.d.	STX1A_CP014752.1_8gp40	Siphoviridae
65	31	31	Hypothetical protein	EU311208gp53, KP682372gp44, KP682373gp44, KP682375gp44, KP682376gp44, KP682377gp44, KP682379gp44, KP682380gp44, KP682382gp44, KP682384gp44, KP682386gp47, KP682387gp44, KP682389gp45, KP682390gp44, NC_004913gp45, NC_004914gp46, STX1A_BA000007.3_14gp50, STX1A_CP012802.1_12gp47, STX1A_CP015023.1_6gp45, STX1A_CP016755.1_4gp49, STX1A_CP017444.1_3gp47, STX1A_CP017669.1_5gp47, STX2A_BA000007.3_4gp55, STX…	Podoviridae; Siphoviridae
66	14	14	Hypothetical protein	CP024289.1_3gp18, CP024289.1_5gp18, CP027449.1_5gp35, KF030445gp18, STX2A_CP009104.1_3gp17, STX2A_CP027371.1_3gp19, STX2A_CP027371.1_4gp21, STX2A_CP027440.1_1gp20, STX2A_CP027584.1_2gp20, STX2A_CP028381.1_3gp18, STX2C_CP015240.1_8gp19, STX2C_CP027366.1_8gp18, STX2D_CP027457.1_9gp18, STX2D_CP028381.1_8gp35	Siphoviridae, unclassified
67	2	2	Hypothetical protein	STX1A_CP015241.1_2gp81, STX1A_CP018245.1_16gp76	Podoviridae
68	14	14	Antitoxin of toxin-antitoxin stability system	CP033605_2gp45, STX2C_CP001164.1_12gp45, STX2C_CP001368.1_12gp46, STX2C_CP008805.1_11gp43, STX2C_CP010304.1_12gp47, STX2C_CP015020.1_6gp45, STX2C_CP015842.1_14gp42, STX2C_CP015846.1_14gp42, STX2C_CP016625.1_15gp45, STX2C_CP018243.1_12gp44, STX2C_CP018247.1_10gp45, STX2C_CP018250.1_12gp41, STX2C_CP022050.2_4gp40, STX2C_CP030767.1_11gp46	Siphoviridae
69	3	3	Hypothetical protein	CP037945gp48, STX1A_CP027352.1_5gp45, STX1A_CP027390.1_9gp46	Siphoviridae
70	1	1	Hypothetical protein	STX1A_CP027464.1_15gp58	Siphoviridae
71	4	4	Hypothetical protein	STX1A_AP010958.1_13gp24, STX1A_CP013029.1_1gp23, STX1A_CP027388.1_15gp24, STX1A_CP027464.1_15gp24	Siphoviridae
72	1	1	Hypothetical protein	JQ011318gp5	Podoviridae
73	7	7	Recombinase	CP027587.1_12gp49, CP027587.1_2gp42, STX1A_CP027307.1_1gp39, STX1A_CP027380.1_1gp40, STX1A_CP027573.1_13gp37, STX1A_CP028117.1_13gp62, STX1A_CP029692.1_16gp46	Siphoviridae
74	66	65	Adenine methylase	CP021339.1_17gp26, CP027340.1_7gp45, CP027351.1_11gp6, CP033605gp43, CP037941gp78, HE664024gp32, HG792102gp30, HG792103gp31, HG792104gp29, HG792105gp30, HQ424691gp33, JQ011318gp34, KP682371gp33, KP682374gp30, KP682381gp32, KU298437gp30, KY914478gp30, MN067333gp31, STX1A_CP027312.1_3gp36, STX1A_CP028122.1_3gp41, STX1A_KU977419gp32, STX2A_AP010958.1_10gp30, STX2A_AP012532gp31, STX2A_CP001164.1_16gp…	Podoviridae; unclassified
75	1	1	Hypothetical protein	STX2E_CP027437.1_1gp53	unclassified
76	3	3	Envelope protein encoded within prophage CP-933N	STX1A_CP027548.1_3gp61, STX2A_CP027445.1_2gp130, STX2A_CP027459.1_10gp128	Podoviridae; Siphoviridae
77	2	2	Cytolethal distending toxin A	CP039404gp29, STX2F_CP027550.1_5gp25	Siphoviridae
78	7	7	Helix-turn-helix transcriptional regulator	KP682381gp55, MG986485gp47, STX1A_CP027452.1_7gp57, STX2A_CP027390.1_22gp53, STX2A_CP027599.1_7gp58, STX2A_CP028126.1_19gp65, STX2A_CP029692.1_15gp50	Podoviridae
79	1	1	Phosphatase 2C family protein	STX2D_CP015020.1_3gp43	Siphoviridae
80	9	9	Hypothetical protein	CP027323.1_6gp32, KF766125gp43, KJ603229gp43, STX1A_CP013025.1_9gp43, STX1A_CP027368.1_4gp57, STX1A_CP027373.1_6gp47, STX1A_CP027440.1_5gp39, STX1A_CP027452.1_7gp53, STX1A_CP027579.1_1gp48	Podoviridae
81	6	6	Chaperone-modulator protein CbpM	CP027587.1_7gp56, CP037943gp34, STX1A_CP027387.1_17gp44, STX1A_CP028116.1_7gp46, STX1A_CP028126.1_8gp51, STX2A_CP013663.1_7gp28	Siphoviridae; Podoviridae; unclassified
82	2	2	Hypothetical protein	STX1D_CP027447.1_5gp10, STX2A_CP027319.1_3gp6	unclassified; Siphoviridae
83	1	1	DUF2730 family protein	STX1A_CP027219.1_10gp39	Siphoviridae
84	2	2	Hypothetical protein	CP027587.1_12gp45, CP027587.1_2gp37	Siphoviridae
85	1	1	Clp protease ClpP	STX2A_CP016828.1_7gp27	Siphoviridae
86	2	2	Hypothetical protein	STX2A_CP016628.1_5gp77, STX2A_CP016828.1_7gp158	Siphoviridae
87	4	4	Helix-turn-helix transcriptional regulator	KF766125gp55, KJ603229gp55, STX1A_CP027440.1_5gp52, STX2E_CP022279.1_9gp53	Podoviridae; unclassified
88	3	3	Hypothetical protein	STX1A_CP014752.1_8gp56, STX1A_CP024479.1_7gp41, STX1A_CP027219.1_10gp99	Siphoviridae
89	14	14	Valyl-tRNA synthetase	FM180578gp34, STX1A_CP013662.1_1gp36, STX2C_CP015842.1_14gp51, STX2C_CP015843.2_15gp47, STX2C_CP015846.1_14gp51, STX2C_CP016625.1_15gp52, STX2C_CP018243.1_12gp51, STX2C_CP018247.1_10gp52, STX2C_CP018250.1_12gp48, STX2C_CP018252.1_13gp42, STX2C_CP022050.2_4gp47, STX2_AP012530gp37, STX2_AP012538gp35, STX2_AP012539gp39	Siphoviridae; unclassified
90	4	4	Hypothetical protein	CP037943gp25, STX1A_CP024479.1_7gp25, STX1A_CP027599.1_17gp25, STX2A_CP014583.1_16gp17	Siphoviridae
91	35	35	Hypothetical protein	CP015831.1_6gp68, CP015832.1_6gp64, CP027587.1_12gp58, CP033605_2gp75, FJ184280gp56, FM180578gp53, MG986485gp50, STX1A_CP016625.1_17gp152, STX2A_CP027390.1_22gp56, STX2A_CP027599.1_7gp61, STX2A_CP028126.1_19gp68, STX2C_CP001164.1_12gp74, STX2C_CP001368.1_12gp75, STX2C_CP008805.1_11gp73, STX2C_CP010304.1_12gp76, STX2C_CP014314.1_5gp55, STX2C_CP015020.1_6gp78, STX2C_CP015842.1_14gp71, STX2C_CP01584…	Siphoviridae; Podoviridae
92	1	1	DUF2635 domain-containing protein	STX2E_NC_003356gp11	Myoviridae
93	9	9	Putative inner membrane protein	CP027340.1_2gp34, CP027586.1_7gp33, STX1A_AP010958.1_13gp29, STX1A_CP027325.1_3gp28, STX1A_CP027445.1_12gp29, STX1A_CP027464.1_15gp30, STX2C_CP024618.1_3gp35, STX2C_CP027591.1_15gp28, STX2E_CP022279.1_9gp32	Siphoviridae; unclassified
94	3	3	Hypothetical protein	STX2A_CP027388.1_8gp49, STX2C_CP027366.1_6gp28, STX2D_CP015020.1_3gp104	Siphoviridae
95	13	13	DNA-binding protein	STX1A_CP027221.1_15gp41, STX1A_CP027307.1_1gp53, STX1A_CP027347.1_14gp49, STX1A_CP027573.1_13gp53, STX1A_CP028117.1_13gp78, STX1A_CP028429.1_12gp60, STX1A_CP028432.1_12gp60, STX1A_CP029692.1_16gp61, STX2C_CP017434.1_4gp77, STX2C_CP017436.1_4gp76, STX2C_CP017438.1_4gp76, STX2C_CP017442.1_4gp76, STX2C_CP017446.1_4gp77	Siphoviridae
96	1	1	n.d.	STX2A_CP014583.1_16gp31	Siphoviridae
97	3	3	Hypothetical protein	STX1A_CP018245.1_16gp63, STX1A_KU977419gp51, STX2A_CP027459.1_2gp60	Podoviridae
98	1	1	Hypothetical protein	STX1A_CP027219.1_10gp51	Siphoviridae
99	2	2	Hypothetical protein	STX2A_CP016628.1_5gp41, STX2A_CP027584.1_2gp45	Siphoviridae; unclassified
100	2	2	Hypothetical protein	STX2A_CP027599.1_7gp73, STX2A_CP028126.1_19gp80	Podoviridae
101	5	5	DNA-damage-inducible protein I	STX1A_CP027338.1_13gp32, STX1A_CP027442.1_12gp30, STX2A_CP013029.1_11gp28, STX2A_CP027445.1_2gp28, STX2A_CP027459.1_10gp28	Siphoviridae; Podoviridae; unclassified
102	1	1	Hydroxyisourate hydrolase	STX1D_CP027447.1_5gp60	unclassified
103	1	1	DUF1327 domain-containing protein	STX1D_CP027447.1_5gp112	unclassified
104	6	6	Hypothetical protein	STX1A_CP027361.1_13gp48, STX2A_CP014583.1_16gp88, STX2A_CP027445.1_2gp124, STX2A_CP027459.1_10gp122, STX2D_CP015020.1_3gp46, STX2E_CP027437.1_1gp49	Siphoviridae; Podoviridae; unclassified
105	3	3	Transposase	CP039404gp39, STX1A_CP027548.1_3gp86, STX2F_CP027550.1_5gp43	Siphoviridae
106	1	1	Hypothetical protein	STX1A_CP027380.1_1gp60	Siphoviridae
107	1	1	Helix-turn-helix domain-containing protein	STX1A_CP016625.1_17gp51	Siphoviridae
108	2	2	Phage holin family protein	STX2E_CP031546.1_5gp108, STX2E_NC_003356gp59	unclassified: Myoviridae
109	3	3	DUF1435 domain-containing protein	STX2C_CP023673.1_17gp40, STX2C_CP024056.1_17gp79, STX2C_CP027591.1_15gp40	Siphoviridae
110	96	93	DUF3950 domain-containing protein	AJ556162gp82, CP015831.1_4gp73, CP015831.1_6gp94, CP015832.1_4gp73, CP015832.1_6gp91, CP027340.1_8gp100, CP027449.1_9gp61, CP027586.1_1gp71, CP027587.1_12gp87, CP027587.1_2gp84, CP033605_2gp103, CP037943gp96, CP037945gp100, FJ184280gp78, FM180578gp84, STX1A_AP010953.1_5gp99, STX1A_AP010958.1_13gp84, STX1A_CP013029.1_1gp74, STX1A_CP013662.1_1gp72, STX1A_CP015842.1_16gp80, STX1A_CP015843.2_17gp59, …	Siphoviridae; Podoviridae; unclassified
111	10	5	Transposase	STX1A_CP013662.1_1gp62, STX2C_CP023673.1_17gp36, STX2C_CP023673.1_17gp77, STX2C_CP024056.1_17gp118, STX2C_CP024056.1_17gp43, STX2C_CP024056.1_17gp66, STX2C_CP024056.1_17gp74, STX2C_CP024618.1_3gp71, STX2C_CP027591.1_15gp36, STX2C_CP027591.1_15gp77	Siphoviridae; unclassified
112	1	1	n.d.	STX2A_CP016828.1_7gp19	Siphoviridae
113	1	1	Undecaprenolphosphate hexose-1-P transferase	STX1A_CP027464.1_15gp59	Siphoviridae
114	1	1	Hypothetical protein	STX2A_CP027371.1_3gp32	Siphoviridae
115	3	3	Helix-turn-helix transcriptional regulator	STX2A_CP013185.1_6gp50, STX2A_CP016828.1_7gp66, STX2A_CP023061.1_7gp47	Siphoviridae
116	4	4	Multiple antibiotic resistance transcriptionalregulator protein	CP024289.1_3gp47, CP027449.1_5gp63, STX1A_CP028112.1_21gp46, STX2D_CP028381.1_8gp62	Siphoviridae
117	16	14	Hypothetical protein	CP024289.1_5gp62, CP027449.1_5gp71, STX2A_CP009104.1_3gp35, STX2A_CP009104.1_3gp57, STX2A_CP013185.1_6gp44, STX2A_CP016828.1_7gp129, STX2A_CP016828.1_7gp59, STX2A_CP023061.1_7gp41, STX2A_CP027342.1_7gp44, STX2A_CP027371.1_3gp35, STX2A_CP027371.1_4gp56, STX2A_CP027373.1_2gp38, STX2A_CP027440.1_1gp46, STX2A_CP027584.1_2gp67, STX2A_CP028381.1_3gp34, STX2D_CP028381.1_8gp70	Siphoviridae; unclassified
118	1	1	Hypothetical protein	STX1A_CP027219.1_10gp58	Siphoviridae
119	4	4	Hypothetical protein	STX1A_CP027319.1_6gp96, STX1A_CP027544.1_8gp55, STX2E_CP031546.1_5gp100, STX2G_CP015229.1_11gp48	Siphoviridae; unclassified
120	14	14	Hypothetical protein	CP033605_2gp42, STX2C_CP001164.1_12gp42, STX2C_CP001368.1_12gp43, STX2C_CP008805.1_11gp41, STX2C_CP010304.1_12gp44, STX2C_CP015020.1_6gp42, STX2C_CP015842.1_14gp39, STX2C_CP015846.1_14gp39, STX2C_CP016625.1_15gp42, STX2C_CP018243.1_12gp41, STX2C_CP018247.1_10gp42, STX2C_CP018250.1_12gp38, STX2C_CP022050.2_4gp37, STX2C_CP030767.1_11gp43	Siphoviridae
121	5	5	Transposase	STX1A_CP016625.1_17gp39, STX1A_CP027313.1_2gp44, STX1A_CP027319.1_6gp68, STX1A_CP027546.1_7gp44, STX2A_CP014583.1_16gp32	Siphoviridae
122	10	10	Molecular chaperone OsmY	CP027340.1_2gp33, CP027586.1_7gp32, STX1A_AP010958.1_13gp28, STX1A_CP027325.1_3gp27, STX1A_CP027445.1_12gp28, STX1A_CP027464.1_15gp29, STX2C_CP023673.1_17gp28, STX2C_CP024618.1_3gp34, STX2C_CP027591.1_15gp27, STX2E_CP022279.1_9gp31	Siphoviridae; unclassified
123	114	110	Ail/Lom family outer membrane beta-barrel protein	AJ556162gp21, CP015831.1_4gp23, CP015831.1_6gp28, CP015832.1_4gp23, CP015832.1_6gp24, CP021339.1_18gp20, CP027355.1_3gp20, CP027587.1_2gp22, CP027587.1_7gp23, CP033605_2gp25, CP037943gp21, CP039404gp25, FJ184280gp22, FM180578gp23, STX1A_AP010958.1_13gp21, STX1A_AP010960.1_16gp20, STX1A_BA000007.3_14gp24, STX1A_CP001925.1_12gp24, STX1A_CP008957.1_17gp24, STX1A_CP012693.1_7gp21, STX1A_CP012802.1_12…	Siphoviridae; Podoviridae; unclassified
124	2	2	Repressor LexA	STX1A_CP028112.1_21gp60, STX2A_CP027452.1_4gp32	Siphoviridae
125	3	3	Hypothetical protein	STX1A_CP016625.1_17gp49, STX1A_CP027548.1_3gp34, STX2D_CP015020.1_3gp31	Siphoviridae
126	1	1	Hypothetical protein	STX1A_CP028112.1_21gp65	Siphoviridae
127	1	1	Hypothetical protein	STX2A_CP013029.1_11gp85	unclassified
128	1	1	Hypothetical protein	STX2A_CP013029.1_11gp112	unclassified
129	13	13	HNH endonuclease	CP015831.1_6gp71, CP015832.1_6gp67, KP682381gp61, MG986485gp53, STX2C_CP015842.1_14gp79, STX2C_CP015843.2_15gp74, STX2C_CP015846.1_14gp79, STX2C_CP016625.1_15gp78, STX2C_CP018243.1_12gp73, STX2C_CP018247.1_10gp77, STX2_AP012530gp62, STX2_AP012538gp58, STX2_AP012539gp64	Siphoviridae; Podoviridae
130	10	10	Hypothetical protein	STX1A_AP010958.1_13gp34, STX1A_CP013029.1_1gp31, STX1A_CP027325.1_3gp32, STX1A_CP027388.1_15gp33, STX1A_CP027445.1_12gp43, STX1A_CP027464.1_15gp36, STX2C_CP023673.1_17gp47, STX2C_CP024056.1_17gp87, STX2C_CP024618.1_3gp40, STX2C_CP027591.1_15gp47	Siphoviridae
131	112	112	Terminase	CP015831.1_3gp1, CP015832.1_3gp1, CP021339.1_17gp1, CP027323.1_6gp1, CP027323.1_9gp1, CP027340.1_7gp1, CP027586.1_11gp1, CP033605gp1, CP037941gp1, EU311208gp1, HE664024gp1, HG792102gp1, HG792103gp1, HG792104gp1, HG792105gp1, HQ424691gp1, JQ011318gp1, KF766125gp1, KJ603229gp1, KP682371gp1, KP682372gp1, KP682373gp1, KP682374gp1, KP682375gp1, KP682376gp1, KP682377gp1, KP682379gp1, KP682380gp1, KP682…	Podoviridae
132	1	1	Hypothetical protein	CP027340.1_7gp49	Podoviridae
133	16	16	5'-deoxynucleotidase	CP024289.1_7gp41, CP027340.1_2gp42, CP027449.1_3gp42, CP027586.1_7gp37, KF030445gp39, STX1A_CP013662.1_1gp38, STX1A_CP022050.2_13gp70, STX1A_CP027577.1_3gp44, STX1A_CP028112.1_21gp78, STX2A_CP027452.1_4gp42, STX2A_CP027462.1_8gp40, STX2C_CP024056.1_17gp63, STX2D_CP027310.1_1gp39, STX2E_CP022279.1_9gp45, STX2_AP012536gp41, STX2_AP012537gp39	Siphoviridae; unclassified
134	6	5	Hypothetical protein	CP027449.1_5gp75, STX2A_CP009104.1_3gp39, STX2A_CP009104.1_3gp61, STX2A_CP027342.1_7gp47, STX2A_CP027371.1_3gp38, STX2A_CP028381.1_3gp37	Siphoviridae
135	1	1	pinholin	STX2A_CP014583.1_16gp103	Siphoviridae
136	5	5	HK97 family phage prohead protease	CP039404gp8, LN997803gp5, STX1D_CP027447.1_5gp35, STX2E_NC_003356gp5, STX2F_CP027550.1_5gp5	Siphoviridae; Myoviridae; unclassified
137	18	18	Phosphoadenosine phosphosulfate reductase family protein	CP027340.1_7gp55, HQ424691gp49, KP682371gp49, KP682374gp46, KY914478gp46, MN067333gp43, STX1A_CP027312.1_3gp46, STX1A_CP028122.1_3gp52, STX2A_AP010958.1_10gp42, STX2A_CP006027.1_14gp47, STX2A_CP018239.1_14gp66, STX2A_CP027347.1_13gp46, STX2A_CP027362.1_7gp52, STX2A_CP027390.1_22gp114, STX2A_CP027599.1_7gp118, STX2A_CP028126.1_19gp123, STX2D_CP027310.1_1gp38, STX2_AP012534gp49	Podoviridae; Siphoviridae
138	1	1	DUF4222 domain-containing protein	STX2A_CP027319.1_3gp11	Siphoviridae
139	48	48	Restriction alleviation protein, Lar family	CP033605_2gp80, FM180578gp58, KP682381gp64, KP682389gp67, STX1A_CP012802.1_12gp65, STX1A_CP015023.1_6gp63, STX1A_CP015241.1_2gp76, STX1A_CP016755.1_4gp67, STX1A_CP017440.1_3gp62, STX1A_CP017444.1_3gp67, STX1A_CP027347.1_14gp43, STX1A_CP027388.1_15gp60, STX1A_CP027552.1_5gp76, STX1A_CP027573.1_13gp47, STX1A_CP027766.1_15gp78, STX1A_CP028117.1_13gp72, STX1A_CP029692.1_16gp56, STX1A_KU977419gp60, ST…	Siphoviridae; Podoviridae
140	4	4	Hypothetical protein	STX2A_CP013029.1_11gp51, STX2A_CP027445.1_2gp43, STX2A_CP027459.1_10gp44, STX2C_CP024056.1_17gp88	Podoviridae; Siphoviridae; unclassified
141	1	1	DNA-binding protein	STX1D_CP027447.1_5gp73	unclassified
142	1	1	Hypothetical protein	STX2D_CP028381.1_8gp9	Siphoviridae
143	1	1	Hypothetical protein	STX1A_CP027380.1_1gp79	Siphoviridae
144	26	26	ATPase AAA	CP024289.1_2gp62, CP027355.1_3gp57, CP027449.1_4gp51, STX1A_CP027319.1_6gp92, STX1A_CP027380.1_1gp80, STX1A_CP027457.1_4gp52, STX1A_CP027544.1_8gp50, STX2A_AP010960.1_12gp48, STX2A_CP006262.1_8gp47, STX2A_CP009106.2_6gp64, STX2A_CP014583.1_16gp53, STX2A_CP014583.1_2gp42, STX2A_CP014670.1_15gp58, STX2A_CP018237.1_10gp43, STX2A_CP023541.1_6gp64, STX2A_CP027319.1_3gp79, STX2A_CP027342.1_2gp52, STX2A…	Siphoviridae; Myoviridae; unclassified
145	1	1	Hypothetical protein	CP027340.1_7gp71	Podoviridae
146	1	1	Type II toxin-antitoxin system antitoxin RelB	STX1A_CP027361.1_13gp44	Siphoviridae
147	7	7	Hypothetical protein	STX2A_CP009104.1_3gp86, STX2A_CP027462.1_8gp65, STX2C_CP015240.1_8gp83, STX2C_CP027366.1_6gp65, STX2C_CP027366.1_8gp57, STX2D_CP015244.1_7gp80, STX2D_CP027310.1_1gp66	Siphoviridae
148	38	38	Secretion protein EspS	AJ556162gp27, CP015831.1_6gp31, CP015832.1_6gp27, CP033605_2gp28, FM180578gp26, STX1A_CP020092.1_2gp29, STX1A_CP027445.1_12gp24, STX1A_CP027548.1_3gp93, STX1A_CP027577.1_3gp25, STX1A_CP028112.1_21gp25, STX2A_CP027445.1_2gp26, STX2A_CP027459.1_10gp26, STX2C_CP001164.1_12gp27, STX2C_CP001368.1_12gp28, STX2C_CP008805.1_11gp28, STX2C_CP010304.1_12gp29, STX2C_CP014314.1_5gp28, STX2C_CP015020.1_6gp29, …	Siphoviridae; Podoviridae
149	1	1	n.d.	STX2A_CP014583.1_16gp25	Siphoviridae
150	4	4	Hypothetical protein	NC_004914gp26, STX2A_CP010304.1_15gp28, STX2A_CP016755.1_15gp26, STX2A_CP027221.1_14gp30	Podoviridae
151	10	8	DUF4224 domain-containing protein	STX1A_CP027548.1_3gp29, STX2A_CP009104.1_3gp29, STX2A_CP009104.1_3gp54, STX2A_CP013185.1_6gp39, STX2A_CP016828.1_7gp125, STX2A_CP016828.1_7gp55, STX2A_CP023061.1_7gp37, STX2A_CP027342.1_7gp40, STX2A_CP027371.1_3gp30, STX2A_CP028381.1_3gp30	Siphoviridae
152	10	10	Putative repressor protein	CP015831.1_6gp66, CP015832.1_6gp62, CP033605_2gp73, STX2C_CP001164.1_12gp72, STX2C_CP001368.1_12gp73, STX2C_CP008805.1_11gp71, STX2C_CP010304.1_12gp74, STX2C_CP015020.1_6gp73, STX2C_CP030767.1_11gp71, STX2_AP012539gp59	Siphoviridae
153	1	1	Nitrogen assimilation transcriptional regulator	CP027587.1_7gp47	unclassified
154	195	109	IS3 family transposase	AJ556162gp25, AJ556162gp29, CP015831.1_6gp55, CP015831.1_6gp63, CP015832.1_6gp51, CP015832.1_6gp59, CP021339.1_17gp16, CP021339.1_17gp34, CP021339.1_17gp42, CP021339.1_17gp8, CP027351.1_11gp14, CP027351.1_11gp29, CP027351.1_11gp31, CP027587.1_2gp40, CP027587.1_2gp59, CP027587.1_7gp38, CP027587.1_7gp66, CP033605_2gp60, CP033605gp5, CP037941gp46, CP037941gp48, CP037941gp60, FM180578gp63, HQ424691gp…	Siphoviridae; Podoviridae; unclassified
155	1	1	AAA family ATPase	STX1A_CP027219.1_10gp62	Siphoviridae
156	10	10	DUF551 domain-containing protein	KJ603229gp28, STX1A_AP010958.1_13gp36, STX1A_CP013025.1_9gp28, STX1A_CP013029.1_1gp33, STX1A_CP027312.1_3gp41, STX1A_CP027325.1_3gp34, STX1A_CP027388.1_15gp35, STX1A_CP027440.1_5gp25, STX1A_CP027445.1_12gp45, STX1A_CP027464.1_15gp38	Siphoviridae; Podoviridae
157	171	164	Phage tail protein	AJ556162gp18, CP015831.1_4gp20, CP015831.1_6gp25, CP015832.1_4gp20, CP015832.1_6gp21, CP021339.1_18gp16, CP024289.1_2gp18, CP024289.1_3gp16, CP024289.1_5gp16, CP024289.1_7gp16, CP027340.1_2gp17, CP027340.1_8gp20, CP027355.1_3gp16, CP027355.1_3gp17, CP027449.1_3gp16, CP027449.1_4gp18, CP027449.1_5gp33, CP027449.1_9gp17, CP027586.1_1gp19, CP027586.1_7gp17, CP027587.1_12gp17, CP027587.1_2gp17, CP027…	Siphoviridae; Podoviridae; unclassified
158	9	9	Helix-turn-helix domain-containing protein	CP024289.1_2gp61, CP027449.1_4gp50, STX1A_CP027457.1_4gp51, STX2A_CP027342.1_2gp51, STX2A_CP028122.1_9gp53, STX2C_CP015240.1_8gp67, STX2C_CP027366.1_6gp49, STX2D_CP015244.1_7gp66, STX2E_NC_003356gp46	Siphoviridae; Myoviridae
159	6	6	Curved DNA-binding protein	CP027587.1_7gp57, CP037943gp35, STX1A_CP027387.1_17gp45, STX1A_CP028116.1_7gp47, STX1A_CP028126.1_8gp52, STX2A_CP013663.1_7gp29	Siphoviridae; Podoviridae; unclassified
160	3	3	O-acetylserine/cysteine exporter	CP024289.1_3gp38, CP027449.1_5gp54, STX2D_CP028381.1_8gp53	Siphoviridae
161	1	1	Putative transcriptional regulator, RpiR family	STX2C_CP027366.1_8gp25	Siphoviridae
162	4	4	Hypothetical protein	MN067333gp55, STX2A_AP010958.1_10gp54, STX2A_CP006027.1_14gp59, STX2A_CP027599.1_7gp129	Podoviridae
163	3	3	Type II toxin-antitoxin system RelE/ParE family toxin	STX2A_CP016828.1_7gp63, STX2A_CP027371.1_4gp60, STX2A_CP027373.1_2gp42	Siphoviridae; unclassified
164	3	3	Hypothetical protein	STX1A_CP027313.1_2gp79, STX1A_CP027472.1_11gp58, STX1A_CP027582.1_13gp48	Siphoviridae
165	1	1	Serine dehydrogenasease	CP027340.1_7gp70	Podoviridae
166	1	1	Hypothetical protein	CP027323.1_9gp46	Podoviridae
167	5	5	IS3 family transposase	CP027323.1_9gp65, STX2A_CP027459.1_2gp5, STX2C_CP024056.1_17gp71, STX2_AP012536gp29, STX2_AP012537gp28	Podoviridae; Siphoviridae
168	2	2	Type III secreted effector protein	STX1A_CP022050.2_13gp42, STX1A_CP027548.1_3gp25	Siphoviridae
169	1	1	Hypothetical protein	CP027323.1_9gp26	Podoviridae
170	33	33	DNA replication protein	KP682372gp58, KP682373gp58, KP682375gp58, KP682376gp59, KP682377gp58, KP682379gp58, KP682380gp58, KP682382gp58, KP682384gp58, KP682386gp61, KP682387gp58, KP682389gp62, KP682390gp58, KP682392gp63, NC_004913gp60, NC_004914gp60, STX1A_CP027307.1_1gp44, STX1A_CP027380.1_1gp48, STX1A_CP027552.1_5gp71, STX1A_CP027573.1_13gp42, STX1A_CP028117.1_13gp67, STX1A_CP028429.1_12gp50, STX1A_CP028432.1_12gp50, S…	Podoviridae; Siphoviridae
171	1	1	Hypothetical protein	STX2C_CP027366.1_8gp43	Siphoviridae
172	3	3	Diguanylate cyclase DgcZ	CP024289.1_3gp33, CP027449.1_5gp50, STX2D_CP028381.1_8gp49	Siphoviridae
173	3	3	Peptide ABC transporter permease SapC	STX2A_CP013029.1_11gp49, STX2A_CP027445.1_2gp41, STX2A_CP027459.1_10gp41	unclassified; Podoviridae
174	3	3	Hypothetical protein	CP027323.1_6gp14, CP027340.1_7gp48, STX1A_CP027579.1_1gp27	Podoviridae
175	4	4	Glycine betaine ABC transporter permease YehY	STX1A_CP008957.1_17gp36, STX1A_CP015842.1_16gp52, STX1A_CP015846.1_16gp52, STX1A_CP022050.2_13gp57	Siphoviridae
176	4	4	MoxR family ATPase	STX1A_CP015842.1_16gp39, STX1A_CP015846.1_16gp39, STX2A_CP009106.2_6gp39, STX2A_CP023541.1_6gp39	Siphoviridae; unclassified
177	6	6	Porin OmpC	CP027323.1_9gp34, CP027340.1_8gp17, CP027449.1_9gp15, STX1D_CP027447.1_5gp65, STX2C_CP015240.1_8gp15, STX2C_CP027366.1_6gp16	Siphoviridae; Podoviridae; unclassified
178	4	4	Multidrug efflux MFS transporter periplasmic adaptor subunit EmrK	CP037941gp40, STX1A_CP015241.1_2gp28, STX2A_CP022407.1_16gp2, STX2A_CP027331.1_11gp34	Podoviridae
179	3	3	Outer membrane lipoprotein, group 4 capsule (G4C) polysaccharide	STX1A_CP014752.1_8gp52, STX1A_CP024479.1_7gp37, STX1A_CP027219.1_10gp95	Siphoviridae
180	1	1	Reverse transcriptase	STX2E_CP031546.1_5gp36	unclassified
181	3	3	tRNA 2-thiouridine(34) synthase MnmA	CP027340.1_8gp39, STX1A_CP027387.1_17gp40, STX2A_CP027440.1_1gp35	Siphoviridae; unclassified
182	2	2	Hypothetical protein	CP027340.1_2gp27, CP027586.1_7gp26	Siphoviridae
183	29	29	Pyrimidine utilization transport protein G	CP027340.1_7gp30, CP027586.1_11gp34, CP037943gp43, STX1A_CP027312.1_3gp30, STX1A_CP027368.1_4gp31, STX1A_CP027552.1_5gp36, STX1A_CP028122.1_3gp26, STX2A_BA000007.3_4gp35, STX2A_CP001925.1_5gp35, STX2A_CP003289.1_7gp26, STX2A_CP003297.1_7gp24, STX2A_CP003301.1_8gp24, STX2A_CP011331.1_8gp26, STX2A_CP012802.1_9gp32, STX2A_CP015023.1_14gp35, STX2A_CP015228.1_5gp26, STX2A_CP016755.1_15gp37, STX2A_CP01…	Podoviridae; Siphoviridae
184	4	4	D-serine ammonia-lyase	CP037941gp42, STX1A_CP015241.1_2gp31, STX2A_CP022407.1_16gp4, STX2A_CP027331.1_11gp36	Podoviridae
185	1	1	Phage head morphogenesis protein	STX1A_CP027219.1_10gp34	Siphoviridae
186	1	1	D-serine transporter DsdX	STX2A_CP022407.1_16gp5	Podoviridae
187	6	6	Long-chain fatty acid transporter FadL	CP015831.1_3gp31, CP015832.1_3gp31, STX2A_CP010304.1_15gp34, STX2A_CP027454.1_11gp38, STX2A_CP028126.1_19gp29, STX2A_CP030767.1_13gp31	Podoviridae
188	1	1	NCS2 family permease	STX1A_CP028112.1_21gp49	Siphoviridae
189	1	1	DMT family permease	STX1A_CP027219.1_10gp22	Siphoviridae
190	105	105	Host specificity protein J	CP015831.1_3gp15, CP015832.1_3gp15, CP027323.1_9gp13, CP027340.1_7gp15, CP027586.1_11gp18, CP033605gp18, CP037941gp15, EU311208gp18, HE664024gp14, HG792102gp13, HG792103gp13, HG792104gp13, HG792105gp13, HQ424691gp15, JQ011318gp16, KF766125gp13, KJ603229gp15, KP682371gp15, KP682372gp15, KP682373gp15, KP682374gp15, KP682375gp15, KP682376gp15, KP682377gp15, KP682379gp15, KP682380gp15, KP682381gp18, …	Podoviridae
191	2	2	Putrescine/proton symporter PlaP	STX2C_CP015843.2_15gp35, STX2C_CP018252.1_13gp30	Siphoviridae
192	1	1	Heavy metal sensor histidine kinase	STX1D_CP027447.1_5gp62	unclassified
193	2	2	Putative tail fiber assembly protein	STX1A_CP027219.1_10gp15, STX2C_CP024056.1_17gp52	Siphoviridae
194	1	1	Hypothetical protein	STX2A_CP014583.1_16gp18	Siphoviridae
195	1	1	tRNA-dihydrouridine synthase	STX1A_CP028112.1_21gp67	Siphoviridae
196	1	1	Hypothetical protein	STX2A_CP027221.1_14gp12	Podoviridae
197	1	1	Hypothetical protein	STX2A_CP014583.1_16gp96	Siphoviridae
198	4	4	Hypothetical protein	STX1A_CP027442.1_12gp87, STX2A_CP013029.1_11gp168, STX2A_CP027445.1_2gp138, STX2A_CP027459.1_10gp137	Siphoviridae; Podoviridae; unclassified
199	3	3	Hypothetical protein	KP682381gp14, STX2A_CP027445.1_2gp99, STX2A_CP027459.1_10gp100	Podoviridae
200	15	15	Hypothetical protein	CP027587.1_7gp34, CP033605_2gp37, STX2C_CP001164.1_12gp37, STX2C_CP001368.1_12gp38, STX2C_CP008805.1_11gp37, STX2C_CP010304.1_12gp39, STX2C_CP015020.1_6gp37, STX2C_CP015842.1_14gp34, STX2C_CP015846.1_14gp34, STX2C_CP016625.1_15gp37, STX2C_CP018243.1_12gp35, STX2C_CP018247.1_10gp37, STX2C_CP018250.1_12gp34, STX2C_CP022050.2_4gp32, STX2C_CP030767.1_11gp38	Siphoviridae; unclassified
201	10	10	Hypothetical protein	CP033605_2gp46, STX2C_CP008805.1_11gp44, STX2C_CP015020.1_6gp46, STX2C_CP015842.1_14gp43, STX2C_CP015846.1_14gp43, STX2C_CP016625.1_15gp46, STX2C_CP018243.1_12gp45, STX2C_CP018247.1_10gp46, STX2C_CP018250.1_12gp42, STX2C_CP022050.2_4gp41	Siphoviridae
202	5	5	Hypothetical protein	KY914478gp41, STX1A_CP016625.1_17gp59, STX1A_CP027548.1_3gp45, STX2A_CP013029.1_11gp146, STX2A_CP027362.1_7gp44	Siphoviridae; Podoviridae; unclassified
203	10	10	Molecular chaperone TorD	CP027587.1_7gp55, CP037943gp33, STX1A_CP014752.1_8gp48, STX1A_CP024479.1_7gp33, STX1A_CP027219.1_10gp91, STX1A_CP027387.1_17gp43, STX1A_CP027472.1_11gp31, STX1A_CP028116.1_7gp45, STX1A_CP028126.1_8gp50, STX2A_CP013663.1_7gp27	Siphoviridae; Podoviridae; unclassified
204	1	1	Hypothetical protein	CP027323.1_6gp30	Podoviridae
205	1	1	Hypothetical protein	STX1A_CP027368.1_4gp6	Podoviridae
206	2	2	Hypothetical protein	STX2E_NC_003356gp38, STX2G_CP015229.1_11gp37	Myoviridae; Siphoviridae
207	14	14	Hypothetical protein	CP027351.1_11gp23, CP037945gp68, STX1A_AP010953.1_5gp65, STX1A_CP027352.1_5gp66, STX1A_CP027361.1_13gp72, STX1A_CP027387.1_17gp71, STX1A_CP027390.1_9gp74, STX1A_CP028116.1_7gp70, STX1A_CP028126.1_8gp78, STX2A_CP022407.1_16gp31, STX2A_CP027317.1_5gp54, STX2A_CP027435.1_12gp53, STX2A_CP027454.1_11gp60, STX2A_CP028110.1_11gp51	Podoviridae; Siphoviridae
208	4	4	Hypothetical protein	CP027323.1_9gp55, CP039404gp52, LN997803gp40, STX2F_CP027550.1_5gp59	Podoviridae; Siphoviridae
209	2	2	Hypothetical protein	STX1D_CP027447.1_5gp100, STX2D_CP027457.1_9gp52	Siphoviridae; unclassified
210	1	1	Hypothetical protein	STX2C_CP024056.1_17gp86	Siphoviridae
211	3	3	Hypothetical protein	STX2A_CP027390.1_22gp40, STX2A_CP027599.1_7gp37, STX2A_CP028126.1_19gp47	Podoviridae
212	1	1	Hypothetical protein	STX2A_CP027459.1_2gp33	Podoviridae
213	4	4	HNH endonuclease family protein	STX1A_CP016625.1_17gp83, STX1A_CP027555.1_1gp77, STX2A_CP018237.1_10gp68, STX2C_CP022050.2_4gp99	Siphoviridae
214	2	2	Hypothetical protein	STX2A_CP027390.1_22gp60, STX2A_CP027599.1_7gp65	Podoviridae
215	5	5	Hypothetical protein	CP037941gp53, STX2A_CP027331.1_11gp51, STX2A_CP027390.1_22gp81, STX2A_CP027599.1_7gp87, STX2A_CP028126.1_19gp92	Podoviridae
216	1	1	DUF3168 domain-containing protein	STX1A_CP014752.1_8gp16	Siphoviridae
217	3	3	Hypothetical protein	STX1A_CP027313.1_2gp77, STX1A_CP027472.1_11gp55, STX1A_CP027582.1_13gp45	Siphoviridae
218	2	2	n.d.	CP021339.1_17gp19, STX2A_CP021335.1_17gp19	Podoviridae
219	4	4	Hypothetical protein	KJ603229gp81, STX1A_CP013025.1_9gp77, STX1A_CP027373.1_6gp78, STX1A_CP027579.1_1gp81	Podoviridae
220	31	31	Hypothetical protein	EU311208gp32, KP682372gp25, KP682373gp25, KP682375gp25, KP682376gp25, KP682377gp25, KP682379gp25, KP682380gp25, KP682382gp25, KP682384gp25, KP682386gp28, KP682387gp25, KP682389gp26, KP682390gp25, KP682392gp29, NC_004913gp26, NC_004914gp27, STX1A_CP027552.1_5gp26, STX2A_AP012529gp26, STX2A_AP012531gp26, STX2A_AP012535gp26, STX2A_BA000007.3_4gp25, STX2A_CP001925.1_5gp26, STX2A_CP015023.1_14gp25, ST…	Podoviridae
221	31	31	Hypothetical protein	CP027587.1_7gp21, CP033605_2gp23, CP037943gp19, STX1A_AP010953.1_5gp19, STX1A_CP027319.1_6gp19, STX1A_CP027352.1_5gp19, STX1A_CP027361.1_13gp19, STX1A_CP027390.1_9gp19, STX1A_CP027546.1_7gp19, STX1A_CP027555.1_1gp21, STX1A_CP027573.1_13gp18, STX1A_CP028116.1_7gp20, STX1A_CP028126.1_8gp22, STX2A_CP014583.1_2gp18, STX2A_CP014670.1_15gp19, STX2C_CP001164.1_12gp22, STX2C_CP001368.1_12gp23, STX2C_CP00…	Siphoviridae; unclassified
222	1	1	n.d.	CP027587.1_12gp64	Siphoviridae
223	1	1	Hypothetical protein	STX2A_CP001925.1_5gp89	Podoviridae
224	4	4	DUF2560 family protein	STX2A_CP027331.1_11gp44, STX2A_CP027390.1_22gp75, STX2A_CP027599.1_7gp81, STX2A_CP028126.1_19gp86	Podoviridae
225	2	2	Hypothetical protein	STX1A_CP015842.1_16gp48, STX1A_CP015846.1_16gp48	Siphoviridae
226	1	1	T3SS effector NleG	STX1A_CP016625.1_17gp41	Siphoviridae
227	2	2	Hypothetical protein	STX1A_CP027352.1_5gp89, STX1A_CP028116.1_7gp94	Siphoviridae
228	1	1	n.d.	STX1A_CP013662.1_1gp54	unclassified
229	1	1	Pyridoxal-phosphate dependent enzyme	STX1A_CP015241.1_2gp30	Podoviridae
230	14	14	Hypothetical protein	CP027340.1_7gp29, CP027586.1_11gp32, STX1A_CP027368.1_4gp30, STX2A_CP003289.1_7gp25, STX2A_CP003297.1_7gp23, STX2A_CP003301.1_8gp23, STX2A_CP011331.1_8gp25, STX2A_CP015228.1_5gp25, STX2A_CP022086.2_2gp23, STX2A_CP023531.1_9gp23, STX2A_CP023535.1_11gp24, STX2A_CP027307.1_10gp27, STX2A_CP027362.1_7gp27, STX2A_HF572917.2_3gp24	Podoviridae
231	23	23	Hypothetical protein	CP015831.1_6gp36, CP015832.1_6gp32, CP033605_2gp33, STX2C_CP001368.1_12gp34, STX2C_CP008805.1_11gp33, STX2C_CP014314.1_5gp30, STX2C_CP015020.1_6gp33, STX2C_CP015842.1_14gp30, STX2C_CP015843.2_15gp30, STX2C_CP015846.1_14gp30, STX2C_CP016625.1_15gp33, STX2C_CP017434.1_4gp35, STX2C_CP017436.1_4gp35, STX2C_CP017438.1_4gp35, STX2C_CP017442.1_4gp35, STX2C_CP017446.1_4gp35, STX2C_CP018243.1_12gp31, STX2…	Siphoviridae
232	3	2	n.d.	STX2A_CP009104.1_3gp36, STX2A_CP009104.1_3gp58, STX2D_CP027457.1_9gp36	Siphoviridae
233	3	3	Hypothetical protein	CP024289.1_5gp32, STX2A_CP016628.1_5gp32, STX2A_CP027584.1_2gp35	Siphoviridae; unclassified
234	15	13	Hypothetical protein	CP024289.1_7gp71, STX1A_CP021335.1_18gp66, STX1A_CP022050.2_13gp96, STX1A_CP027544.1_8gp66, STX2A_CP013185.1_6gp80, STX2A_CP014583.1_2gp61, STX2A_CP014670.1_15gp77, STX2A_CP016828.1_7gp13, STX2A_CP016828.1_7gp166, STX2A_CP016828.1_7gp97, STX2A_CP023061.1_7gp78, STX2A_CP027319.1_3gp98, STX2D_CP015020.1_3gp138, STX2D_CP027457.1_9gp70, STX2D_CP028381.1_8gp101	Siphoviridae
235	4	3	Hypothetical protein	STX2A_CP013185.1_6gp58, STX2A_CP016828.1_7gp142, STX2A_CP016828.1_7gp74, STX2A_CP023061.1_7gp55	Siphoviridae
236	1	1	Attachment invasion locus protein precursor	STX1A_CP027319.1_6gp61	Siphoviridae
237	15	15	LexA family transcriptional regulator	CP024289.1_7gp51, CP027340.1_2gp55, CP027449.1_3gp52, CP027586.1_7gp49, KF030445gp50, STX1A_CP013662.1_1gp48, STX1A_CP022050.2_13gp81, STX1A_CP027577.1_3gp56, STX1A_CP028112.1_21gp89, STX2A_CP027452.1_4gp53, STX2A_CP027462.1_8gp52, STX2D_CP027310.1_1gp51, STX2E_CP022279.1_9gp59, STX2_AP012536gp52, STX2_AP012537gp53	Siphoviridae; unclassified
238	181	115	Transposase	AJ556162gp24, AJ556162gp28, CP015831.1_6gp56, CP015831.1_6gp62, CP015832.1_6gp52, CP015832.1_6gp58, CP021339.1_17gp17, CP021339.1_17gp33, CP021339.1_17gp43, CP021339.1_17gp9, CP027351.1_11gp28, CP027351.1_11gp30, CP027587.1_12gp63, CP027587.1_2gp39, CP027587.1_2gp60, CP027587.1_7gp37, CP027587.1_7gp65, CP033605_2gp59, CP033605gp6, CP037941gp45, CP037941gp47, CP037941gp61, FM180578gp64, HQ424691gp…	Siphoviridae; Podoviridae; unclassified
239	2	2	Hypothetical protein	STX2A_CP009106.2_6gp62, STX2A_CP023541.1_6gp62	unclassified
240	1	1	Autotransporter outer membrane beta-barrel domain-containing protein	STX2E_CP031546.1_5gp55	unclassified
241	97	93	Phage gp6-like head-tail connector protein	AJ556162gp8, CP015831.1_4gp7, CP015831.1_6gp12, CP015831.1_6gp7, CP015832.1_4gp7, CP015832.1_6gp7, CP027340.1_8gp8, CP027449.1_9gp6, CP027586.1_1gp7, CP027587.1_12gp7, CP027587.1_2gp7, CP033605_2gp7, CP037943gp7, CP037945gp7, FJ184280gp6, FM180578gp7, STX1A_AP010953.1_5gp7, STX1A_AP010958.1_13gp7, STX1A_CP012693.1_7gp7, STX1A_CP013029.1_1gp7, STX1A_CP014752.1_8gp13, STX1A_CP015842.1_16gp6, STX1A_…	Siphoviridae
242	1	1	Hypothetical protein	CP027340.1_8gp61	Siphoviridae
243	1	1	Hypothetical protein	STX1A_CP027472.1_11gp41	Siphoviridae
244	1	1	Type II toxin-antitoxin system HigB family toxin	STX1A_CP027548.1_3gp130	Siphoviridae
245	16	16	Endonuclease	CP027351.1_11gp49, CP033605gp80, STX1A_AP010958.1_13gp66, STX2A_CP001164.1_16gp79, STX2A_CP001368.1_15gp84, STX2A_CP008805.1_14gp83, STX2A_CP010304.1_15gp92, STX2A_CP014314.1_2gp84, STX2A_CP022407.1_16gp55, STX2A_CP027317.1_5gp78, STX2A_CP027435.1_12gp76, STX2A_CP027454.1_11gp83, STX2A_CP028110.1_11gp75, STX2A_CP029692.1_15gp62, STX2A_NC_008464gp65, STX2_AP012533gp67	Podoviridae; Siphoviridae
246	3	3	Hypothetical protein	CP027323.1_9gp54, LN997803gp39, STX2F_CP027550.1_5gp58	Podoviridae; Siphoviridae
247	10	10	NAD(P)H:quinone oxidoreductase	CP027587.1_7gp63, CP037943gp40, CP037945gp51, STX1A_AP010953.1_5gp47, STX1A_CP027352.1_5gp48, STX1A_CP027387.1_17gp50, STX1A_CP027390.1_9gp52, STX1A_CP028116.1_7gp52, STX1A_CP028126.1_8gp57, STX2A_CP013663.1_7gp33	Siphoviridae; Podoviridae; unclassified
248	2	2	ISL3 family transposase	STX2_AP012536gp33, STX2_AP012537gp32	Siphoviridae
249	2	2	DUF4224 domain-containing protein	STX1D_CP027447.1_5gp80, STX2E_CP027437.1_1gp27	Unclassified
250	24	24	Hypothetical protein	CP024289.1_7gp39, CP027340.1_7gp54, CP027449.1_3gp40, HQ424691gp48, KF030445gp37, KP682371gp48, KP682374gp45, KY914478gp45, MN067333gp42, STX1A_CP027312.1_3gp45, STX1A_CP028122.1_3gp51, STX2A_AP010958.1_10gp41, STX2A_CP006027.1_14gp46, STX2A_CP013029.1_11gp71, STX2A_CP018239.1_14gp65, STX2A_CP027347.1_13gp45, STX2A_CP027362.1_7gp51, STX2A_CP027390.1_22gp113, STX2A_CP027445.1_2gp62, STX2A_CP027459…	Podoviridae; Siphoviridae; unclassified
251	1	1	Hypothetical protein	STX2A_CP027319.1_3gp9	Siphoviridae
252	7	7	DUF551 domain-containing protein	AJ556162gp39, CP027587.1_12gp41, CP027587.1_2gp33, STX1A_CP020106.1_4gp42, STX2A_CP027390.1_22gp38, STX2A_CP027599.1_7gp35, STX2A_CP028126.1_19gp45	Siphoviridae; Podoviridae
253	1	1	Hypothetical protein	STX1D_CP027447.1_5gp116	unclassified
254	46	45	Tail fiber assembly protein	CP024289.1_2gp25, CP024289.1_3gp23, CP024289.1_5gp24, CP024289.1_7gp22, CP027340.1_2gp25, CP027340.1_7gp12, CP027340.1_8gp27, CP027449.1_3gp23, CP027449.1_4gp28, CP027449.1_5gp41, CP027449.1_9gp26, CP027586.1_11gp13, CP027586.1_1gp26, CP027586.1_7gp24, KF030445gp23, STX1A_CP013662.1_1gp23, STX1A_CP027368.1_4gp16, STX1A_CP027373.1_6gp12, STX1A_CP027440.1_5gp11, STX1A_CP027452.1_7gp11, STX1A_CP0275…	Podoviridae; Siphoviridae; unclassified
255	2	2	Putative repressor protein C2	CP024289.1_3gp59, STX1A_CP027548.1_3gp37	Siphoviridae
256	1	1	Phage tail protein	STX2A_CP009104.1_3gp22	Siphoviridae
257	116	116	LexA family transcriptional regulator	CP015831.1_3gp58, CP015831.1_6gp65, CP015832.1_3gp58, CP015832.1_6gp61, CP021339.1_17gp53, CP027323.1_9gp57, CP027340.1_7gp72, CP027587.1_12gp56, CP027587.1_2gp53, CP033605_2gp72, FJ184280gp54, FM180578gp51, HE664024gp53, HG792102gp50, HG792103gp51, HG792104gp50, HG792105gp52, HQ424691gp63, JQ011318gp58, KP682371gp62, KP682372gp55, KP682373gp55, KP682374gp59, KP682375gp55, KP682376gp56, KP682377g…	Podoviridae; Siphoviridae; unclassified
258	1	1	Hypothetical protein	STX2E_CP031546.1_5gp11	unclassified
259	1	1	DUF1828 domain-containing protein	CP027323.1_6gp34	Podoviridae
260	1	1	Hypothetical protein	STX2C_CP024056.1_17gp45	Siphoviridae
261	3	3	Phage portal protein	STX2C_CP023673.1_17gp7, STX2C_CP024056.1_17gp9, STX2C_CP024618.1_3gp8	Siphoviridae
262	1	1	Hypothetical protein	STX1A_CP027548.1_3gp99	Siphoviridae
263	1	1	Hypothetical protein	CP027323.1_9gp51	Podoviridae
264	2	2	YmfQ family protein	STX1A_CP027219.1_10gp17, STX2C_CP024056.1_17gp54	Siphoviridae
265	4	4	ORF6N domain-containing protein	CP027323.1_6gp49, CP027340.1_8gp57, STX1A_CP027368.1_4gp70, STX1A_CP027373.1_6gp61	Podoviridae; Siphoviridae
266	2	2	Recombinase family protein	STX1A_CP027219.1_10gp13, STX2C_CP024056.1_17gp50	Siphoviridae
267	8	8	Inner membrane protein YpjD	STX1A_CP021335.1_18gp33, STX1A_CP027221.1_15gp36, STX1A_CP027347.1_14gp34, STX1A_CP027766.1_15gp32, STX1A_CP028117.1_13gp37, STX1A_CP028429.1_12gp32, STX1A_CP028432.1_12gp32, STX1A_CP029692.1_16gp32	Siphoviridae
268	4	4	YjjW family glycine radical enzyme activase	STX1A_CP027445.1_12gp32, STX2C_CP023673.1_17gp31, STX2C_CP027591.1_15gp31, STX2E_CP022279.1_9gp35	Siphoviridae; unclassified
269	17	17	Spermidine/putrescine ABC transporter permease PotB	CP024289.1_5gp26, CP027340.1_8gp31, CP027449.1_9gp28, CP027587.1_12gp31, CP037945gp32, STX1A_AP010953.1_5gp30, STX1A_CP027352.1_5gp30, STX1A_CP027387.1_17gp31, STX1A_CP027390.1_9gp31, STX1A_CP027457.1_4gp27, STX1A_CP028116.1_7gp32, STX1A_CP028126.1_8gp35, STX2A_CP016628.1_5gp26, STX2A_CP027371.1_4gp36, STX2A_CP027373.1_2gp30, STX2A_CP027440.1_1gp27, STX2A_CP027584.1_2gp29	Siphoviridae; unclassified
270	4	4	Hydrogenase expression/formation protein	STX1A_CP022050.2_13gp52, STX2A_CP013185.1_6gp30, STX2A_CP023061.1_7gp31, STX2A_CP027342.1_7gp34	Siphoviridae
271	2	2	Tail length tape measure protein	STX1A_CP014752.1_8gp26, STX2C_CP024056.1_17gp20	Siphoviridae
272	3	3	ORF6N domain-containing protein	CP027323.1_9gp49, STX1A_CP027544.1_8gp43, STX2G_CP015229.1_11gp39	Podoviridae; Siphoviridae
273	4	4	Hypothetical protein	CP027323.1_9gp66, CP039404gp59, LN997803gp48, STX2F_CP027550.1_5gp67	Podoviridae; Siphoviridae
274	2	2	Arc family DNA-binding protein	CP037941gp68, STX2A_CP027331.1_11gp62	Podoviridae
275	23	23	Hypothetical protein	CP024289.1_7gp38, CP027340.1_7gp53, CP027449.1_3gp39, HQ424691gp47, KF030445gp36, KP682371gp47, KP682374gp44, KY914478gp44, MN067333gp41, STX1A_CP027312.1_3gp44, STX1A_CP028122.1_3gp50, STX2A_AP010958.1_10gp40, STX2A_CP006027.1_14gp45, STX2A_CP018239.1_14gp64, STX2A_CP027347.1_13gp44, STX2A_CP027362.1_7gp50, STX2A_CP027390.1_22gp112, STX2A_CP027445.1_2gp61, STX2A_CP027459.1_10gp62, STX2A_CP027599…	Podoviridae; Siphoviridae
276	1	1	Hypothetical protein	STX2_AP012539gp55	Siphoviridae
277	6	6	Nuclease	CP027351.1_11gp36, STX2A_CP022407.1_16gp42, STX2A_CP027317.1_5gp63, STX2A_CP027435.1_12gp62, STX2A_CP027454.1_11gp69, STX2A_CP028110.1_11gp61	Podoviridae
278	46	46	Transcriptional regulator	CP027323.1_6gp37, CP027351.1_11gp39, CP033605gp71, CP037943gp67, EU311208gp66, KF766125gp46, KJ603229gp46, STX1A_AP010958.1_13gp55, STX1A_CP012693.1_7gp55, STX1A_CP013025.1_9gp46, STX1A_CP015241.1_2gp69, STX1A_CP016625.1_17gp150, STX1A_CP024479.1_7gp75, STX1A_CP027219.1_10gp129, STX1A_CP027313.1_2gp81, STX1A_CP027368.1_4gp59, STX1A_CP027373.1_6gp50, STX1A_CP027388.1_15gp53, STX1A_CP027440.1_5gp42…	Podoviridae; Siphoviridae
279	21	21	Hypothetical protein	CP027340.1_2gp74, CP027340.1_8gp98, CP027355.1_3gp73, CP027449.1_9gp58, CP027586.1_1gp68, CP027586.1_7gp67, CP027587.1_2gp83, CP027587.1_7gp82, STX1A_CP013662.1_1gp67, STX1A_CP027442.1_12gp86, STX1D_CP027447.1_5gp115, STX2A_CP013029.1_11gp157, STX2A_CP013185.1_6gp79, STX2A_CP016828.1_7gp96, STX2A_CP018237.1_10gp65, STX2A_CP023061.1_7gp77, STX2A_CP027373.1_2gp74, STX2A_CP027388.1_8gp85, STX2A_CP02…	Siphoviridae; unclassified
280	4	4	Helix-turn-helix transcriptional regulator	MN067333gp60, STX2A_AP010958.1_10gp59, STX2A_CP006027.1_14gp64, STX2A_CP027599.1_7gp134	Podoviridae
281	4	3	Hypothetical protein	CP039404gp61, LN997803gp50, LN997803gp51, STX2F_CP027550.1_5gp69	Siphoviridae
282	2	2	Site-specific DNA-methyltransferase	CP027340.1_8gp96, CP027586.1_1gp66	Siphovirirdae
283	7	7	DNA-binding transcriptional regulator DsdC	CP027351.1_11gp1, STX2A_CP006027.1_14gp29, STX2A_CP022407.1_16gp6, STX2A_CP027317.1_5gp29, STX2A_CP027435.1_12gp29, STX2A_CP027454.1_11gp40, STX2A_CP028110.1_11gp29	Podoviridae
284	1	1	S49 family peptidase	STX2E_CP031546.1_5gp6	unclassified
285	2	2	D-alanyl-D-alanine endopeptidase	STX1A_CP015842.1_16gp46, STX1A_CP015846.1_16gp46	Siphoviridae
286	1	1	Transporter YfdV	CP037941gp36	Podoviride
287	1	1	DUF4760 domain-containing protein	LN997803gp25	Siphoviridae
288	3	3	Glycine betaine ABC transporter substrate-binding protein OsmF	STX1A_CP015842.1_16gp51, STX1A_CP015846.1_16gp51, STX1A_CP022050.2_13gp56	Siphovirirdae
289	3	2	Phage tail protein	STX1A_CP027219.1_10gp16, STX2C_CP024056.1_17gp51, STX2C_CP024056.1_17gp53	Siphoviridae
290	11	9	Aminoimidazole riboside kinase	CP021339.1_17gp13, CP021339.1_17gp14, STX1A_CP015241.1_2gp36, STX1A_CP018245.1_16gp32, STX2A_CP001368.1_15gp32, STX2A_CP008805.1_14gp32, STX2A_CP014314.1_2gp32, STX2A_CP018239.1_14gp33, STX2A_CP021335.1_17gp13, STX2A_CP021335.1_17gp14, STX2A_CP027459.1_2gp30	Podoviridae
291	1	1	Baseplate assembly protein	STX2E_CP031546.1_5gp15	unclassified
292	4	4	Type III secretion system effector kinase NleH1-1	CP027587.1_7gp26, STX1A_CP027313.1_2gp35, STX1A_CP027546.1_7gp35, STX2A_CP014583.1_16gp21	Siphoviridae; unclassified
293	2	2	N-acetyl-D-glucosamine kinase (GlcNAc kinase)	CP027340.1_8gp51, STX2A_CP027584.1_2gp56	Siphoviridae; unclassified
294	15	15	KilA-N domain-containing protein	CP024289.1_7gp53, CP027340.1_2gp57, CP027449.1_3gp54, CP027586.1_7gp51, KF030445gp52, STX1A_CP013662.1_1gp50, STX1A_CP022050.2_13gp83, STX1A_CP027577.1_3gp58, STX1A_CP028112.1_21gp91, STX2A_CP027452.1_4gp55, STX2A_CP027462.1_8gp54, STX2D_CP027310.1_1gp53, STX2E_CP022279.1_9gp61, STX2_AP012536gp54, STX2_AP012537gp55	Siphoviridae; unclassified
295	13	13	DNA-binding protein	CP027355.1_3gp56, STX1A_CP027319.1_6gp91, STX1A_CP027544.1_8gp49, STX2A_AP010960.1_12gp47, STX2A_CP006262.1_8gp46, STX2A_CP014583.1_16gp52, STX2A_CP014583.1_2gp41, STX2A_CP014670.1_15gp57, STX2A_CP018237.1_10gp42, STX2A_CP027319.1_3gp78, STX2A_CP027388.1_8gp66, STX2D_CP015020.1_3gp120, STX2G_CP015229.1_11gp43	Siphoviridae
296	33	33	DUF551 domain-containing protein	KP682372gp29, KP682373gp29, KP682375gp29, KP682376gp29, KP682377gp29, KP682379gp29, KP682380gp29, KP682382gp29, KP682384gp29, KP682386gp32, KP682387gp29, KP682389gp30, KP682390gp29, KP682392gp33, NC_004913gp30, NC_004914gp31, STX1A_CP016625.1_17gp61, STX1A_CP027552.1_5gp30, STX2A_AP012529gp30, STX2A_AP012531gp30, STX2A_AP012535gp30, STX2A_BA000007.3_4gp29, STX2A_CP001925.1_5gp30, STX2A_CP012802.1…	Podoviridae; Siphoviridae
297	1	1	Hypothetical protein	STX2A_CP027440.1_1gp38	unclassified
298	1	1	Hypothetical protein	STX2A_CP027440.1_1gp40	unclassified
299	45	43	Glycine betaine ABC transporter ATP binding protein YehX	CP015831.1_4gp31, CP015832.1_4gp31, CP024289.1_5gp27, CP027340.1_8gp32, CP027340.1_8gp49, CP027449.1_4gp32, CP027449.1_9gp29, CP027587.1_12gp32, CP037945gp33, STX1A_AP010953.1_5gp31, STX1A_BA000007.3_14gp37, STX1A_CP001925.1_12gp34, STX1A_CP008957.1_17gp37, STX1A_CP012802.1_12gp34, STX1A_CP015023.1_6gp31, STX1A_CP015842.1_16gp53, STX1A_CP015843.2_17gp33, STX1A_CP015846.1_16gp53, STX1A_CP016625.1_…	Siphoviridae; unclassified
300	1	1	Hypothetical protein	STX2A_CP029692.1_15gp47	Podoviridae
301	3	3	Hypothetical protein	STX2A_CP027317.1_5gp76, STX2A_CP027454.1_11gp81, STX2A_CP029692.1_15gp61	Podoviridae
302	13	13	Hypothetical protein	CP015831.1_3gp27, CP015832.1_3gp27, CP037941gp26, STX1A_CP018245.1_16gp30, STX2A_CP001368.1_15gp29, STX2A_CP006027.1_14gp26, STX2A_CP008805.1_14gp29, STX2A_CP010304.1_15gp30, STX2A_CP014314.1_2gp29, STX2A_CP018239.1_14gp30, STX2A_CP027454.1_11gp35, STX2A_CP028126.1_19gp26, STX2A_CP030767.1_13gp27	Podoviridae
303	2	2	n.d.	STX2C_CP001164.1_12gp33, STX2C_CP010304.1_12gp35	Siphoviridae
304	1	1	Phage major capsid protein	STX1D_CP027447.1_5gp22	unclassified
305	1	1	CoA:oxalate CoA-transferase	CP037941gp37	Podoviridae
306	2	2	Flagellar type III secretion system protein FlhB	STX2C_CP015240.1_8gp37, STX2D_CP015244.1_7gp34	Siphoviridae
307	28	28	Transporter protein	CP015831.1_3gp26, CP015832.1_3gp26, CP021339.1_17gp11, CP033605gp28, CP037941gp25, HQ424691gp26, STX1A_CP015241.1_2gp26, STX1A_CP018245.1_16gp29, STX2A_CP001368.1_15gp28, STX2A_CP006027.1_14gp25, STX2A_CP008805.1_14gp28, STX2A_CP010304.1_15gp29, STX2A_CP014314.1_2gp28, STX2A_CP018239.1_14gp29, STX2A_CP021335.1_17gp11, STX2A_CP027221.1_14gp31, STX2A_CP027317.1_5gp28, STX2A_CP027331.1_11gp32, STX2A…	Podoviridae
308	4	4	VWA domain-containing protein	STX1A_CP015842.1_16gp36, STX1A_CP015846.1_16gp36, STX2A_CP009106.2_6gp37, STX2A_CP023541.1_6gp37	Siphoviridae; unclassified
309	4	4	Cytochrome d ubiquinol oxidase subunit II	STX1A_CP022050.2_13gp54, STX2A_CP013185.1_6gp32, STX2A_CP023061.1_7gp33, STX2A_CP027342.1_7gp36	Siphoviridae
310	6	6	Acyltransferase	CP037941gp72, STX1A_CP027380.1_1gp58, STX2A_CP027331.1_11gp66, STX2A_CP027390.1_22gp95, STX2A_CP027599.1_7gp98, STX2A_CP028126.1_19gp103	Podoviridae; Siphoviridae
311	2	2	Host cell division inhibitor Icd-like protein	CP027449.1_5gp7, STX1A_CP022050.2_13gp6	Siphoviridae
312	1	1	Hypothetical protein	CP027351.1_11gp52	Podoviridae
313	5	5	DUF2824 family protein	CP037941gp57, STX2A_CP027331.1_11gp55, STX2A_CP027390.1_22gp85, STX2A_CP027599.1_7gp91, STX2A_CP028126.1_19gp96	Podoviridae
314	3	3	Anthranilate phosphoribosyltransferase	STX1A_CP027313.1_2gp53, STX1A_CP027546.1_7gp51, STX2D_CP015020.1_3gp97	Siphoviridae
315	2	2	Type III secretion system effector EspK	STX1A_CP027338.1_13gp30, STX1A_CP027442.1_12gp28	Siphoviridae
316	17	17	Bifunctional glucose-1-phosphatase/inositol phosphatase	CP027587.1_7gp61, CP037943gp38, CP037945gp49, STX1A_AP010953.1_5gp45, STX1A_CP014752.1_8gp49, STX1A_CP022050.2_13gp55, STX1A_CP024479.1_7gp34, STX1A_CP027219.1_10gp92, STX1A_CP027352.1_5gp46, STX1A_CP027387.1_17gp48, STX1A_CP027390.1_9gp50, STX1A_CP028116.1_7gp50, STX1A_CP028126.1_8gp55, STX2A_CP013185.1_6gp33, STX2A_CP013663.1_7gp31, STX2A_CP023061.1_7gp34, STX2A_CP027342.1_7gp37	Siphoviridae; Podoviridae; unclassified
317	1	1	Hypothetical protein	STX2E_CP031546.1_5gp49	unclassified
318	8	8	Signal recognition particle protein	STX1A_CP021335.1_18gp34, STX1A_CP027221.1_15gp37, STX1A_CP027347.1_14gp35, STX1A_CP027766.1_15gp33, STX1A_CP028117.1_13gp38, STX1A_CP028429.1_12gp33, STX1A_CP028432.1_12gp33, STX1A_CP029692.1_16gp33	Siphoviridae
319	3	3	Adenylosuccinate lyase	CP027340.1_8gp37, STX1A_CP027387.1_17gp38, STX2A_CP027440.1_1gp33	Siphoviridae; unclassified
320	25	25	Replicative DNA helicase	CP024289.1_2gp63, CP027355.1_3gp58, CP027449.1_4gp52, STX1A_CP027319.1_6gp93, STX1A_CP027457.1_4gp53, STX1A_CP027544.1_8gp51, STX2A_AP010960.1_12gp49, STX2A_CP006262.1_8gp48, STX2A_CP009106.2_6gp65, STX2A_CP014583.1_16gp54, STX2A_CP014583.1_2gp43, STX2A_CP014670.1_15gp59, STX2A_CP018237.1_10gp44, STX2A_CP023541.1_6gp65, STX2A_CP027319.1_3gp80, STX2A_CP027342.1_2gp53, STX2A_CP027388.1_8gp68, STX2A…	Siphoviridae; unclassified; Myoviridae
321	1	1	DEAD/DEAH box helicase	STX2C_CP027366.1_8gp29	Siphoviridae
322	1	1	DNA circularization protein	STX2E_NC_003356gp16	Myoviridae
323	8	8	Ttype III secretion system effector NleA	AJ556162gp30, STX1A_CP016625.1_17gp26, STX1A_CP020092.1_2gp33, STX1A_CP020106.1_4gp29, STX1A_CP027313.1_2gp33, STX1A_CP027546.1_7gp33, STX1A_CP027548.1_3gp100, STX2A_CP014583.1_16gp19	Siphoviridae
324	1	1	n.d.	STX2D_CP027457.1_9gp51	Siphoviridae
325	166	162	Antirepressor	AJ556162gp80, CP015831.1_3gp82, CP015832.1_3gp82, CP021339.1_17gp74, CP024289.1_2gp76, CP027340.1_7gp89, CP027351.1_11gp69, CP027449.1_4gp69, CP027586.1_11gp59, CP027587.1_12gp85, CP033605gp99, CP037945gp98, EU311208gp95, FJ184280gp76, HE664024gp73, HG792102gp67, HG792103gp68, HG792104gp68, HG792105gp71, HQ424691gp86, KF766125gp77, KJ603229gp78, KP682371gp83, KP682372gp85, KP682373gp85, KP682374g…	Siphoviridae; Podoviridae; unclassified
326	1	1	Hypothetical protein	STX1D_CP027447.1_5gp106	unclassified
327	71	71	Hypothetical protein	CP027340.1_8gp95, CP027351.1_11gp70, CP027449.1_4gp70, CP027449.1_9gp56, CP033605gp100, CP037943gp91, HE664024gp74, HQ424691gp87, KF766125gp78, KJ603229gp79, KP682381gp86, MG986485gp73, STX1A_AP010953.1_5gp97, STX1A_BA000007.3_14gp84, STX1A_CP001925.1_12gp81, STX1A_CP008957.1_17gp85, STX1A_CP012693.1_7gp80, STX1A_CP012802.1_12gp83, STX1A_CP013025.1_9gp75, STX1A_CP015023.1_6gp80, STX1A_CP015241.1_…	Siphoviridae; Podoviridae; unclassified
328	1	1	Phage tail protein	STX2A_CP023061.1_7gp11	Siphoviridae
329	1	1	Integrase	STX2A_CP027459.1_2gp34	Podoviridae
330	3	3	Hypothetical protein	STX1A_CP016625.1_17gp78, STX1A_CP027548.1_3gp71, STX2A_CP014583.1_16gp106	Siphoviridae
331	1	1	Hypothetical protein	CP027340.1_7gp83	Podoviridae
332	2	2	Hypothetical protein	CP037941gp126, STX2A_CP027331.1_11gp123	Podoviridae
333	1	1	Hypothetical protein	STX1A_CP027219.1_10gp44	Siphoviridae
334	3	3	n.d.	CP039404gp65, LN997803gp56, STX2F_CP027550.1_5gp75	Siphoviridae
335	3	3	Eae protein	STX2C_CP024056.1_17gp62, STX2_AP012536gp40, STX2_AP012537gp38	Siphoviridae
336	30	30	valyl-tRNA synthetase	CP015831.1_6gp41, CP015832.1_6gp37, CP033605_2gp50, FM180578gp32, STX1A_CP027552.1_5gp53, STX2C_CP001164.1_12gp49, STX2C_CP001368.1_12gp50, STX2C_CP008805.1_11gp48, STX2C_CP010304.1_12gp51, STX2C_CP014314.1_5gp35, STX2C_CP015020.1_6gp50, STX2C_CP015842.1_14gp49, STX2C_CP015843.2_15gp45, STX2C_CP015846.1_14gp49, STX2C_CP016625.1_15gp50, STX2C_CP017434.1_4gp40, STX2C_CP017436.1_4gp40, STX2C_CP01743…	Siphoviridae; Podoviridae
337	23	23	Hypothetical protein	CP024289.1_2gp47, CP027449.1_4gp40, STX1A_CP027457.1_4gp37, STX1A_CP027544.1_8gp35, STX2A_AP010960.1_12gp37, STX2A_CP006262.1_8gp36, STX2A_CP009106.2_6gp50, STX2A_CP014583.1_16gp41, STX2A_CP014583.1_2gp31, STX2A_CP014670.1_15gp47, STX2A_CP018237.1_10gp32, STX2A_CP023541.1_6gp50, STX2A_CP027319.1_3gp66, STX2A_CP027342.1_2gp41, STX2A_CP027388.1_8gp56, STX2A_CP028122.1_9gp42, STX2C_CP015240.1_8gp55,…	Siphoviridae; Myoviridae; unclassified
338	1	1	DNA invertase	STX2E_CP031546.1_5gp51	unclassified
339	30	30	umuD domain protein	CP015831.1_6gp34, CP015832.1_6gp30, CP027587.1_7gp29, CP033605_2gp32, FM180578gp28, STX1A_CP027380.1_1gp59, STX2C_CP001164.1_12gp31, STX2C_CP001368.1_12gp32, STX2C_CP008805.1_11gp31, STX2C_CP010304.1_12gp33, STX2C_CP015020.1_6gp31, STX2C_CP015842.1_14gp28, STX2C_CP015843.2_15gp28, STX2C_CP015846.1_14gp28, STX2C_CP016625.1_15gp31, STX2C_CP017434.1_4gp33, STX2C_CP017436.1_4gp33, STX2C_CP017438.1_4g…	Siphoviridae; unlcassified
340	2	2	Hypothetical protein	STX1A_CP013662.1_1gp57, STX2G_CP015229.1_11gp54	unclassified; Siphoviridae
341	2	2	n.d.	CP039404gp66, STX2F_CP027550.1_5gp76	Siphoviridae
342	1	1	Hypothetical protein	STX2E_CP031546.1_5gp114	unclassified
343	3	3	Hypothetical protein	AJ556162gp31, STX1A_CP020092.1_2gp34, STX1A_CP027548.1_3gp101	Siphoviridae
344	4	4	Hypothetical protein	STX2A_CP027347.1_13gp42, STX2A_CP027390.1_22gp110, STX2A_CP027599.1_7gp114, STX2A_CP028126.1_19gp119	Podoviridae
345	1	1	Hypothetical protein	STX2D_CP015020.1_3gp47	Siphoviridae
346	77	77	Hypothetical protein	CP015831.1_4gp44, CP015831.1_6gp48, CP015832.1_4gp44, CP015832.1_6gp44, CP037941gp91, FM180578gp40, KP682372gp45, KP682373gp45, KP682375gp45, KP682376gp45, KP682377gp45, KP682379gp45, KP682380gp45, KP682382gp45, KP682384gp45, KP682386gp48, KP682387gp45, KP682389gp46, KP682390gp45, KP682392gp50, MG986485gp34, NC_004913gp46, NC_004914gp47, STX1A_AP010958.1_13gp42, STX1A_CP008957.1_17gp51, STX1A_CP0…	Siphoviridae; Podoviridade
347	6	6	Hypothetical protein	CP027340.1_8gp103, STX1A_CP027338.1_13gp63, STX1A_CP027546.1_7gp78, STX2A_CP009104.1_3gp99, STX2A_CP027342.1_7gp86, STX2C_CP023673.1_17gp88	Siphoviridae
348	1	1	Hypothetical protein	STX1A_CP027219.1_10gp54	Siphoviridae
349	124	86	Hypothetical protein (HNH endonuclease)	AJ556162gp84, CP015831.1_4gp74, CP015831.1_4gp75, CP015831.1_6gp95, CP015831.1_6gp96, CP015832.1_4gp74, CP015832.1_4gp75, CP015832.1_6gp92, CP015832.1_6gp93, CP027340.1_8gp102, CP027587.1_12gp88, CP027587.1_2gp85, CP027587.1_2gp86, CP033605_2gp104, CP033605_2gp105, CP037943gp97, CP037945gp102, FJ184280gp80, FM180578gp86, STX1A_AP010953.1_5gp101, STX1A_AP010958.1_13gp85, STX1A_CP012693.1_7gp86, ST…	Siphoviridae
350	1	1	DUF551 domain-containing protein	STX1A_CP027319.1_6gp74	Siphoviridae
351	2	2	Hypothetical protein	CP024289.1_7gp31, CP027449.1_3gp32	Siphoviridae
352	4	4	2-oxo-tetronate isomerase	CP024289.1_3gp31, CP027449.1_5gp48, STX2A_CP013029.1_11gp35, STX2D_CP028381.1_8gp47	Siphoviride; unclassified
353	55	55	Hypothetical protein	CP015831.1_6gp61, CP015832.1_6gp57, CP027587.1_12gp54, CP033605_2gp70, FJ184280gp52, FM180578gp49, KP682372gp53, KP682373gp53, KP682375gp53, KP682376gp54, KP682377gp53, KP682379gp53, KP682380gp53, KP682382gp53, KP682384gp53, KP682386gp56, KP682387gp53, KP682389gp57, KP682390gp53, KP682392gp58, MG986485gp45, NC_004913gp55, NC_004914gp55, STX2A_BA000007.3_4gp64, STX2A_CP015023.1_14gp64, STX2A_CP016…	Siphoviridae; Podoviridae
354	1	1	tRNA adenosine(34) deaminase TadA	STX2C_CP027366.1_8gp27	Siphoviridae
355	10	10	Single-stranded DNA-binding protein	CP027587.1_12gp48, CP027587.1_2gp41, STX1A_CP027307.1_1gp38, STX1A_CP027380.1_1gp39, STX1A_CP027573.1_13gp36, STX1A_CP028112.1_21gp42, STX1A_CP028117.1_13gp61, STX1A_CP028429.1_12gp45, STX1A_CP028432.1_12gp45, STX1A_CP029692.1_16gp45	Siphoviridae
356	19	19	SsrA-binding protein	CP021339.1_18gp24, CP039404gp34, STX1A_AP010960.1_16gp16, STX1A_CP021335.1_18gp24, STX1A_CP027221.1_15gp27, STX1A_CP027307.1_1gp26, STX1A_CP027338.1_13gp34, STX1A_CP027347.1_14gp25, STX1A_CP027380.1_1gp27, STX1A_CP027442.1_12gp32, STX1A_CP027544.1_8gp28, STX1A_CP027573.1_13gp24, STX1A_CP027766.1_15gp23, STX1A_CP028117.1_13gp28, STX1A_CP028429.1_12gp23, STX1A_CP028432.1_12gp23, STX1A_CP029692.1_16…	Siphoviridae; unlcassified
357	1	1	Host specificity J domain protein	CP027587.1_2gp20	Siphoviridae
358	1	1	n.d.	CP027449.1_9gp37	Siphoviridae
359	2	2	ABC transporter substrate-binding protein	STX1A_CP015842.1_16gp50, STX1A_CP015846.1_16gp50	Siphoviridae
360	1	1	Chromosome segregation ATPase	KF030445gp65	Siphoviridae
361	18	18	Hypothetical protein	CP033605gp65, CP037943gp61, STX1A_CP012693.1_7gp49, STX1A_CP016625.1_17gp144, STX1A_CP018245.1_16gp61, STX1A_CP024479.1_7gp69, STX1A_CP027388.1_15gp46, STX1A_CP027464.1_15gp51, STX1A_CP027472.1_11gp57, STX1A_CP027582.1_13gp47, STX1A_CP027599.1_17gp48, STX1A_KU977419gp49, STX2A_AP012532gp52, STX2A_CP001164.1_16gp64, STX2A_CP001925.1_5gp65, STX2A_CP010304.1_15gp77, STX2A_CP027221.1_14gp55, STX2A_NC…	Siphoviridae; Podoviridae
362	3	3	Hypothetical protein	STX1A_CP027464.1_15gp64, STX1A_CP027548.1_3gp142, STX1A_CP028117.1_13gp77	Siphoviridae
363	1	1	Hypothetical protein	CP027449.1_9gp36	Siphoviridae
364	12	12	Hypothetical protein	CP033605_2gp40, STX2C_CP001164.1_12gp40, STX2C_CP001368.1_12gp41, STX2C_CP010304.1_12gp42, STX2C_CP015020.1_6gp40, STX2C_CP015842.1_14gp37, STX2C_CP015846.1_14gp37, STX2C_CP016625.1_15gp40, STX2C_CP018243.1_12gp39, STX2C_CP018247.1_10gp40, STX2C_CP022050.2_4gp35, STX2C_CP030767.1_11gp41	Siphoviridae
365	1	1	Hypothetical protein	STX1A_CP022050.2_13gp13	Siphoviridae
366	1	1	Hypothetical protein	STX1A_CP016625.1_17gp88	Siphoviridae
367	100	97	Phage tail protein	AJ556162gp14, CP015831.1_4gp13, CP015831.1_6gp18, CP015832.1_4gp13, CP015832.1_6gp14, CP027340.1_8gp14, CP027449.1_9gp12, CP027586.1_1gp13, CP027587.1_12gp13, CP027587.1_2gp13, CP033605_2gp13, CP037943gp13, CP037945gp13, CP039404gp17, FJ184280gp12, FM180578gp13, LN997803gp15, STX1A_AP010953.1_5gp13, STX1A_AP010958.1_13gp13, STX1A_CP012693.1_7gp13, STX1A_CP013029.1_1gp13, STX1A_CP014752.1_8gp21, S…	Siphoviridae; unclassified
368	1	1	Hypothetical protein	STX1A_CP022050.2_13gp7	Siphoviridae
369	17	16	DNA-binding protein	CP024289.1_5gp71, CP027449.1_5gp82, CP027586.1_1gp43, STX2A_CP013185.1_6gp55, STX2A_CP016828.1_7gp139, STX2A_CP016828.1_7gp71, STX2A_CP023061.1_7gp52, STX2A_CP027342.1_7gp53, STX2A_CP027371.1_3gp44, STX2A_CP027371.1_4gp68, STX2A_CP027373.1_2gp50, STX2A_CP027440.1_1gp56, STX2A_CP027584.1_2gp78, STX2A_CP028381.1_3gp43, STX2D_CP027457.1_9gp45, STX2D_CP028381.1_8gp78, STX2E_CP027437.1_1gp43	Siphoviridae; unclassified
370	46	46	Anti-adapter protein IraM	CP015831.1_6gp84, CP015832.1_6gp80, CP027449.1_4gp62, CP027449.1_9gp47, CP033605_2gp94, FM180578gp74, STX2A_CP027342.1_7gp68, STX2A_CP027371.1_3gp59, STX2A_CP027440.1_1gp72, STX2A_CP027584.1_2gp93, STX2A_CP028122.1_9gp65, STX2A_CP028381.1_3gp59, STX2C_CP001164.1_12gp92, STX2C_CP001368.1_12gp94, STX2C_CP008805.1_11gp93, STX2C_CP010304.1_12gp94, STX2C_CP014314.1_5gp73, STX2C_CP015020.1_6gp98, STX2C…	Siphoviridae; unclassified
371	2	2	Phage tail tape measure protein	CP027587.1_7gp16, STX2A_CP016828.1_7gp42	unclassified; Siphoviridae
372	1	1	DNA-binding transcriptional regulator	CP027323.1_6gp46	Podoviridae
373	1	1	Hypothetical protein (Terminase)	STX2A_CP016828.1_7gp15	Siphoviridae
374	3	3	pinholin	STX2A_CP027390.1_22gp70, STX2A_CP027599.1_7gp74, STX2A_CP028126.1_19gp81	Podoviridae
375	4	4	Peptidyl-dipeptidase Dcp	CP024289.1_3gp30, CP027449.1_5gp47, STX2A_CP013029.1_11gp34, STX2D_CP028381.1_8gp46	Siphoviridae; unclassified
376	16	15	Phage tail protein	CP027340.1_2gp23, CP027340.1_8gp26, CP027586.1_1gp25, CP027586.1_7gp22, KF030445gp22, STX1A_CP027457.1_4gp24, STX2A_CP013185.1_6gp21, STX2A_CP016628.1_5gp22, STX2A_CP016828.1_7gp118, STX2A_CP016828.1_7gp50, STX2A_CP023061.1_7gp24, STX2C_CP015240.1_8gp24, STX2C_CP027366.1_6gp23, STX2C_CP027366.1_8gp21, STX2D_CP015244.1_7gp22, STX2D_CP027310.1_1gp25	Siphoviridae
377	1	1	Transposase	STX2A_CP027317.1_5gp104	Podoviridae
378	3	3	Hypothetical protein	STX2A_CP016628.1_5gp37, STX2A_CP027319.1_3gp10, STX2A_CP027584.1_2gp41	Siphoviridae; unclassified
379	3	3	Hypothetical protein	STX2C_CP001164.1_12gp30, STX2C_CP001368.1_12gp31, STX2C_CP010304.1_12gp32	Siphoviridae
380	3	3	Response regulator inhibitor TorI	STX2A_CP027390.1_22gp34, STX2A_CP027599.1_7gp31, STX2A_CP028126.1_19gp41	Podoviridae
381	6	6	Hypothetical protein	CP027340.1_8gp28, STX2A_CP016628.1_5gp23, STX2A_CP027371.1_4gp34, STX2A_CP027373.1_2gp28, STX2A_CP027584.1_2gp27, STX2C_CP027366.1_8gp23	Siphoviridae; unclassified
382	1	1	Hypothetical protein	STX2C_CP018243.1_12gp38	Siphoviridae
383	273	258	SASA family carbohydrate esterase	AJ556162gp73, CP015831.1_3gp75, CP015831.1_4gp65, CP015831.1_6gp85, CP015832.1_3gp75, CP015832.1_4gp65, CP015832.1_6gp82, CP021339.1_17gp67, CP021339.1_18gp31, CP024289.1_2gp69, CP024289.1_3gp80, CP024289.1_5gp86, CP024289.1_7gp62, CP027323.1_6gp59, CP027323.1_9gp75, CP027340.1_2gp64, CP027340.1_7gp84, CP027340.1_8gp87, CP027351.1_11gp63, CP027355.1_3gp67, CP027449.1_3gp62, CP027449.1_4gp63, CP02…	Siphoviridae; Podoviridae; unclassified
384	1	1	Hypothetical protein	STX2E_NC_003356gp52	Myoviridae
385	1	1	Tape measure protein	STX1A_CP027219.1_10gp23	Siphoviridae
386	2	2	Flagellar biosynthesis protein FlhA	STX2C_CP015240.1_8gp38, STX2D_CP015244.1_7gp35	Siphoviridae
387	3	3	Phage tail protein	STX1A_CP013662.1_1gp22, STX2E_CP031546.1_5gp28, STX2G_CP015229.1_11gp24	unclassified; Siphoviridae
388	53	47	Phage terminase large subunit family protein	CP021339.1_18gp2, CP024289.1_3gp2, CP024289.1_5gp2, CP024289.1_7gp2, CP027340.1_2gp2, CP027355.1_3gp2, CP027449.1_3gp2, CP027449.1_5gp19, CP027449.1_5gp2, CP027586.1_7gp2, KF030445gp2, STX1A_AP010960.1_16gp2, STX1A_BA000007.3_14gp2, STX1A_CP001925.1_12gp2, STX1A_CP008957.1_17gp2, STX1A_CP012802.1_12gp2, STX1A_CP015023.1_6gp2, STX1A_CP016755.1_4gp2, STX1A_CP017440.1_3gp2, STX1A_CP017444.1_3gp2, ST…	Siphoviridae
389	3	3	YjbH domain-containing protein	STX1A_CP014752.1_8gp53, STX1A_CP024479.1_7gp38, STX1A_CP027219.1_10gp96	Siphoviridae
390	44	42	ead/Ea22-like family protein	CP021339.1_17gp32, CP021339.1_17gp35, CP027351.1_11gp18, CP037945gp63, HE664024gp38, HG792102gp36, HG792103gp37, HG792104gp36, HG792105gp38, JQ011318gp43, KU298437gp36, STX1A_AP010953.1_5gp60, STX1A_CP022050.2_13gp69, STX1A_CP027319.1_6gp77, STX1A_CP027352.1_5gp61, STX1A_CP027361.1_13gp67, STX1A_CP027387.1_17gp66, STX1A_CP027390.1_9gp67, STX1A_CP027577.1_3gp43, STX1A_CP028112.1_21gp77, STX1A_CP02…	Podoviridae; Siphoviridae
391	202	106	Hypothetical protein	CP015831.1_3gp22, CP015831.1_3gp23, CP015832.1_3gp22, CP015832.1_3gp23, CP027323.1_9gp22, CP027323.1_9gp23, CP027340.1_7gp24, CP027340.1_7gp25, CP027586.1_11gp27, CP027586.1_11gp28, CP033605gp24, CP037941gp21, CP037941gp22, EU311208gp26, EU311208gp27, HE664024gp21, HE664024gp22, HG792102gp20, HG792102gp21, HG792103gp20, HG792103gp21, HG792104gp19, HG792104gp20, HG792105gp20, HG792105gp21, HQ42469…	Podoviridae
392	15	15	Transcriptional regulator	CP027340.1_7gp38, CP027586.1_11gp42, STX1A_CP027552.1_5gp45, STX1A_CP028122.1_3gp34, STX2A_BA000007.3_4gp43, STX2A_CP001925.1_5gp43, STX2A_CP015023.1_14gp43, STX2A_CP015228.1_5gp34, STX2A_CP017249.1_6gp41, STX2A_CP017251.1_6gp41, STX2A_CP017669.1_8gp43, STX2A_CP022086.2_2gp32, STX2A_CP023535.1_11gp33, STX2A_CP027394.1_12gp33, STX2A_HF572917.2_3gp33	Podoviridae
393	15	15	Helix-turn-helix transcriptional regulator	CP015831.1_4gp50, CP015832.1_4gp50, CP024289.1_7gp44, CP027340.1_2gp46, CP027449.1_3gp45, CP027586.1_7gp40, KF030445gp42, STX1A_CP018241.1_12gp53, STX1A_CP018243.1_14gp51, STX2A_CP027452.1_4gp46, STX2A_CP027462.1_8gp43, STX2D_CP027310.1_1gp42, STX2E_CP022279.1_9gp49, STX2_AP012536gp44, STX2_AP012537gp42	Siphoviridae; unclassified
394	5	5	Hypothetical protein	CP037943gp27, STX1A_CP014752.1_8gp41, STX1A_CP024479.1_7gp27, STX1A_CP027219.1_10gp85, STX1A_CP027472.1_11gp25	Siphoviridae
395	106	106	Hypothetical protein	CP015831.1_3gp21, CP015832.1_3gp21, CP027323.1_9gp21, CP027340.1_7gp23, CP027586.1_11gp26, CP033605gp23, CP037941gp20, EU311208gp25, HE664024gp20, HG792102gp19, HG792103gp19, HG792104gp18, HG792105gp19, HQ424691gp21, JQ011318gp21, KF766125gp19, KJ603229gp21, KP682371gp21, KP682372gp20, KP682373gp20, KP682374gp21, KP682375gp20, KP682376gp20, KP682377gp20, KP682379gp20, KP682380gp20, KP682381gp23, …	Podoviridae
396	27	27	Glycine betaine ABC transporter permease YehW	CP015831.1_4gp32, CP015832.1_4gp32, CP027449.1_4gp33, STX1A_BA000007.3_14gp38, STX1A_CP001925.1_12gp35, STX1A_CP008957.1_17gp38, STX1A_CP012802.1_12gp35, STX1A_CP015023.1_6gp32, STX1A_CP015842.1_16gp54, STX1A_CP015843.2_17gp34, STX1A_CP015846.1_16gp54, STX1A_CP016625.1_17gp123, STX1A_CP016755.1_4gp36, STX1A_CP017440.1_3gp32, STX1A_CP017444.1_3gp35, STX1A_CP017669.1_5gp35, STX1A_CP018241.1_12gp33,…	Siphoviridae; unclassified
397	1	1	DDE-type integrase/transposase/recombinase	STX1A_CP027219.1_10gp63	Siphoviridae
398	3	3	Response regulator transcription factor	STX2C_CP023673.1_17gp37, STX2C_CP024056.1_17gp76, STX2C_CP027591.1_15gp37	Siphoviridae
399	1	1	Ferrous iron transport permease EfeU	STX1A_CP027368.1_4gp45	Podoviridae
400	55	55	DUF1076 domain-containing protein	CP015831.1_6gp32, CP015832.1_6gp28, CP027587.1_12gp29, CP033605_2gp30, CP037945gp28, FM180578gp27, STX1A_AP010953.1_5gp28, STX1A_AP010958.1_13gp25, STX1A_CP013029.1_1gp24, STX1A_CP016625.1_17gp35, STX1A_CP027313.1_2gp40, STX1A_CP027319.1_6gp64, STX1A_CP027325.1_3gp24, STX1A_CP027352.1_5gp28, STX1A_CP027387.1_17gp27, STX1A_CP027388.1_15gp25, STX1A_CP027390.1_9gp29, STX1A_CP027445.1_12gp25, STX1A_C…	Siphoviridae; Podoviridae
401	9	9	Hypothetical protein	CP024289.1_5gp41, CP027449.1_5gp10, CP037945gp42, STX1A_AP010953.1_5gp39, STX1A_CP027352.1_5gp39, STX1A_CP027390.1_9gp40, STX1A_CP028116.1_7gp41, STX1A_CP028126.1_8gp46, STX2D_CP028381.1_8gp11	Siphoviridae
402	1	1	Hypothetical protein	CP027323.1_9gp45	Podoviridae
403	3	3	Hypothetical protein	CP024289.1_5gp40, STX1D_CP027447.1_5gp14, STX2D_CP028381.1_8gp10	Siphoviridae; unclassified
404	48	48	Rha family transcriptional regulator	CP021339.1_17gp49, CP027340.1_7gp67, CP027586.1_1gp36, HE664024gp50, HG792102gp47, HG792103gp48, HG792104gp47, HG792105gp49, HQ424691gp59, JQ011318gp55, KP682371gp59, KP682374gp56, KU298437gp47, KY914478gp56, MN067333gp54, STX1A_CP027312.1_3gp59, STX1A_CP028122.1_3gp62, STX2A_AP010958.1_10gp53, STX2A_CP003289.1_7gp51, STX2A_CP003297.1_7gp48, STX2A_CP003301.1_8gp48, STX2A_CP006027.1_14gp58, STX2A_…	Podoviridae; Siphoviridae; unclassified
405	17	17	Hypothetical protein	CP015831.1_3gp38, CP015832.1_3gp38, CP033605gp33, CP037941gp56, STX1A_CP015241.1_2gp43, STX1A_CP018245.1_16gp40, STX2A_CP001164.1_16gp33, STX2A_CP001368.1_15gp39, STX2A_CP008805.1_14gp39, STX2A_CP010304.1_15gp45, STX2A_CP014314.1_2gp39, STX2A_CP018239.1_14gp40, STX2A_CP027331.1_11gp54, STX2A_CP027390.1_22gp84, STX2A_CP027599.1_7gp90, STX2A_CP028126.1_19gp95, STX2A_CP030767.1_13gp37	Podoviridae
406	28	28	Hypothetical protein	CP024289.1_2gp49, CP027355.1_3gp47, CP027449.1_4gp42, CP039404gp50, LN997803gp37, STX1A_CP027319.1_6gp81, STX1A_CP027457.1_4gp39, STX1A_CP027544.1_8gp37, STX2A_AP010960.1_12gp39, STX2A_CP006262.1_8gp38, STX2A_CP009106.2_6gp52, STX2A_CP014583.1_16gp43, STX2A_CP014583.1_2gp33, STX2A_CP014670.1_15gp49, STX2A_CP018237.1_10gp34, STX2A_CP023541.1_6gp52, STX2A_CP027319.1_3gp68, STX2A_CP027342.1_2gp43, S…	Siphoviridae; Myoviridae; unclassified
407	50	47	Hypothetical protein	CP021339.1_18gp3, CP024289.1_3gp3, CP024289.1_5gp3, CP024289.1_7gp3, CP027340.1_2gp3, CP027355.1_3gp3, CP027449.1_3gp3, CP027449.1_5gp20, CP027586.1_7gp3, KF030445gp3, STX1A_AP010960.1_16gp3, STX1A_BA000007.3_14gp3, STX1A_CP001925.1_12gp3, STX1A_CP008957.1_17gp3, STX1A_CP012802.1_12gp3, STX1A_CP015023.1_6gp3, STX1A_CP016755.1_4gp3, STX1A_CP017440.1_3gp3, STX1A_CP017444.1_3gp3, STX1A_CP017669.1_5g…	Siphoviridae
408	7	7	Hypothetical protein	CP024289.1_2gp34, CP027355.1_3gp32, STX2A_CP014670.1_15gp35, STX2A_CP027319.1_3gp48, STX2A_CP027388.1_8gp37, STX2C_CP015240.1_8gp33, STX2D_CP015244.1_7gp30	Siphoviridae
409	5	5	DUF551 domain-containing protein	STX2A_CP012802.1_9gp38, STX2A_CP027221.1_14gp41, STX2A_CP027459.1_2gp44, STX2A_CP029692.1_15gp33, STX2A_NC_008464gp34	Podoviridae
410	2	2	Hypothetical protein	STX1A_CP027368.1_4gp79, STX1A_CP027440.1_5gp64	Podoviridae
411	108	108	DUF4222 domain-containing protein	AJ556162gp38, CP015831.1_3gp46, CP015831.1_4gp37, CP015832.1_3gp46, CP015832.1_4gp37, CP021339.1_17gp22, CP024289.1_2gp44, CP027323.1_6gp22, CP027340.1_7gp41, CP027355.1_3gp42, CP027449.1_4gp37, CP037945gp54, CP039404gp43, FJ184280gp35, HE664024gp28, HG792102gp26, HG792103gp27, HG792104gp25, HG792105gp26, JQ011318gp30, KF766125gp33, KJ603229gp35, KU298437gp26, LN997803gp29, MG986485gp29, STX1A_AP…	Siphoviridae; Podoviridae; Myoviridae; unclassified
412	3	3	Dimethylsulfoxide reductase	STX1A_CP027373.1_6gp31, STX1A_CP027452.1_7gp33, STX1A_CP027579.1_1gp33	Podoviridae
413	1	1	Hypothetical protein	STX1A_CP027548.1_3gp74	Siphoviridae
414	3	3	n.d.	KF766125gp40, STX1A_CP013025.1_9gp41, STX1A_CP027452.1_7gp50	Podoviridae
415	1	1	n.d.	STX2A_CP014583.1_16gp91	Siphoviridae
416	2	2	Hypothetical protein	STX1A_CP016625.1_17gp79, STX2A_CP014583.1_16gp107	Siphoviridae
417	1	1	Hypothetical protein	STX2A_CP009104.1_3gp78	Siphoviridae
418	2	2	Hypothetical protein (cell envelope integrity/translocation protein TolA)	STX1A_CP012693.1_7gp46, STX1A_CP027599.1_17gp45	Siphoviridae
419	1	1	IS110 family transposase	MG986485gp12	Podoviridae
420	11	11	Putative membrane protein	CP037943gp90, STX1A_CP014752.1_8gp110, STX1A_CP024479.1_7gp101, STX1A_CP027219.1_10gp158, STX1A_CP027313.1_2gp103, STX1A_CP027472.1_11gp85, STX1A_CP027546.1_7gp72, STX1A_CP027555.1_1gp70, STX1A_CP027582.1_13gp74, STX1A_CP028112.1_21gp103, STX2A_CP027342.1_7gp78	Siphoviridae
421	1	1	n.d.	STX2A_CP016828.1_7gp134	Siphoviridae
422	26	25	Peptidase	CP024289.1_2gp59, CP024289.1_7gp47, CP027340.1_2gp49, CP027449.1_3gp48, CP027449.1_4gp48, CP027586.1_7gp43, KF030445gp45, STX1A_CP013662.1_1gp44, STX1A_CP027319.1_6gp89, STX1A_CP027457.1_4gp49, STX1A_CP027577.1_3gp50, STX1A_CP028112.1_21gp84, STX2A_CP009106.2_6gp60, STX2A_CP023541.1_6gp60, STX2A_CP027342.1_2gp49, STX2A_CP027452.1_4gp49, STX2A_CP027462.1_8gp46, STX2A_CP028122.1_9gp51, STX2C_CP0152…	Siphoviridae; unclassified
423	112	109	N4-gp56 family major capsid protein	CP015831.1_3gp5, CP015832.1_3gp5, CP021339.1_17gp5, CP027323.1_6gp5, CP027323.1_9gp5, CP027340.1_7gp5, CP027586.1_11gp5, CP027586.1_11gp6, CP033605gp8, CP037941gp5, EU311208gp7, HE664024gp5, HG792102gp5, HG792103gp5, HG792104gp5, HG792105gp5, HQ424691gp5, JQ011318gp6, KF766125gp5, KJ603229gp5, KP682371gp5, KP682372gp5, KP682373gp5, KP682374gp5, KP682375gp5, KP682376gp5, KP682377gp5, KP682379gp5, …	Podoviridae
424	1	1	Phage portal protein	STX1D_CP027447.1_5gp24	unclassified
425	4	4	Glycoside hydrolase family 32 protein	CP021339.1_17gp12, STX1A_CP015241.1_2gp34, STX2A_CP021335.1_17gp12, STX2A_CP027459.1_2gp29	Podoviridae
426	40	40	Replicative DNA helicase	CP024289.1_7gp30, CP027449.1_3gp31, KP682372gp59, KP682373gp59, KP682375gp59, KP682376gp60, KP682377gp59, KP682379gp59, KP682380gp59, KP682382gp59, KP682384gp59, KP682386gp62, KP682387gp59, KP682389gp63, KP682390gp59, KP682392gp64, NC_004913gp61, NC_004914gp62, STX1A_CP027307.1_1gp45, STX1A_CP027347.1_14gp39, STX1A_CP027380.1_1gp49, STX1A_CP027552.1_5gp72, STX1A_CP027573.1_13gp43, STX1A_CP027577.…	Siphoviridae; Podoviridae
427	5	5	Hypothetical protein	CP037941gp55, STX2A_CP027331.1_11gp53, STX2A_CP027390.1_22gp83, STX2A_CP027599.1_7gp89, STX2A_CP028126.1_19gp94	Podoviridae
428	3	3	Exodeoxyribonuclease I	STX2C_CP015843.2_15gp39, STX2C_CP018245.1_14gp35, STX2C_CP018252.1_13gp34	Siphoviridae
429	11	11	AAA family ATPase	CP024289.1_5gp43, CP027449.1_5gp12, CP037945gp44, STX1A_AP010953.1_5gp41, STX1A_CP027352.1_5gp41, STX1A_CP027390.1_9gp42, STX1A_CP028116.1_7gp43, STX1A_CP028126.1_8gp48, STX1D_CP027447.1_5gp16, STX2A_CP016628.1_5gp39, STX2A_CP027584.1_2gp43	Siphoviridae; unclassified
430	4	4	PBSX family phage terminase large subunit	STX2A_CP027331.1_11gp46, STX2A_CP027390.1_22gp77, STX2A_CP027599.1_7gp83, STX2A_CP028126.1_19gp88	Podoviridae
431	9	9	Hypothetical protein	CP033605gp31, STX1A_CP015241.1_2gp41, STX1A_CP018245.1_16gp38, STX2A_CP001164.1_16gp31, STX2A_CP001368.1_15gp37, STX2A_CP008805.1_14gp37, STX2A_CP010304.1_15gp43, STX2A_CP014314.1_2gp37, STX2A_CP018239.1_14gp38	Podoviridae
432	2	2	Thymidine phosphorylase	STX2C_CP023673.1_17gp34, STX2C_CP027591.1_15gp34	Siphoviridae
433	5	5	DNA transfer protein	CP037941gp62, STX2A_CP027331.1_11gp57, STX2A_CP027390.1_22gp87, STX2A_CP027599.1_7gp93, STX2A_CP028126.1_19gp98	Podoviridae
434	1	1	Hypothetical protein	STX2D_CP015020.1_3gp89	Siphoviridae
435	1	1	Hypothetical protein	STX2E_CP031546.1_5gp48	unclassified
436	1	1	DUF4406 domain-containing protein	STX2C_CP027366.1_8gp34	Siphoviridae
437	12	12	Hypothetical protein	CP027449.1_4gp21, CP027449.1_9gp19, STX2A_CP009106.2_6gp21, STX2A_CP023541.1_6gp21, STX2A_CP027342.1_2gp21, STX2A_CP027371.1_4gp22, STX2A_CP027373.1_2gp20, STX2A_CP027452.1_4gp18, STX2A_CP027462.1_8gp20, STX2A_CP028122.1_9gp20, STX2C_CP015240.1_8gp20, STX2C_CP027366.1_6gp20	Siphoviridae; unclassified
438	5	5	Hypothetical protein	CP033605_2gp29, STX2C_CP001164.1_12gp28, STX2C_CP001368.1_12gp29, STX2C_CP008805.1_11gp29, STX2C_CP010304.1_12gp30	Siphoviridae
439	9	9	Host cell division inhibitory peptide Kil	CP027587.1_12gp51, CP027587.1_2gp44, STX1A_CP012693.1_7gp44, STX1A_CP027552.1_5gp62, STX1A_CP027599.1_17gp43, STX1A_CP027766.1_15gp63, STX2A_CP027390.1_22gp45, STX2A_CP027599.1_7gp50, STX2A_CP028126.1_19gp57	Siphoviridae; Podoviridae
440	9	9	Hypothetical protein	CP021339.1_17gp50, HQ424691gp60, KY914478gp57, STX2A_CP011331.1_8gp50, STX2A_CP018239.1_14gp77, STX2A_CP021335.1_17gp50, STX2A_CP027347.1_13gp58, STX2A_CP027390.1_22gp127, STX2A_CP027573.1_14gp55	Podoviridae
441	1	1	n.d.	STX2E_CP027437.1_1gp25	unclassified
442	25	24	Cell division inhibitor	CP024289.1_3gp54, CP024289.1_5gp61, CP027449.1_5gp70, CP027586.1_1gp35, STX1A_CP016625.1_17gp48, STX1A_CP027361.1_13gp30, STX1A_CP027548.1_3gp33, STX1D_CP027447.1_5gp83, STX2A_CP013029.1_11gp132, STX2A_CP013185.1_6gp43, STX2A_CP016628.1_5gp50, STX2A_CP016828.1_7gp128, STX2A_CP016828.1_7gp58, STX2A_CP023061.1_7gp40, STX2A_CP027342.1_7gp43, STX2A_CP027371.1_3gp34, STX2A_CP027371.1_4gp55, STX2A_CP02…	Siphoviridae; Podoviridae; unclassified
443	5	5	Hypothetical protein	CP027587.1_12gp52, CP027587.1_2gp45, STX2A_CP027390.1_22gp46, STX2A_CP027599.1_7gp51, STX2A_CP028126.1_19gp58	Siphoviridae; Podoviridae
444	14	14	Hypothetical protein	STX1A_CP012693.1_7gp64, STX1A_CP014752.1_8gp95, STX1A_CP017669.1_5gp67, STX1A_CP018245.1_16gp74, STX1A_CP024479.1_7gp84, STX1A_CP027219.1_10gp138, STX1A_CP027352.1_5gp81, STX1A_CP027387.1_17gp87, STX1A_CP027390.1_9gp90, STX1A_CP027445.1_12gp69, STX1A_CP027555.1_1gp53, STX1A_CP027599.1_17gp63, STX1A_CP028116.1_7gp86, STX2C_CP018252.1_13gp69	Siphoviridae; Podoviridae
445	6	6	DUF406 family protein	CP015831.1_3gp33, CP015832.1_3gp33, STX2A_CP010304.1_15gp36, STX2A_CP027454.1_11gp39, STX2A_CP028126.1_19gp30, STX2A_CP030767.1_13gp32	Podoviridae
446	3	3	Hypothetical protein	STX1A_CP028117.1_13gp23, STX1A_CP028429.1_12gp19, STX1A_CP028432.1_12gp19	Siphoviridae
447	1	1	Hypothetical protein	STX1D_CP027447.1_5gp46	unclassified
448	14	13	Hypothetical protein	CP027340.1_8gp77, CP027449.1_9gp34, STX1A_CP027548.1_3gp51, STX2A_CP009104.1_3gp73, STX2A_CP016628.1_5gp67, STX2A_CP016828.1_7gp147, STX2A_CP016828.1_7gp79, STX2A_CP023061.1_7gp60, STX2A_CP027342.1_7gp59, STX2A_CP027371.1_3gp50, STX2A_CP027373.1_2gp55, STX2A_CP027440.1_1gp61, STX2A_CP027584.1_2gp83, STX2A_CP028381.1_3gp50	Siphoviridae; unclassified
449	1	1	Hypothetical protein	STX1A_CP028112.1_21gp35	Siphoviridae
450	4	4	Hypothetical protein	CP027449.1_4gp20, STX2A_CP009106.2_6gp20, STX2A_CP023541.1_6gp20, STX2A_CP027342.1_2gp20	Siphoviridae; unclassified
451	56	56	Hypothetical protein	CP033605gp49, CP037941gp83, EU311208gp46, HQ424691gp42, KP682371gp42, KP682372gp38, KP682373gp38, KP682374gp39, KP682375gp38, KP682376gp38, KP682377gp38, KP682379gp38, KP682380gp38, KP682381gp38, KP682382gp38, KP682384gp38, KP682386gp41, KP682387gp38, KP682389gp39, KP682390gp38, KP682392gp43, NC_004913gp39, NC_004914gp40, STX1A_CP027452.1_7gp26, STX2A_AP012529gp37, STX2A_AP012531gp40, STX2A_AP012…	Podoviridae; unclassified
452	1	1	DUF1378 family protein	STX2A_CP014583.1_16gp75	Siphoviridae
453	3	3	Exonuclease	STX2A_AP012535gp35, STX2A_CP017249.1_6gp59, STX2A_CP017251.1_6gp59	Podoviridae
454	15	15	DUF1456 family protein	STX1A_BA000007.3_14gp32, STX1A_CP001925.1_12gp32, STX1A_CP008957.1_17gp32, STX1A_CP012802.1_12gp32, STX1A_CP015023.1_6gp29, STX1A_CP015842.1_16gp30, STX1A_CP015843.2_17gp30, STX1A_CP015846.1_16gp30, STX1A_CP016625.1_17gp119, STX1A_CP016755.1_4gp32, STX1A_CP017444.1_3gp30, STX1A_CP017669.1_5gp30, STX2A_CP009106.2_6gp33, STX2A_CP023541.1_6gp33, STX2A_CP028122.1_9gp32	Siphoviridae; unclassified
455	1	1	Hypothetical protein	STX2E_NC_003356gp9	Myoviridae
456	179	176	Protein ninH	AJ556162gp68, CP015831.1_3gp70, CP015832.1_3gp70, CP021339.1_17gp60, CP021339.1_18gp26, CP027323.1_6gp54, CP027340.1_7gp79, CP027351.1_11gp57, CP027586.1_11gp49, CP027587.1_12gp74, CP027587.1_2gp72, CP033605gp87, CP037941gp116, CP037943gp79, CP037945gp87, EU311208gp84, FJ184280gp66, HE664024gp61, HG792102gp57, HG792103gp58, HG792104gp57, HG792105gp60, HQ424691gp71, JQ011318gp66, KF766125gp65, KJ6…	Siphoviridae; Podoviridae; unclassified
457	1	1	Hypothetical protein	STX2A_CP027221.1_14gp29	Podoviridae
458	1	1	DUF1398 domain-containing protein	STX2E_CP022279.1_9gp84	unclassified
459	1	1	Phage baseplate assembly protein V	STX2E_NC_003356gp18	Myoviridae
460	2	2	DUF551 domain-containing protein	CP027586.1_1gp47, EU311208gp37	Siphoviridae; Podoviridae
461	60	60	Hypothetical protein	AJ556162gp51, CP015831.1_3gp55, CP015832.1_3gp55, CP027587.1_2gp47, CP033605gp63, CP037941gp97, CP037943gp59, CP037945gp70, EU311208gp59, KP682381gp51, STX1A_AP010953.1_5gp67, STX1A_AP010958.1_13gp48, STX1A_CP012693.1_7gp47, STX1A_CP015241.1_2gp62, STX1A_CP018245.1_16gp59, STX1A_CP020092.1_2gp56, STX1A_CP020106.1_4gp54, STX1A_CP024479.1_7gp67, STX1A_CP027219.1_10gp122, STX1A_CP027313.1_2gp76, STX…	Siphoviridae; Podoviridae
462	1	1	Host-nuclease inhibitor protein Gam	STX1A_CP027219.1_10gp56	Siphoviridae
463	4	4	Phage repressor CI	STX1A_CP027361.1_13gp37, STX2D_CP015020.1_3gp33, STX2E_CP031546.1_5gp86, STX2E_NC_003356gp39	Siphoviridae; Myoviridae; unclassified
464	5	5	Putative superoxide dismutase	STX1A_CP022050.2_13gp36, STX1A_CP027548.1_3gp83, STX2A_AP010960.1_12gp19, STX2A_CP006262.1_8gp19, STX2A_CP018237.1_10gp19	Siphoviridae
465	1	1	Hypothetical protein	EU311208gp70	Podoviridae
466	4	4	Hypothetical protein	CP015831.1_4gp48, CP015832.1_4gp48, STX1A_CP018241.1_12gp51, STX1A_CP018243.1_14gp49	Siphoviridae
467	2	2	Hypothetical protein	CP037941gp59, STX2A_CP027317.1_5gp35	Podoviridae
468	2	2	Phage tail assembly protein	CP027587.1_12gp18, STX2C_CP024056.1_17gp25	Siphoviridae
469	150	148	DUF1378 family protein	AJ556162gp74, CP015831.1_3gp76, CP015831.1_6gp87, CP015832.1_3gp76, CP015832.1_6gp84, CP021339.1_17gp68, CP024289.1_2gp70, CP024289.1_5gp87, CP024289.1_7gp63, CP027340.1_2gp65, CP027351.1_11gp64, CP027355.1_3gp68, CP027449.1_3gp63, CP027449.1_5gp98, CP027449.1_9gp49, CP027586.1_11gp55, CP027586.1_1gp61, CP027586.1_7gp58, CP037943gp84, EU311208gp90, FM180578gp77, HE664024gp69, HQ424691gp80, KF0304…	Siphoviridae; Podoviridae; unclassified
470	8	8	Hypothetical protein	CP015831.1_6gp72, CP015832.1_6gp68, STX2C_CP015842.1_14gp80, STX2C_CP015846.1_14gp80, STX2C_CP016625.1_15gp79, STX2C_CP018243.1_12gp74, STX2C_CP018247.1_10gp78, STX2_AP012539gp65	Siphoviridae
471	122	122	Cell division protein ZapA	AJ556162gp43, CP015831.1_3gp49, CP015831.1_4gp42, CP015831.1_6gp46, CP015832.1_3gp49, CP015832.1_4gp42, CP015832.1_6gp42, CP033605_2gp56, CP033605gp55, CP037941gp89, CP037943gp52, EU311208gp52, FJ184280gp42, FM180578gp38, KP682372gp43, KP682373gp43, KP682375gp43, KP682376gp43, KP682377gp43, KP682379gp43, KP682380gp43, KP682381gp44, KP682382gp43, KP682384gp43, KP682386gp46, KP682387gp43, KP682389g…	Siphoviridae; Podoviridae
472	135	134	Hypothetical protein	AJ556162gp61, CP015831.1_3gp65, CP015832.1_3gp65, CP027351.1_11gp46, CP033605_2gp79, CP033605gp77, CP037943gp73, CP037945gp81, EU311208gp75, FJ184280gp60, KP682372gp62, KP682373gp62, KP682375gp62, KP682376gp63, KP682377gp62, KP682379gp62, KP682380gp62, KP682381gp63, KP682382gp62, KP682384gp62, KP682386gp65, KP682387gp62, KP682389gp66, KP682390gp62, KP682392gp67, MG986485gp55, NC_004913gp64, NC_00…	Siphoviridae; Podoviridae
473	1	1	Hypothetical protein	STX1A_CP016625.1_17gp4	Siphoviridae
474	1	1	ANR family transcriptional regulator	STX2C_CP027366.1_8gp35	Siphoviridae
475	1	1	Hypothetical protein	CP024289.1_5gp38	Siphoviridae
476	46	46	Type I toxin-antitoxin system Hok family toxin	CP027323.1_6gp13, CP027449.1_5gp87, EU311208gp34, KP682372gp27, KP682373gp27, KP682375gp27, KP682376gp27, KP682377gp27, KP682379gp27, KP682380gp27, KP682382gp27, KP682384gp27, KP682386gp30, KP682387gp27, KP682389gp28, KP682390gp27, KP682392gp31, NC_004913gp28, NC_004914gp29, STX1A_CP016625.1_17gp63, STX1A_CP027361.1_13gp46, STX1A_CP027452.1_7gp24, STX1A_CP027548.1_3gp50, STX1A_CP027552.1_5gp28, S…	Siphoviridae; Podoviridae; unclassified
477	5	5	Hypothetical protein	CP024289.1_5gp48, CP027449.1_5gp15, STX1A_CP022050.2_13gp14, STX2A_CP027319.1_3gp15, STX2D_CP028381.1_8gp15	Siphoviridae
478	8	5	Cold shock-like protein CspH	STX1A_CP014752.1_8gp57, STX1A_CP014752.1_8gp58, STX1A_CP024479.1_7gp42, STX1A_CP024479.1_7gp43, STX1A_CP027219.1_10gp100, STX1A_CP027219.1_10gp101, STX1A_CP027361.1_13gp52, STX1A_CP027472.1_11gp32	Siphoviridae
479	27	26	Phage tail protein	CP024289.1_2gp24, CP024289.1_3gp22, CP024289.1_5gp23, CP024289.1_7gp21, CP027340.1_2gp24, CP027340.1_7gp11, CP027449.1_3gp22, CP027449.1_4gp27, CP027449.1_9gp25, CP027586.1_11gp12, CP027586.1_7gp23, STX1A_CP027373.1_6gp11, STX1A_CP027579.1_1gp11, STX2A_CP009104.1_3gp24, STX2A_CP009104.1_3gp49, STX2A_CP009106.2_6gp27, STX2A_CP023541.1_6gp27, STX2A_CP027342.1_2gp28, STX2A_CP027342.1_7gp25, STX2A_CP…	Siphoviridae; Podoviridae; unclassified
480	1	1	Hypothetical protein	STX1A_CP016625.1_17gp72	Siphoviridae
481	5	5	Hypothetical protein	CP027449.1_4gp64, STX2A_CP009106.2_6gp77, STX2A_CP023541.1_6gp77, STX2A_CP027342.1_2gp65, STX2A_CP028122.1_9gp67	Siphoviridae; unclassified
482	5	5	Hypothetical protein	CP027587.1_12gp50, STX1A_CP027552.1_5gp61, STX1A_CP027766.1_15gp61, STX2A_CP027599.1_7gp49, STX2A_CP028126.1_19gp54	Podoviridae; Siphoviridae
483	1	1	Hypothetical protein	STX2C_CP027366.1_8gp44	Siphoviridae
484	1	1	Protein deglycase HchA	STX1D_CP027447.1_5gp63	unclassified
485	2	2	Hypothetical protein	STX2A_CP027445.1_2gp128, STX2A_CP027459.1_10gp126	Podoviridae
486	2	2	Hypothetical protein	CP024289.1_5gp33, STX2A_CP027584.1_2gp36	Siphoviridae; unclassified
487	1	1	Hypothetical protein	STX2E_CP022279.1_9gp48	unclassified
488	1	1	Hypothetical protein	STX2A_CP016628.1_5gp45	Siphoviridae
489	7	7	Hypothetical protein	CP024289.1_2gp79, CP027449.1_4gp74, STX2A_CP027342.1_2gp75, STX2A_CP027445.1_2gp141, STX2A_CP027459.1_10gp140, STX2A_CP027462.1_8gp71, STX2A_CP028122.1_9gp77	Siphoviridae; Podoviridae
490	1	1	Outer membrane insertion C-terminal signal domain protein	CP027323.1_9gp27	Podoviridae
491	6	6	Hypothetical protein	CP024289.1_3gp56, CP024289.1_5gp63, CP027449.1_5gp72, STX2A_CP013185.1_6gp45, STX2A_CP016828.1_7gp60, STX2A_CP023061.1_7gp42	Siphoviridae
492	1	1	Portal protein	STX2A_CP030767.1_13gp3	Podoviridae
493	5	5	Hypothetical protein	STX1A_CP013025.1_9gp69, STX1A_CP015241.1_2gp89, STX1A_CP027312.1_3gp74, STX1A_CP027579.1_1gp73, STX1A_KU977420gp63	Podoviridae
494	1	1	Hypothetical protein	STX2C_CP018243.1_12gp52	Siphoviridae
495	3	3	Hypothetical protein	CP039404gp46, LN997803gp32, STX2F_CP027550.1_5gp52	Siphoviridae
496	34	34	YgiW/YdeI family stress tolerance OB fold protein	CP027323.1_6gp12, EU311208gp33, KP682372gp26, KP682373gp26, KP682375gp26, KP682376gp26, KP682377gp26, KP682379gp26, KP682380gp26, KP682382gp26, KP682384gp26, KP682386gp29, KP682387gp26, KP682389gp27, KP682390gp26, KP682392gp30, NC_004913gp27, NC_004914gp28, STX1A_CP027452.1_7gp23, STX1A_CP027552.1_5gp27, STX1A_CP027579.1_1gp25, STX2A_AP012529gp27, STX2A_AP012531gp27, STX2A_AP012535gp27, STX2A_BA0…	Podoviridae
497	24	24	TonB-dependent receptor	CP027340.1_8gp99, CP027449.1_9gp60, CP027586.1_1gp70, CP037943gp95, STX1A_CP012693.1_7gp84, STX1A_CP014752.1_8gp114, STX1A_CP024479.1_7gp106, STX1A_CP027219.1_10gp162, STX1A_CP027313.1_2gp107, STX1A_CP027319.1_6gp39, STX1A_CP027338.1_13gp60, STX1A_CP027472.1_11gp89, STX1A_CP027546.1_7gp75, STX1A_CP027555.1_1gp74, STX1A_CP027577.1_3gp77, STX1A_CP027582.1_13gp79, STX1A_CP027599.1_17gp84, STX1A_CP02…	Siphoviridae
498	14	14	Outer membrane protein assembly factor BamE	STX1A_AP010960.1_16gp13, STX1A_CP021335.1_18gp27, STX1A_CP027221.1_15gp30, STX1A_CP027307.1_1gp29, STX1A_CP027338.1_13gp37, STX1A_CP027347.1_14gp28, STX1A_CP027380.1_1gp30, STX1A_CP027442.1_12gp35, STX1A_CP027573.1_13gp27, STX1A_CP027766.1_15gp26, STX1A_CP028117.1_13gp31, STX1A_CP028429.1_12gp26, STX1A_CP028432.1_12gp26, STX1A_CP029692.1_16gp26	Siphoviridae
499	40	40	DUF3024 domain-containing protein	CP027351.1_11gp37, CP027587.1_2gp52, CP033605gp69, CP037941gp102, CP037943gp65, EU311208gp64, MG986485gp46, STX1A_AP010958.1_13gp53, STX1A_CP012693.1_7gp53, STX1A_CP015241.1_2gp67, STX1A_CP016625.1_17gp148, STX1A_CP024479.1_7gp73, STX1A_CP027219.1_10gp127, STX1A_CP027388.1_15gp51, STX1A_CP027442.1_12gp59, STX1A_CP027464.1_15gp56, STX1A_CP027555.1_1gp43, STX1A_CP027599.1_17gp52, STX1A_KU977420gp44…	Siphoviridae; Podoviridae
500	1	1	Hypothetical protein	STX1A_CP022050.2_13gp77	Siphoviridae
501	15	15	Regulator	KP682381gp53, STX1A_BA000007.3_14gp58, STX1A_CP001925.1_12gp55, STX1A_CP008957.1_17gp59, STX1A_CP012802.1_12gp55, STX1A_CP015023.1_6gp53, STX1A_CP016755.1_4gp57, STX1A_CP017440.1_3gp52, STX1A_CP017444.1_3gp55, STX1A_CP017669.1_5gp55, STX1A_CP027452.1_7gp55, STX1A_CP027766.1_15gp67, STX2A_CP027390.1_22gp51, STX2A_CP027599.1_7gp56, STX2A_CP028126.1_19gp63	Siphoviridae; Podoviridae
502	23	23	valyl-tRNA synthetase	CP015831.1_4gp38, CP015832.1_4gp38, CP024289.1_7gp35, CP027449.1_3gp36, FJ184280gp36, JQ011318gp39, KF030445gp33, STX1A_BA000007.3_14gp44, STX1A_CP001925.1_12gp41, STX1A_CP008957.1_17gp44, STX1A_CP012802.1_12gp41, STX1A_CP015023.1_6gp39, STX1A_CP016625.1_17gp129, STX1A_CP016755.1_4gp42, STX1A_CP017440.1_3gp38, STX1A_CP017444.1_3gp41, STX1A_CP017669.1_5gp41, STX1A_CP018241.1_12gp39, STX1A_CP018243…	Siphoviridae; Podoviridae; unclassified
503	15	15	Two-component system response regulator BtsR	STX1A_BA000007.3_14gp31, STX1A_CP001925.1_12gp31, STX1A_CP008957.1_17gp31, STX1A_CP012802.1_12gp31, STX1A_CP015023.1_6gp28, STX1A_CP015842.1_16gp29, STX1A_CP015843.2_17gp29, STX1A_CP015846.1_16gp29, STX1A_CP016625.1_17gp118, STX1A_CP016755.1_4gp31, STX1A_CP017444.1_3gp29, STX1A_CP017669.1_5gp29, STX2A_CP009106.2_6gp32, STX2A_CP023541.1_6gp32, STX2A_CP028122.1_9gp31	Siphoviridae, unclassified
504	1	1	DNA-binding protein	STX2C_CP027366.1_8gp30	Siphoviridae
505	1	1	Glycoprotein 3	STX2E_CP031546.1_5gp66	unclassified
506	127	125	Ail/Lom family outer membrane beta-barrel protein	CP015831.1_3gp18, CP015832.1_3gp18, CP027323.1_9gp17, CP027340.1_7gp18, CP027586.1_11gp21, CP027587.1_12gp22, CP033605gp21, CP037941gp18, CP037945gp21, EU311208gp22, HE664024gp17, HG792102gp16, HG792103gp16, HG792104gp16, HG792105gp16, HQ424691gp18, JQ011318gp19, KF766125gp16, KJ603229gp18, KP682371gp18, KP682372gp18, KP682373gp18, KP682374gp18, KP682375gp18, KP682376gp18, KP682377gp18, KP682379g…	Podoviridae; Siphoviridae
507	22	22	Transcriptional regulator	CP024289.1_2gp52, CP027355.1_3gp51, CP027449.1_4gp45, STX1A_CP027319.1_6gp84, STX1A_CP027457.1_4gp42, STX1A_CP027544.1_8gp41, STX2A_AP010960.1_12gp42, STX2A_CP006262.1_8gp41, STX2A_CP009106.2_6gp55, STX2A_CP014583.1_16gp46, STX2A_CP014583.1_2gp36, STX2A_CP014670.1_15gp52, STX2A_CP018237.1_10gp37, STX2A_CP023541.1_6gp55, STX2A_CP027319.1_3gp71, STX2A_CP027342.1_2gp46, STX2A_CP027388.1_8gp61, STX2A…	Siphoviridae; unclassified
508	2	2	Protein mom	STX1A_CP027219.1_10gp8, STX2C_CP024056.1_17gp46	Siphoviridae
509	24	24	Hypothetical protein	CP024289.1_2gp51, CP027355.1_3gp49, CP027449.1_4gp44, STX1A_CP027319.1_6gp83, STX1A_CP027457.1_4gp41, STX1A_CP027544.1_8gp39, STX2A_AP010960.1_12gp41, STX2A_CP006262.1_8gp40, STX2A_CP009106.2_6gp54, STX2A_CP014583.1_16gp45, STX2A_CP014583.1_2gp35, STX2A_CP014670.1_15gp51, STX2A_CP018237.1_10gp36, STX2A_CP023541.1_6gp54, STX2A_CP027319.1_3gp70, STX2A_CP027342.1_2gp45, STX2A_CP027388.1_8gp60, STX2A…	Siphoviride; Myoviridae; unclassified
510	7	6	Hypothetical protein	STX1A_CP012693.1_7gp41, STX1A_CP027552.1_5gp59, STX1A_CP027599.1_17gp40, STX1A_CP027766.1_15gp59, STX2A_CP027599.1_7gp41, STX2A_CP027599.1_7gp47, STX2A_CP028126.1_19gp52	Siphoviridae; Podoviridae
511	18	18	Hypothetical protein	CP015831.1_6gp73, CP015832.1_6gp69, CP027587.1_12gp67, CP027587.1_2gp63, MG986485gp54, STX1A_AP010958.1_13gp62, STX2A_CP027390.1_22gp61, STX2A_CP027599.1_7gp66, STX2A_CP028126.1_19gp72, STX2C_CP015842.1_14gp81, STX2C_CP015843.2_15gp75, STX2C_CP015846.1_14gp81, STX2C_CP016625.1_15gp80, STX2C_CP018243.1_12gp75, STX2C_CP018247.1_10gp79, STX2_AP012530gp63, STX2_AP012538gp60, STX2_AP012539gp66	Siphoviridae; Podoviridae
512	2	2	Hypothetical protein	STX1A_CP027577.1_3gp35, STX1A_CP028112.1_21gp69	Siphoviridae
513	133	131	DNA-binding protein Roi	AJ556162gp66, CP015831.1_6gp77, CP015832.1_6gp73, CP027351.1_11gp55, CP027587.1_12gp72, CP027587.1_2gp69, CP027587.1_7gp70, CP033605_2gp87, CP033605gp85, CP037941gp114, CP037943gp77, CP037945gp85, EU311208gp82, FJ184280gp64, FM180578gp67, KP682372gp68, KP682373gp68, KP682375gp67, KP682376gp68, KP682377gp68, KP682379gp68, KP682380gp67, KP682380gp70, KP682381gp70, KP682382gp68, KP682384gp68, KP6823…	Siphoviridae; Podoviridae
514	2	2	Sulfurtransferase TusE	STX2A_CP013185.1_6gp35, STX2A_CP016828.1_7gp122	Siphoviridae
515	16	16	Pyrimidine utilization protein C	CP027340.1_7gp34, CP027586.1_11gp38, STX1A_CP027368.1_4gp36, STX1A_CP027552.1_5gp40, STX1A_CP028122.1_3gp30, STX2A_BA000007.3_4gp39, STX2A_CP001925.1_5gp39, STX2A_CP015023.1_14gp39, STX2A_CP015228.1_5gp30, STX2A_CP017249.1_6gp37, STX2A_CP017251.1_6gp37, STX2A_CP017669.1_8gp39, STX2A_CP022086.2_2gp28, STX2A_CP023535.1_11gp29, STX2A_CP027394.1_12gp29, STX2A_HF572917.2_3gp29	Podoviridae
516	9	9	Bacteriocin	CP033605gp25, KP682381gp25, STX2A_CP001164.1_16gp25, STX2A_CP001368.1_15gp25, STX2A_CP008805.1_14gp25, STX2A_CP010304.1_15gp25, STX2A_CP014314.1_2gp25, STX2A_CP030767.1_13gp23, STX2_AP012533gp25	Podoviridae
517	22	21	Hypothetical protein	CP024289.1_3gp84, CP024289.1_5gp91, CP027449.1_4gp67, CP027449.1_5gp102, CP027449.1_9gp53, STX1A_CP027319.1_6gp106, STX1A_CP027319.1_6gp107, STX2A_CP009104.1_3gp89, STX2A_CP009106.2_6gp80, STX2A_CP023541.1_6gp80, STX2A_CP027319.1_3gp95, STX2A_CP027342.1_2gp68, STX2A_CP027342.1_7gp74, STX2A_CP027371.1_3gp65, STX2A_CP027371.1_4gp91, STX2A_CP027373.1_2gp70, STX2A_CP027440.1_1gp78, STX2A_CP027584.1_2…	Siphoviridae; unclassified
518	13	13	DUF1364 domain-containing protein	CP015831.1_4gp59, CP015832.1_4gp59, CP027323.1_6gp52, KF766125gp63, KJ603229gp64, STX1A_CP013025.1_9gp61, STX1A_CP018241.1_12gp62, STX1A_CP018243.1_14gp60, STX1A_CP027368.1_4gp74, STX1A_CP027373.1_6gp64, STX1A_CP027440.1_5gp59, STX1A_CP027452.1_7gp72, STX1A_CP027579.1_1gp66	Siphoviridae; Podoviridae
519	1	1	Phage terminase large subunit family protein	STX2A_CP016828.1_7gp18	Siphoviridae
520	113	112	Hypothetical protein	AJ556162gp60, CP015831.1_3gp64, CP015832.1_3gp64, CP033605_2gp78, CP033605gp76, CP037943gp72, CP037945gp80, FJ184280gp59, FM180578gp56, KP682372gp61, KP682373gp61, KP682375gp61, KP682376gp62, KP682377gp61, KP682379gp61, KP682380gp61, KP682381gp62, KP682382gp61, KP682384gp61, KP682386gp64, KP682387gp61, KP682389gp65, KP682390gp61, KP682392gp66, NC_004913gp63, NC_004914gp64, STX1A_AP010953.1_5gp76,…	Siphoviridae; Podoviridae
521	29	29	Hypothetical protein	CP027323.1_9gp59, CP039404gp55, HE664024gp55, HG792105gp54, HQ424691gp65, JQ011318gp60, KP682371gp64, KP682374gp61, LN997803gp44, MN067333gp61, STX1A_CP027312.1_3gp64, STX2A_AP010958.1_10gp60, STX2A_CP003289.1_7gp56, STX2A_CP003297.1_7gp53, STX2A_CP003301.1_8gp53, STX2A_CP006027.1_14gp65, STX2A_CP011331.1_8gp55, STX2A_CP013663.1_7gp63, STX2A_CP018239.1_14gp82, STX2A_CP023531.1_9gp53, STX2A_CP0273…	Podoviridae; Siphoviridae
522	1	1	Hypothetical protein	STX1A_CP027219.1_10gp38	Siphoviridae
523	2	2	SDR family oxidoreductase	STX2C_CP015843.2_15gp32, STX2C_CP018252.1_13gp28	Siphoviridae
524	8	8	Transporter	CP024289.1_2gp58, STX1A_CP027457.1_4gp48, STX2A_CP009106.2_6gp59, STX2A_CP023541.1_6gp59, STX2C_CP015240.1_8gp64, STX2C_CP027366.1_6gp44, STX2D_CP015244.1_7gp63, STX2E_NC_003356gp43	Siphoviridae; Myoviridae; unclassified
525	16	16	Pyrimidine utilization protein D	CP027340.1_7gp33, CP027586.1_11gp37, STX1A_CP027368.1_4gp35, STX1A_CP027552.1_5gp39, STX1A_CP028122.1_3gp29, STX2A_BA000007.3_4gp38, STX2A_CP001925.1_5gp38, STX2A_CP015023.1_14gp38, STX2A_CP015228.1_5gp29, STX2A_CP017249.1_6gp36, STX2A_CP017251.1_6gp36, STX2A_CP017669.1_8gp38, STX2A_CP022086.2_2gp27, STX2A_CP023535.1_11gp28, STX2A_CP027394.1_12gp28, STX2A_HF572917.2_3gp28	Podoviridae
526	23	23	Serine protease	CP024289.1_2gp46, CP027449.1_4gp39, STX1A_CP027457.1_4gp36, STX1A_CP027544.1_8gp34, STX2A_AP010960.1_12gp36, STX2A_CP006262.1_8gp35, STX2A_CP009106.2_6gp49, STX2A_CP014583.1_16gp40, STX2A_CP014583.1_2gp30, STX2A_CP014670.1_15gp46, STX2A_CP018237.1_10gp31, STX2A_CP023541.1_6gp49, STX2A_CP027319.1_3gp65, STX2A_CP027342.1_2gp40, STX2A_CP027388.1_8gp55, STX2A_CP028122.1_9gp41, STX2C_CP015240.1_8gp54,…	Siphoviridae; Myoviridae; unclassified
527	4	4	DUF551 domain-containing protein	STX2C_CP023673.1_17gp48, STX2C_CP024056.1_17gp89, STX2C_CP024618.1_3gp41, STX2C_CP027591.1_15gp48	Siphoviridae
528	18	18	Antitermination protein	CP027340.1_2gp59, CP027586.1_1gp53, CP027586.1_7gp53, CP039404gp60, LN997803gp49, STX1A_CP016625.1_17gp69, STX1A_CP027361.1_13gp50, STX1A_CP027577.1_3gp61, STX1A_CP028112.1_21gp94, STX2A_CP013029.1_11gp156, STX2A_CP027440.1_1gp65, STX2A_CP027584.1_2gp87, STX2D_CP015020.1_3gp50, STX2D_CP027457.1_9gp56, STX2D_CP028381.1_8gp89, STX2E_CP022279.1_9gp63, STX2E_CP027437.1_1gp52, STX2F_CP027550.1_5gp68	Siphoviridae; unclassified
529	10	10	DUF550 domain-containing protein	CP037943gp49, STX1A_CP014752.1_8gp68, STX1A_CP020092.1_2gp45, STX1A_CP024479.1_7gp54, STX1A_CP027219.1_10gp111, STX1A_CP027313.1_2gp65, STX1A_CP027442.1_12gp44, STX1A_CP027472.1_11gp43, STX1A_CP027548.1_3gp114, STX1A_CP027582.1_13gp34	Siphoviridae
530	8	7	IS3 family transposase	CP039404gp37, CP039404gp38, LN997803gp19, STX1A_CP027548.1_3gp85, STX2A_CP027390.1_22gp31, STX2A_CP027599.1_7gp28, STX2A_CP028126.1_19gp38, STX2F_CP027550.1_5gp42	Siphoviridae; Podoviridae
531	33	32	DUF1627 domain-containing protein	CP024289.1_3gp63, CP024289.1_5gp70, CP027323.1_6gp42, CP027340.1_8gp71, CP027449.1_5gp80, CP027586.1_1gp42, KF766125gp51, KJ603229gp51, STX1A_CP013025.1_9gp51, STX1A_CP016625.1_17gp56, STX1A_CP027368.1_4gp64, STX1A_CP027373.1_6gp55, STX1A_CP027440.1_5gp48, STX1A_CP027452.1_7gp63, STX1A_CP027579.1_1gp56, STX2A_CP009104.1_3gp66, STX2A_CP013029.1_11gp143, STX2A_CP013185.1_6gp54, STX2A_CP016628.1_5gp…	Siphoviridae; Podoviridae; unclassified
532	2	2	Hypothetical protein	STX2A_CP027445.1_2gp119, STX2A_CP027459.1_10gp117	Podoviridae
533	1	1	Hypothetical protein	CP027323.1_9gp40	Podoviridae
534	1	1	n.d.	CP027340.1_8gp43	Siphoviridae
535	10	10	Site-specific integrase	CP027323.1_6gp21, KF766125gp32, KJ603229gp34, STX1A_CP013025.1_9gp33, STX1A_CP013662.1_1gp35, STX1A_CP027368.1_4gp48, STX1A_CP027373.1_6gp37, STX1A_CP027440.1_5gp30, STX1A_CP027452.1_7gp42, STX1A_CP027579.1_1gp39	Podoviridae; unclassified
536	8	7	Site-specific integrase	CP039404gp41, LN997803gp26, LN997803gp27, STX1A_CP027544.1_8gp29, STX1A_CP027766.1_15gp49, STX2E_CP031546.1_5gp75, STX2F_CP027550.1_5gp46, STX2G_CP015229.1_11gp27	Siphoviridae; unclassified
537	26	26	Serine-type D-Ala-D-Ala carboxypeptidase DacD	CP015831.1_6gp37, CP015832.1_6gp33, CP027587.1_7gp31, CP033605_2gp34, STX2C_CP001164.1_12gp34, STX2C_CP001368.1_12gp35, STX2C_CP008805.1_11gp34, STX2C_CP010304.1_12gp36, STX2C_CP014314.1_5gp31, STX2C_CP015020.1_6gp34, STX2C_CP015842.1_14gp31, STX2C_CP015843.2_15gp31, STX2C_CP015846.1_14gp31, STX2C_CP016625.1_15gp34, STX2C_CP017434.1_4gp36, STX2C_CP017436.1_4gp36, STX2C_CP017438.1_4gp36, STX2C_CP0…	Siphoviridae; unclassified
538	279	279	Shiga toxin Stx1 subunit A	AJ556162gp70, CP015831.1_3gp72, CP015831.1_4gp63, CP015831.1_6gp81, CP015832.1_3gp72, CP015832.1_4gp63, CP015832.1_6gp78, CP021339.1_17gp64, CP021339.1_18gp28, CP024289.1_2gp67, CP024289.1_3gp76, CP024289.1_5gp83, CP024289.1_7gp59, CP027323.1_6gp56, CP027323.1_9gp72, CP027340.1_2gp60, CP027340.1_7gp81, CP027340.1_8gp83, CP027351.1_11gp60, CP027355.1_3gp64, CP027449.1_3gp59, CP027449.1_4gp59, CP02…	Siphoviridae; Podoviridae; Myoviridae; unclassified
539	3	3	Tryptophan synthase subunit beta	STX1A_CP027313.1_2gp52, STX1A_CP027546.1_7gp50, STX2D_CP015020.1_3gp96	Siphoviridae
540	1	1	MFS transporter	STX2E_CP022279.1_9gp40	unclassified
541	17	16	Pyrimidine utilization protein A	CP027340.1_7gp36, CP027586.1_11gp40, STX1A_CP027368.1_4gp38, STX1A_CP027552.1_5gp42, STX1A_CP027552.1_5gp43, STX1A_CP028122.1_3gp32, STX2A_BA000007.3_4gp41, STX2A_CP001925.1_5gp41, STX2A_CP015023.1_14gp41, STX2A_CP015228.1_5gp32, STX2A_CP017249.1_6gp39, STX2A_CP017251.1_6gp39, STX2A_CP017669.1_8gp41, STX2A_CP022086.2_2gp30, STX2A_CP023535.1_11gp31, STX2A_CP027394.1_12gp31, STX2A_HF572917.2_3gp31	Podoviridae
542	109	107	Hypothetical protein	CP015831.1_3gp25, CP015832.1_3gp25, CP021339.1_17gp10, CP027323.1_6gp11, CP027323.1_9gp25, CP027340.1_7gp27, CP027586.1_11gp30, CP033605gp27, CP037941gp24, EU311208gp30, EU311208gp31, HE664024gp24, HG792102gp23, HG792103gp23, HG792104gp22, HG792105gp23, HQ424691gp25, JQ011318gp26, KF766125gp23, KJ603229gp25, KP682371gp25, KP682372gp24, KP682373gp24, KP682374gp25, KP682375gp24, KP682376gp24, KP682…	Podoviridae
543	76	76	ead/Ea22-like family protein	CP015831.1_3gp47, CP015831.1_4gp41, CP015831.1_6gp44, CP015832.1_3gp47, CP015832.1_4gp41, CP015832.1_6gp40, CP033605_2gp54, CP033605gp53, CP037941gp87, FJ184280gp40, FM180578gp36, HQ424691gp46, KF766125gp27, KJ603229gp30, KP682371gp46, KP682374gp43, KP682381gp42, KY914478gp43, MG986485gp30, STX1A_BA000007.3_14gp47, STX1A_CP001925.1_12gp44, STX1A_CP008957.1_17gp47, STX1A_CP012802.1_12gp44, STX1A_C…	Podoviridae; Siphoviridae; unclassified
544	6	6	Mannitol dehydrogenase family protein	CP024289.1_3gp26, CP027449.1_5gp43, STX2A_CP013029.1_11gp30, STX2A_CP027445.1_2gp30, STX2A_CP027459.1_10gp30, STX2D_CP028381.1_8gp42	Podoviridae; Siphoviridae; unclassified
545	1	1	DUF3987 domain-containing protein	STX2E_CP031546.1_5gp41	unclassified
546	45	45	SAM-dependent methyltransferase	CP021339.1_17gp52, HE664024gp52, HG792102gp49, HG792103gp50, HG792104gp49, HG792105gp51, HQ424691gp62, JQ011318gp57, KP682371gp61, KP682374gp58, KU298437gp49, KY914478gp60, MN067333gp58, STX1A_CP027312.1_3gp61, STX1A_CP028122.1_3gp64, STX2A_AP010958.1_10gp57, STX2A_CP003289.1_7gp53, STX2A_CP003297.1_7gp50, STX2A_CP003301.1_8gp50, STX2A_CP006027.1_14gp62, STX2A_CP011331.1_8gp52, STX2A_CP013029.1_1…	Podoviridae; Siphoviridae; unclassified
547	4	4	Sensor protein phoQ	CP027340.1_8gp35, CP027587.1_12gp36, STX1A_CP027387.1_17gp35, STX2A_CP027440.1_1gp31	Siphoviridae; unclassified
548	1	1	Phage tail protein	STX2E_CP031546.1_5gp19	unclassified
549	3	3	6-phospho-beta-glucosidase	CP024289.1_3gp45, CP027449.1_5gp61, STX2D_CP028381.1_8gp60	Siphoviridae
550	2	2	Multidrug resistance outer membrane protein MdtQ	STX1A_CP015842.1_16gp41, STX1A_CP015846.1_16gp41	Siphoviridae
551	1	1	Hypothetical protein	STX2D_CP015020.1_3gp42	Siphoviridae
552	4	4	Hypothetical protein	CP024289.1_3gp79, CP027449.1_5gp96, STX2D_CP015020.1_3gp53, STX2D_CP027457.1_9gp59	Siphoviridae
553	1	1	Hypothetical protein	STX2A_CP027459.1_10gp42	Podoviridae
554	6	6	Hypothetical protein	CP027351.1_11gp35, STX2A_CP022407.1_16gp41, STX2A_CP027317.1_5gp62, STX2A_CP027435.1_12gp61, STX2A_CP027454.1_11gp68, STX2A_CP028110.1_11gp60	Podoviridae
555	1	1	Hypothetical protein	STX2A_CP027452.1_4gp45	Siphoviridae
556	6	6	Hypothetical protein	FM180578gp57, STX1A_CP016755.1_4gp66, STX2A_CP027221.1_14gp70, STX2C_CP001368.1_12gp79, STX2C_CP010304.1_12gp80, STX2C_CP018252.1_13gp65	Siphoviridae; Podoviridae
557	13	13	Hypothetical protein	CP033605_2gp43, STX2C_CP001164.1_12gp43, STX2C_CP001368.1_12gp44, STX2C_CP010304.1_12gp45, STX2C_CP015020.1_6gp43, STX2C_CP015842.1_14gp40, STX2C_CP015846.1_14gp40, STX2C_CP016625.1_15gp43, STX2C_CP018243.1_12gp42, STX2C_CP018247.1_10gp43, STX2C_CP018250.1_12gp39, STX2C_CP022050.2_4gp38, STX2C_CP030767.1_11gp44	Siphoviridae
558	21	21	Hypothetical protein	KP682375gp41, KP682376gp41, KP682380gp41, KP682386gp44, KP682389gp42, KP682392gp46, NC_004913gp42, NC_004914gp43, STX2A_AP012529gp40, STX2A_BA000007.3_4gp52, STX2A_CP001925.1_5gp52, STX2A_CP015023.1_14gp52, STX2A_CP017249.1_6gp50, STX2A_CP017251.1_6gp50, STX2A_CP017440.1_12gp45, STX2A_CP017444.1_12gp45, STX2A_CP017669.1_8gp52, STX2A_CP027221.1_14gp43, STX2A_CP027459.1_2gp46, STX2A_CP027573.1_14gp…	Podoviridae
559	10	10	Hypothetical protein	AJ556162gp5, CP015831.1_4gp5, CP015832.1_4gp5, FM180578gp5, STX1A_CP018243.1_14gp5, STX1A_CP027548.1_3gp5, STX2C_CP015020.1_6gp5, STX2C_CP016625.1_15gp8, STX2C_CP018243.1_12gp5, STX2C_CP018250.1_12gp5	Siphoviridae
560	4	4	Hypothetical protein	CP037945gp29, STX1A_CP027387.1_17gp28, STX1A_CP028126.1_8gp32, STX2A_CP027388.1_8gp27	Siphoviridae
561	3	3	Hypothetical protein	CP015831.1_3gp32, CP015832.1_3gp32, STX2A_CP010304.1_15gp35	Podoviridae
562	4	4	Hypothetical protein	STX1A_CP016625.1_17gp37, STX1A_CP027313.1_2gp42, STX1A_CP027319.1_6gp66, STX1A_CP027546.1_7gp43	Siphoviridae
563	1	1	Hypothetical protein	STX1A_CP027548.1_3gp98	Siphoviridae
564	9	9	Hypothetical protein	CP024289.1_2gp20, CP027449.1_3gp18, CP027449.1_5gp36, CP027586.1_1gp22, STX2A_CP009104.1_3gp18, STX2A_CP027371.1_3gp20, STX2A_CP027462.1_8gp22, STX2A_CP028381.1_3gp19, STX2D_CP028381.1_8gp36	Siphoviridae
565	3	3	Hypothetical protein	STX1A_CP027457.1_4gp69, STX2A_CP027331.1_11gp41, STX2A_CP027599.1_7gp78	Podoviridae; Siphoviridae
566	1	1	n.d.	STX2A_CP014583.1_16gp27	Siphoviridae
567	7	7	Hypothetical protein	CP027340.1_2gp63, CP027586.1_11gp53, CP027586.1_1gp59, KJ603229gp72, STX1A_CP016625.1_17gp167, STX1A_CP027452.1_7gp79, STX2A_CP027459.1_10gp130	Podoviridae; Siphoviridae
568	6	6	Hypothetical protein	CP027351.1_11gp33, STX2A_CP022407.1_16gp39, STX2A_CP027317.1_5gp60, STX2A_CP027435.1_12gp59, STX2A_CP027454.1_11gp66, STX2A_CP028110.1_11gp58	Podoviridae
569	6	6	Hypothetical protein	CP037941gp13, KJ603229gp13, STX1A_CP013025.1_9gp13, STX2A_CP027331.1_11gp16, STX2A_CP029692.1_15gp12, STX2A_NC_008464gp13	Podoviridae
570	1	1	Hypothetical protein	STX2D_CP015244.1_7gp39	Siphoviridae
571	1	1	Hypothetical protein	STX2D_CP027310.1_1gp62	Siphoviridae
572	1	1	Hypothetical protein	STX2E_CP022279.1_9gp66	unclassified
573	25	25	Hypothetical protein	CP024289.1_2gp45, CP027323.1_9gp48, CP027355.1_3gp43, CP027449.1_4gp38, STX1A_CP027457.1_4gp35, STX1A_CP027544.1_8gp33, STX2A_AP010960.1_12gp35, STX2A_CP006262.1_8gp34, STX2A_CP009106.2_6gp48, STX2A_CP014583.1_16gp39, STX2A_CP014583.1_2gp29, STX2A_CP014670.1_15gp45, STX2A_CP018237.1_10gp30, STX2A_CP023541.1_6gp48, STX2A_CP027319.1_3gp64, STX2A_CP027342.1_2gp39, STX2A_CP027388.1_8gp54, STX2A_CP028…	Siphoviridae; Myoviridae; Podoviridae; unclassified
574	1	1	n.d.	STX1D_CP027447.1_5gp70	unclassified
575	1	1	Hypothetical protein	STX1A_CP022050.2_13gp44	Siphoviridae
576	1	1	Hypothetical protein	LN997803gp57	Siphoviridae
577	1	1	n.d.	STX2C_CP027366.1_8gp52	Siphoviridae
578	5	4	Tellurite resistance TerB family protein	STX1A_CP027319.1_6gp28, STX2A_CP013029.1_11gp159, STX2A_CP014583.1_16gp97, STX2A_CP014583.1_16gp98, STX2A_CP016828.1_7gp155	Siphoviridae; unclassified
579	70	66	Phage minor tail protein G	CP021339.1_18gp11, CP024289.1_2gp13, CP024289.1_3gp11, CP024289.1_5gp11, CP024289.1_7gp11, CP027340.1_2gp11, CP027355.1_3gp11, CP027449.1_3gp11, CP027449.1_4gp13, CP027449.1_5gp28, CP027586.1_7gp11, CP027587.1_7gp13, KF030445gp11, STX1A_AP010960.1_16gp28, STX1A_BA000007.3_14gp14, STX1A_CP001925.1_12gp14, STX1A_CP008957.1_17gp14, STX1A_CP012802.1_12gp14, STX1A_CP013662.1_1gp13, STX1A_CP015023.1_6g…	Siphoviridae; Podoviridae; unclassified
580	3	3	Proteic killer suppression protein	STX1A_CP027368.1_4gp69, STX1A_CP027373.1_6gp60, STX1A_CP027452.1_7gp68	Podoviridae
581	14	14	Phage DNA packaging protein	CP027449.1_4gp8, STX1A_CP013662.1_1gp8, STX2A_CP009106.2_6gp8, STX2A_CP023541.1_6gp8, STX2A_CP027342.1_2gp8, STX2A_CP027371.1_4gp9, STX2A_CP027373.1_2gp8, STX2A_CP027440.1_1gp8, STX2A_CP027462.1_8gp8, STX2A_CP027584.1_2gp8, STX2A_CP028122.1_9gp8, STX2D_CP027310.1_1gp9, STX2E_CP022279.1_9gp8, STX2E_CP027437.1_1gp8	Siphoviridae; unclassified
582	2	2	Hypothetical protein	LN997803gp55, STX2F_CP027550.1_5gp74	Siphoviridae
583	25	25	Hypothetical protein	CP024289.1_2gp50, CP027355.1_3gp48, CP027449.1_4gp43, STX1A_CP027319.1_6gp82, STX1A_CP027457.1_4gp40, STX1A_CP027544.1_8gp38, STX2A_AP010960.1_12gp40, STX2A_CP006262.1_8gp39, STX2A_CP009106.2_6gp53, STX2A_CP014583.1_16gp44, STX2A_CP014583.1_2gp34, STX2A_CP014670.1_15gp50, STX2A_CP018237.1_10gp35, STX2A_CP023541.1_6gp53, STX2A_CP027319.1_3gp69, STX2A_CP027342.1_2gp44, STX2A_CP027388.1_8gp59, STX2A…	Siphoviridae; Myoviridae; unclassified
584	43	43	Regulator	CP021339.1_17gp27, CP027340.1_7gp46, HE664024gp33, HG792102gp31, HG792103gp32, HG792104gp30, HG792105gp31, HQ424691gp34, JQ011318gp35, KP682371gp34, KP682374gp31, KU298437gp31, KY914478gp31, MN067333gp32, STX1A_CP027312.1_3gp37, STX1A_CP028122.1_3gp42, STX1A_KU977419gp33, STX2A_AP010958.1_10gp31, STX2A_CP003289.1_7gp34, STX2A_CP003297.1_7gp32, STX2A_CP003301.1_8gp32, STX2A_CP006027.1_14gp36, STX2…	Podoviridae; unclassified
585	2	2	Hypothetical protein	CP024289.1_3gp37, STX2D_CP028381.1_8gp52	Siphoviridae
586	1	1	Hypothetical protein	CP027587.1_7gp27	unclassified
587	54	54	Hypothetical protein	CP015831.1_6gp64, CP015832.1_6gp60, CP027587.1_12gp55, CP033605_2gp71, FJ184280gp53, FM180578gp50, KP682372gp54, KP682373gp54, KP682375gp54, KP682376gp55, KP682377gp54, KP682379gp54, KP682380gp54, KP682382gp54, KP682384gp54, KP682386gp57, KP682387gp54, KP682389gp58, KP682390gp54, KP682392gp59, NC_004913gp56, NC_004914gp56, STX2A_BA000007.3_4gp65, STX2A_CP015023.1_14gp65, STX2A_CP016755.1_15gp61, …	Siphoviridae; Podoviridae
588	21	21	Hypothetical protein	CP015831.1_3gp86, CP015832.1_3gp86, CP033605_2gp102, STX1A_CP015241.1_2gp103, STX2C_CP001164.1_12gp102, STX2C_CP001368.1_12gp102, STX2C_CP008805.1_11gp102, STX2C_CP010304.1_12gp102, STX2C_CP015842.1_14gp105, STX2C_CP015846.1_14gp105, STX2C_CP016625.1_15gp104, STX2C_CP017434.1_4gp96, STX2C_CP017436.1_4gp93, STX2C_CP017438.1_4gp93, STX2C_CP017442.1_4gp93, STX2C_CP017446.1_4gp94, STX2C_CP018250.1_12…	Siphoviridae; Podoviridae
589	1	1	Hypothetical protein	STX2C_CP027591.1_15gp88	Siphoviridae
590	1	1	Hypothetical protein	CP027323.1_9gp31	Podoviridae
591	8	8	Hypothetical protein	CP015831.1_3gp81, CP015832.1_3gp81, CP021339.1_17gp73, MG986485gp71, STX1A_CP015241.1_2gp97, STX1A_CP018245.1_16gp88, STX1A_KU977419gp79, STX2A_CP021335.1_17gp73	Podoviridae
592	1	1	Phage tail protein	STX2E_CP031546.1_5gp20	unclassified
593	1	1	Hypothetical protein	STX1A_CP028112.1_21gp53	Siphoviridae
594	4	4	Rha family transcriptional regulator	STX2A_CP027331.1_11gp40, STX2A_CP027390.1_22gp73, STX2A_CP027599.1_7gp77, STX2A_CP028126.1_19gp84	Podoviridae
595	3	3	YfiR family protein	STX1A_CP021335.1_18gp41, STX1A_CP027766.1_15gp40, STX1A_CP028117.1_13gp45	Siphoviridae
596	7	7	Hypothetical protein	STX2A_CP027371.1_4gp58, STX2A_CP027373.1_2gp40, STX2A_CP027390.1_22gp49, STX2A_CP027440.1_1gp48, STX2A_CP027584.1_2gp69, STX2A_CP027599.1_7gp54, STX2A_CP028126.1_19gp61	Podoviridae; Siphoviridae; unclassified
597	14	12	PerC family transcriptional regulator	CP027340.1_2gp53, CP027586.1_7gp47, KF030445gp48, STX1A_CP013662.1_1gp47, STX1A_CP022050.2_13gp79, STX1A_CP027577.1_3gp54, STX1A_CP028112.1_21gp87, STX2A_CP027462.1_8gp49, STX2A_CP027462.1_8gp50, STX2D_CP027310.1_1gp49, STX2E_CP022279.1_9gp58, STX2_AP012536gp50, STX2_AP012537gp48, STX2_AP012537gp51	Siphoviridae; unclassified
598	7	7	Crossover junction endodeoxyribonuclease ruvC	CP024289.1_2gp33, CP027355.1_3gp31, STX2A_CP014670.1_15gp34, STX2A_CP027319.1_3gp47, STX2A_CP027388.1_8gp36, STX2C_CP015240.1_8gp32, STX2D_CP015244.1_7gp29	Siphoviridae
599	3	3	YciF protein	STX1A_CP027313.1_2gp49, STX1A_CP027546.1_7gp47, STX2D_CP015020.1_3gp92	Siphoviridae
600	2	2	Hypothetical protein	KP682389gp80, KP682392gp82	Podoviridae
601	10	10	Hypothetical protein	CP033605_2gp69, FJ184280gp51, STX2C_CP001164.1_12gp68, STX2C_CP001368.1_12gp69, STX2C_CP010304.1_12gp70, STX2C_CP017436.1_4gp60, STX2C_CP017438.1_4gp60, STX2C_CP017442.1_4gp60, STX2C_CP017446.1_4gp60, STX2C_CP018243.1_12gp67	Siphoviridae
602	1	1	Transposase	CP027587.1_2gp29	Siphoviridae
603	3	3	Helix-turn-helix transcriptional regulator	CP015831.1_3gp59, CP015832.1_3gp59, STX2C_CP027366.1_8gp48	Podoviridae; Siphoviridae
604	1	1	Phage tail assembly protein T	STX2A_CP027388.1_8gp12	Siphoviridae
605	8	8	shiE	CP015831.1_3gp29, CP015832.1_3gp29, STX2A_CP001368.1_15gp31, STX2A_CP008805.1_14gp31, STX2A_CP010304.1_15gp32, STX2A_CP014314.1_2gp31, STX2A_CP018239.1_14gp32, STX2A_CP030767.1_13gp29	Podoviridae
606	27	27	DUF2737 family protein	CP027351.1_11gp19, CP027587.1_12gp44, CP027587.1_2gp36, CP037945gp64, STX1A_AP010953.1_5gp61, STX1A_CP012693.1_7gp39, STX1A_CP027307.1_1gp36, STX1A_CP027352.1_5gp62, STX1A_CP027361.1_13gp68, STX1A_CP027380.1_1gp37, STX1A_CP027387.1_17gp67, STX1A_CP027552.1_5gp57, STX1A_CP027573.1_13gp34, STX1A_CP027766.1_15gp57, STX1A_CP028116.1_7gp66, STX1A_CP028117.1_13gp59, STX1A_CP028126.1_8gp74, STX1A_CP0284…	Podoviridae; Siphoviridae
607	2	2	Hypothetical protein	CP027340.1_8gp64, STX2E_CP027437.1_1gp34	Siphoviridae; unclassified
608	4	4	Hypothetical protein	STX1A_CP027361.1_13gp32, STX2A_CP013029.1_11gp133, STX2A_CP027459.1_10gp105, STX2E_CP027437.1_1gp32	Siphoviridae; Podoviridae; unclassified
609	1	1	Sialate O-acetylesterase	STX2C_CP024056.1_17gp49	Siphoviridae
610	1	1	proQ/FINO family protei	STX1D_CP027447.1_5gp20	unclassified
611	1	1	Hypothetical protein	STX1A_CP028112.1_21gp36	Siphoviridae
612	2	2	n.d.	CP027340.1_7gp13, CP027586.1_11gp14	Podoviridae
613	1	1	Hypothetical protein	STX2E_CP022279.1_9gp20	unclassified
614	1	1	Hypothetical protein	STX1A_CP027219.1_10gp55	Siphoviridae
615	4	4	DUF3927 domain-containing protein	STX1A_CP027319.1_6gp29, STX2A_CP013029.1_11gp160, STX2A_CP014583.1_16gp99, STX2A_CP016828.1_7gp156	Siphoviridae; unclassified
616	42	42	Hypothetical protein	CP021339.1_17gp66, CP027351.1_11gp62, HE664024gp67, HG792102gp62, HG792103gp63, HG792104gp62, HG792105gp66, HQ424691gp76, JQ011318gp71, KP682371gp75, KP682374gp73, KU298437gp62, KY914478gp73, STX2A_CP003289.1_7gp67, STX2A_CP003297.1_7gp64, STX2A_CP003301.1_8gp64, STX2A_CP011331.1_8gp66, STX2A_CP013029.1_11gp96, STX2A_CP013663.1_7gp75, STX2A_CP014583.1_16gp66, STX2A_CP015228.1_5gp77, STX2A_CP01823…	Podoviridae; Siphoviridae; unclassified
617	47	46	Hypothetical protein	CP024289.1_3gp78, CP024289.1_5gp85, CP024289.1_7gp61, CP027449.1_3gp61, CP033605gp92, CP037941gp121, HE664024gp66, HG792105gp65, KP682374gp72, KP682375gp74, MN067333gp72, NC_004914gp78, STX2A_AP010958.1_10gp71, STX2A_BA000007.3_4gp85, STX2A_CP006027.1_14gp76, STX2A_CP009104.1_3gp83, STX2A_CP013185.1_6gp72, STX2A_CP013663.1_7gp74, STX2A_CP014583.1_2gp51, STX2A_CP014670.1_15gp67, STX2A_CP015023.1_1…	Siphoviridae; Podoviridae; unclassified
618	1	1	n.d.	STX1A_CP013662.1_1gp73	unclassified
619	4	4	Regulator	CP015831.1_4gp51, CP015832.1_4gp51, STX1A_CP018241.1_12gp54, STX1A_CP018243.1_14gp52	Siphoviridae
620	1	1	Phage tail tape measure protein	STX2D_CP027310.1_1gp17	Siphoviridae
621	3	3	FtsH protease modulator YccA	STX2A_CP013185.1_6gp36, STX2A_CP016828.1_7gp123, STX2A_CP028381.1_3gp28	Siphoviridae
622	1	1	Phage tail assembly protein	STX2E_NC_003356gp14	Myoviridae
623	15	15	DUF496 family protein	CP027587.1_7gp35, CP033605_2gp38, STX2C_CP001164.1_12gp38, STX2C_CP001368.1_12gp39, STX2C_CP008805.1_11gp38, STX2C_CP010304.1_12gp40, STX2C_CP015020.1_6gp38, STX2C_CP015842.1_14gp35, STX2C_CP015846.1_14gp35, STX2C_CP016625.1_15gp38, STX2C_CP018243.1_12gp36, STX2C_CP018247.1_10gp38, STX2C_CP018250.1_12gp35, STX2C_CP022050.2_4gp33, STX2C_CP030767.1_11gp39	Siphoviridae; unclassified
624	9	8	AlpA family transcriptional regulator	CP037945gp39, STX1A_AP010953.1_5gp36, STX1A_CP027352.1_5gp36, STX1A_CP027390.1_9gp37, STX1A_CP028116.1_7gp38, STX1A_CP028126.1_8gp42, STX1D_CP027447.1_5gp4, STX1D_CP027447.1_5gp5, STX2E_CP031546.1_5gp44	Siphoviridae; unclassified
625	1	1	Arc family DNA-binding protein	STX2C_CP027366.1_8gp32	Siphoviridae
626	55	52	Hypothetical protein	CP024289.1_3gp74, CP024289.1_5gp81, CP024289.1_7gp57, CP027340.1_8gp81, CP027355.1_3gp62, CP027449.1_3gp57, CP027449.1_4gp57, CP027449.1_5gp92, CP027449.1_9gp42, CP027586.1_1gp54, KF030445gp55, STX1A_CP016625.1_17gp70, STX1A_CP027548.1_3gp60, STX2A_AP010960.1_12gp53, STX2A_CP006262.1_8gp52, STX2A_CP009104.1_3gp79, STX2A_CP009106.2_6gp70, STX2A_CP013185.1_6gp68, STX2A_CP014583.1_16gp59, STX2A_CP01…	Siphoviridae; Podovirdae; Myoviridae; unclassified
627	1	1	Protein flxA	STX1A_CP027361.1_13gp43	Siphoviridae
628	1	1	Hypothetical protein	STX1A_CP027219.1_10gp49	Siphoviridae
629	35	35	Phage antirepressor Ant	CP015831.1_6gp76, CP015832.1_6gp72, CP027323.1_6gp50, CP027351.1_11gp54, CP027587.1_12gp71, CP027587.1_2gp68, CP027587.1_7gp69, KF766125gp61, KJ603229gp62, STX1A_AP010958.1_13gp70, STX1A_CP013025.1_9gp58, STX1A_CP027307.1_1gp52, STX1A_CP027347.1_14gp48, STX1A_CP027368.1_4gp72, STX1A_CP027373.1_6gp62, STX1A_CP027380.1_1gp56, STX1A_CP027440.1_5gp57, STX1A_CP027573.1_13gp52, STX1A_CP027579.1_1gp63, …	Siphoviridae; Podoviridae; unclassified
630	7	7	Chain A, Protein yebC	CP024289.1_2gp32, CP027355.1_3gp30, STX2A_CP014670.1_15gp33, STX2A_CP027319.1_3gp46, STX2A_CP027388.1_8gp35, STX2C_CP015240.1_8gp31, STX2D_CP015244.1_7gp28	Siphoviridae
631	14	13	Hypothetical protein	CP024289.1_3gp57, CP024289.1_5gp64, CP027449.1_5gp73, STX2A_CP009104.1_3gp37, STX2A_CP009104.1_3gp59, STX2A_CP013185.1_6gp46, STX2A_CP016628.1_5gp53, STX2A_CP016828.1_7gp61, STX2A_CP023061.1_7gp43, STX2A_CP027342.1_7gp45, STX2A_CP027371.1_3gp36, STX2A_CP028381.1_3gp35, STX2D_CP027457.1_9gp37, STX2D_CP028381.1_8gp71	Siphoviridae
632	9	9	Hypothetical protein	CP027323.1_6gp27, KF766125gp38, KJ603229gp40, STX1A_CP013025.1_9gp39, STX1A_CP027368.1_4gp54, STX1A_CP027373.1_6gp43, STX1A_CP027440.1_5gp36, STX1A_CP027452.1_7gp48, STX1A_CP027579.1_1gp45	Podoviridae
633	1	1	Terminase	STX1A_CP027368.1_4gp3	Podoviridae
634	1	1	Hypothetical protein	STX2E_NC_003356gp41	Myoviridae
635	1	1	Adenosylcobinamide-GDP ribazoletransferase	CP027587.1_7gp43	unclassified
636	2	2	Copper homeostasis protein CutC	STX2C_CP015240.1_8gp43, STX2D_CP015244.1_7gp41	Siphoviridae
637	14	14	Carboxy-S-adenosyl-L-methionine synthase CmoA	CP024289.1_2gp38, CP027355.1_3gp36, STX1A_CP027457.1_4gp28, STX2A_AP010960.1_12gp29, STX2A_CP006262.1_8gp28, STX2A_CP014583.1_2gp23, STX2A_CP014670.1_15gp39, STX2A_CP018237.1_10gp24, STX2A_CP027319.1_3gp58, STX2A_CP027388.1_8gp46, STX2C_CP015240.1_8gp47, STX2C_CP027366.1_6gp25, STX2D_CP015020.1_3gp100, STX2D_CP015244.1_7gp46	Siphoviridae
638	1	1	Pentapeptide repeat-containing protein	STX1A_CP028112.1_21gp52	Siphoviridae
639	12	12	DNA replication protein DnaC	CP027323.1_6gp41, CP027340.1_8gp70, KF766125gp50, KJ603229gp50, STX1A_CP013025.1_9gp50, STX1A_CP016625.1_17gp55, STX1A_CP027368.1_4gp63, STX1A_CP027373.1_6gp54, STX1A_CP027440.1_5gp46, STX1A_CP027452.1_7gp62, STX1A_CP027579.1_1gp55, STX2A_CP013029.1_11gp142	Podoviridae; Siphoviridae; unclassified
640	4	4	YdeI family stress tolerance OB fold protein	CP024289.1_3gp32, CP027449.1_5gp49, STX2A_CP013029.1_11gp38, STX2D_CP028381.1_8gp48	Siphoviridae; unclassified
641	13	13	Regulatory protein CII	CP015831.1_3gp60, CP015832.1_3gp60, CP027587.1_2gp55, STX1A_CP027307.1_1gp42, STX1A_CP027380.1_1gp46, STX1A_CP027573.1_13gp40, STX1A_CP028117.1_13gp65, STX1A_CP028429.1_12gp48, STX1A_CP028432.1_12gp48, STX1A_CP029692.1_16gp49, STX2A_CP027390.1_22gp55, STX2A_CP027599.1_7gp60, STX2A_CP028126.1_19gp67	Siphoviridae; Podoviridae
642	2	2	Integrase	CP039404gp36, STX2F_CP027550.1_5gp41	Siphoviridae
643	3	3	Hypothetical protein	STX2A_CP027390.1_22gp52, STX2A_CP027599.1_7gp57, STX2A_CP028126.1_19gp64	Podoviridae
644	27	27	HTH-type transcriptional regulator MlrA	CP015831.1_4gp33, CP015832.1_4gp33, CP027449.1_4gp34, FJ184280gp31, STX1A_BA000007.3_14gp39, STX1A_CP001925.1_12gp36, STX1A_CP008957.1_17gp39, STX1A_CP012802.1_12gp36, STX1A_CP015023.1_6gp33, STX1A_CP015842.1_16gp55, STX1A_CP015843.2_17gp35, STX1A_CP015846.1_16gp55, STX1A_CP016625.1_17gp124, STX1A_CP016755.1_4gp37, STX1A_CP017440.1_3gp33, STX1A_CP017444.1_3gp36, STX1A_CP017669.1_5gp36, STX1A_CP01…	Siphoviridae; unclassified
645	108	107	Hypothetical protein	CP015831.1_3gp9, CP015832.1_3gp9, CP027323.1_6gp9, CP027323.1_9gp9, CP027340.1_7gp9, CP027586.1_11gp10, CP033605gp12, CP037941gp9, EU311208gp11, HE664024gp9, HG792102gp9, HG792103gp9, HG792104gp9, HG792105gp9, HQ424691gp9, JQ011318gp10, KF766125gp9, KJ603229gp9, KP682371gp9, KP682372gp9, KP682373gp9, KP682374gp9, KP682375gp9, KP682376gp9, KP682377gp9, KP682379gp9, KP682380gp9, KP682381gp9, KP6823…	Podoviridae
646	1	1	Hypothetical protein	STX1A_CP027219.1_10gp47	Siphoviridae
647	30	30	DUF2856 family protein	CP027351.1_11gp20, CP027587.1_12gp46, CP027587.1_2gp38, CP037945gp65, STX1A_AP010953.1_5gp62, STX1A_CP012693.1_7gp40, STX1A_CP027307.1_1gp37, STX1A_CP027352.1_5gp63, STX1A_CP027361.1_13gp69, STX1A_CP027380.1_1gp38, STX1A_CP027387.1_17gp68, STX1A_CP027390.1_9gp71, STX1A_CP027552.1_5gp58, STX1A_CP027573.1_13gp35, STX1A_CP027599.1_17gp39, STX1A_CP027766.1_15gp58, STX1A_CP028116.1_7gp67, STX1A_CP0281…	Siphoviridae; Podoviridae
648	1	1	Phage tail protein	CP015831.1_6gp11	Siphoviridae
649	109	89	Phage antirepressor Ant	CP021339.1_17gp28, CP027323.1_6gp20, CP027340.1_7gp47, CP033605gp46, CP037941gp80, EU311208gp40, HE664024gp34, HG792102gp32, HG792103gp33, HG792104gp31, HG792104gp32, HG792105gp32, HG792105gp34, JQ011318gp36, JQ011318gp38, KF766125gp30, KF766125gp31, KJ603229gp32, KJ603229gp33, KP682372gp32, KP682373gp32, KP682375gp32, KP682376gp32, KP682377gp32, KP682379gp32, KP682380gp32, KP682381gp35, KP682382…	Podoviridae; Siphoviridae
650	22	21	DUF1076 domain-containing protein	CP015831.1_4gp26, CP015832.1_4gp26, CP027587.1_12gp27, CP037945gp26, FJ184280gp25, STX1A_AP010953.1_5gp26, STX1A_CP016625.1_17gp112, STX1A_CP016625.1_17gp42, STX1A_CP018241.1_12gp26, STX1A_CP018243.1_14gp26, STX1A_CP027313.1_2gp46, STX1A_CP027319.1_6gp69, STX1A_CP027352.1_5gp26, STX1A_CP027387.1_17gp25, STX1A_CP027390.1_9gp27, STX1A_CP027546.1_7gp45, STX1A_CP027555.1_1gp29, STX1A_CP028116.1_7gp28…	Siphoviridae; unclassified
651	2	2	Hypothetical protein	CP024289.1_2gp56, STX1A_CP027457.1_4gp46	Siphoviridae
652	1	1	Hypothetical protein	STX1A_CP027219.1_10gp57	Siphoviridae
653	191	165	Host specificity protein J	AJ556162gp20, CP015831.1_4gp22, CP015831.1_6gp27, CP015832.1_4gp22, CP015832.1_6gp23, CP021339.1_18gp19, CP024289.1_2gp22, CP024289.1_3gp19, CP024289.1_5gp19, CP024289.1_7gp19, CP027340.1_2gp20, CP027340.1_8gp23, CP027355.1_3gp19, CP027449.1_3gp19, CP027449.1_4gp24, CP027449.1_5gp38, CP027449.1_9gp22, CP027586.1_1gp23, CP027586.1_7gp20, CP027587.1_12gp21, CP027587.1_2gp21, CP027587.1_7gp22, CP033…	Siphoviridae; Podoviridae; unclassified
654	158	94	Phage portal protein	AJ556162gp6, AJ556162gp7, CP015831.1_4gp6, CP015831.1_6gp6, CP015832.1_4gp6, CP015832.1_6gp6, CP027340.1_8gp7, CP027449.1_9gp5, CP027586.1_1gp5, CP027586.1_1gp6, CP027587.1_12gp5, CP027587.1_12gp6, CP027587.1_2gp5, CP027587.1_2gp6, CP033605_2gp5, CP037943gp5, CP037943gp6, CP037945gp5, CP037945gp6, FJ184280gp5, FM180578gp6, STX1A_AP010953.1_5gp5, STX1A_AP010953.1_5gp6, STX1A_AP010958.1_13gp5, STX1…	Siphoviridae
655	2	2	DUF4132 domain-containing protein	STX2A_CP009106.2_6gp41, STX2A_CP023541.1_6gp41	unclassified
656	4	4	Type III secretion system effector EspN	STX1A_CP027338.1_13gp29, STX1A_CP027442.1_12gp27, STX2_AP012536gp31, STX2_AP012537gp30	Siphoviridae
657	103	98	Phage tail tape measure protein	AJ556162gp15, CP015831.1_4gp14, CP015831.1_6gp19, CP015832.1_4gp14, CP015832.1_6gp15, CP027340.1_8gp15, CP027449.1_9gp13, CP027586.1_1gp16, CP027587.1_12gp14, CP027587.1_2gp14, CP033605_2gp14, CP037943gp14, CP037945gp14, CP039404gp18, FJ184280gp13, FM180578gp14, LN997803gp16, STX1A_AP010953.1_5gp14, STX1A_AP010958.1_13gp14, STX1A_CP012693.1_7gp14, STX1A_CP013029.1_1gp14, STX1A_CP014752.1_8gp27, S…	Siphoviridae; unclassified
658	2	2	Phage tail protein	STX1A_CP027544.1_8gp23, STX1D_CP027447.1_5gp54	Siphoviridae; unclassified
659	1	1	Adhesin autotransporter	STX2E_CP031546.1_5gp54	unclassified
660	8	8	Replication protein P	CP037941gp109, EU311208gp72, STX2A_AP012529gp62, STX2A_AP012532gp63, STX2A_CP001925.1_5gp75, STX2A_CP012802.1_9gp60, STX2A_CP027331.1_11gp103, STX2A_CP027459.1_2gp67	Podoviridae
661	1	1	Hypothetical protein	STX2A_CP006027.1_14gp87	Podoviridae
662	3	3	L-2-hydroxyglutarate oxidase	STX1A_CP021335.1_18gp43, STX1A_CP027766.1_15gp42, STX1A_CP028117.1_13gp47	Siphoviridae
663	8	8	DUF21 domain-containing protein	STX1A_CP021335.1_18gp32, STX1A_CP027221.1_15gp35, STX1A_CP027347.1_14gp33, STX1A_CP027766.1_15gp31, STX1A_CP028117.1_13gp36, STX1A_CP028429.1_12gp31, STX1A_CP028432.1_12gp31, STX1A_CP029692.1_16gp31	Siphoviridae
664	7	7	YccE family protein	CP027587.1_7gp59, CP037943gp36, STX1A_CP027387.1_17gp46, STX1A_CP027390.1_9gp48, STX1A_CP028116.1_7gp48, STX1A_CP028126.1_8gp53, STX2A_CP013663.1_7gp30	Siphoviridae; Podoviridae; unclassified
665	1	1	Formyl-CoA transferase	CP037941gp34	Podoviridae
666	5	4	Secretion protein EspV	AJ556162gp33, STX1A_CP020092.1_2gp36, STX1A_CP020106.1_4gp31, STX1A_CP027548.1_3gp103, STX1A_CP027548.1_3gp27	Siphoviridae
667	2	2	NADP-dependent isocitrate dehydrogenase	CP027340.1_8gp42, STX2A_CP027440.1_1gp39	Siphoviridae; unclassified
668	3	3	n.d.	STX1A_CP027219.1_10gp139, STX1A_CP027347.1_14gp47, STX1A_CP027573.1_13gp51	Siphoviridae
669	10	10	Hypothetical protein	STX1A_CP021335.1_18gp30, STX1A_CP027221.1_15gp33, STX1A_CP027338.1_13gp40, STX1A_CP027347.1_14gp31, STX1A_CP027442.1_12gp38, STX1A_CP027766.1_15gp29, STX1A_CP028117.1_13gp34, STX1A_CP028429.1_12gp29, STX1A_CP028432.1_12gp29, STX1A_CP029692.1_16gp29	Siphoviridae
670	1	1	Hypothetical protein	CP027323.1_9gp52	Podoviridae
671	6	6	ERF family protein	STX1A_CP012693.1_7gp42, STX1A_CP027552.1_5gp60, STX1A_CP027599.1_17gp41, STX1A_CP027766.1_15gp60, STX2A_CP027599.1_7gp48, STX2A_CP028126.1_19gp53	Siphoviridae; Podoviridae
672	1	1	Phage baseplate assembly protein V	STX1A_CP027219.1_10gp20	Siphoviridae
673	7	7	Holliday junction branch migration protein RuvA	CP024289.1_2gp36, CP027355.1_3gp34, STX2A_CP014670.1_15gp37, STX2A_CP027319.1_3gp50, STX2A_CP027388.1_8gp38, STX2C_CP015240.1_8gp35, STX2D_CP015244.1_7gp32	Siphoviridae
674	1	1	Aromatic amino acid transaminase	STX1A_CP028112.1_21gp34	Siphoviridae
675	1	1	Sucrose operon repressor	STX1A_CP015241.1_2gp33	Podoviridae
676	2	2	Hypothetical protein	STX2E_CP031546.1_5gp30, STX2G_CP015229.1_11gp26	unclassified; Siphoviridae
677	1	1	Hypothetical protein	STX2E_NC_003356gp37	Myoviridae
678	70	70	Hypothetical protein	CP015831.1_3gp13, CP015832.1_3gp13, CP033605gp16, EU311208gp15, HQ424691gp13, KP682371gp13, KP682372gp13, KP682373gp13, KP682374gp13, KP682375gp13, KP682376gp13, KP682377gp13, KP682379gp13, KP682380gp13, KP682381gp16, KP682382gp13, KP682384gp13, KP682386gp13, KP682387gp13, KP682389gp13, KP682390gp13, KP682392gp13, KY914478gp13, MG986485gp14, MN067333gp13, NC_004913gp14, NC_004914gp13, STX1A_CP015…	Podoviridae
679	71	71	Hypothetical protein	AJ556162gp79, CP037945gp97, EU311208gp94, FJ184280gp75, KP682372gp84, KP682373gp84, KP682375gp84, KP682376gp82, KP682377gp84, KP682379gp84, KP682380gp86, KP682382gp84, KP682384gp84, KP682386gp85, KP682387gp84, KP682389gp93, KP682390gp84, KP682392gp92, MN067333gp77, NC_004913gp81, NC_004914gp88, STX1A_AP010953.1_5gp95, STX1A_AP010958.1_13gp81, STX1A_BA000007.3_14gp82, STX1A_CP001925.1_12gp79, STX1…	Podoviridae; Siphoviridae
680	34	34	Hypothetical protein	CP021339.1_18gp18, CP027340.1_2gp19, CP027449.1_4gp23, CP027449.1_9gp21, CP027586.1_1gp21, CP027586.1_7gp19, STX1A_BA000007.3_14gp21, STX1A_CP001925.1_12gp21, STX1A_CP008957.1_17gp21, STX1A_CP012802.1_12gp21, STX1A_CP015023.1_6gp18, STX1A_CP016755.1_4gp21, STX1A_CP017440.1_3gp21, STX1A_CP017444.1_3gp19, STX1A_CP017669.1_5gp19, STX1A_CP021335.1_18gp18, STX1A_CP027457.1_4gp20, STX2A_CP009106.2_6gp2…	Siphoviridae; Podovirdae; unclassified
681	1	1	ATPase	STX2E_CP031546.1_5gp53	unclassified
682	1	1	Hypothetical protein	STX2D_CP028381.1_8gp86	Siphoviridae
683	1	1	n.d.	STX2A_CP014583.1_16gp87	Siphoviridae
684	1	1	Hypothetical protein	KP682392gp37	Podoviridae
685	2	2	Hypothetical protein	KP682381gp54, STX1A_CP027452.1_7gp56	Podoviridae
686	4	4	Hypothetical protein	CP024289.1_3gp55, STX1A_CP027361.1_13gp33, STX2A_CP016628.1_5gp52, STX2D_CP027457.1_9gp35	Siphoviridae
687	1	1	Hypothetical protein	EU311208gp21	Podoviridae
688	1	1	Hypothetical protein	CP037941gp33	Podoviridae
689	1	1	Phage tail protein	STX1A_CP027219.1_10gp14	Siphoviridae
690	2	2	Hypothetical protein	CP027323.1_6gp48, STX1A_AP010958.1_13gp69	Podoviridae; Siphoviridae
691	1	1	n.d.	STX2E_CP022279.1_9gp75	unclassified
692	4	4	Hypothetical protein	CP027340.1_8gp76, STX1A_CP016625.1_17gp62, STX1A_CP027548.1_3gp49, STX2A_CP013029.1_11gp150	Siphoviridae; unclassified
693	1	1	DNA-binding protein	CP027449.1_5gp81	Siphoviridae
694	3	3	Hypothetical protein	CP024289.1_3gp70, CP024289.1_5gp76, STX2A_CP013029.1_11gp153	Siphoviridae; unclassified
695	2	2	Hypothetical protein	STX1A_CP027219.1_10gp19, STX2E_NC_003356gp19	Siphoviridae; Myoviridae
696	22	21	Hypothetical protein	CP024289.1_3gp60, CP024289.1_5gp67, CP027449.1_5gp77, CP027586.1_1gp39, STX1A_CP016625.1_17gp53, STX1A_CP027548.1_3gp39, STX1D_CP027447.1_5gp88, STX2A_CP009104.1_3gp63, STX2A_CP013185.1_6gp51, STX2A_CP016628.1_5gp57, STX2A_CP016828.1_7gp135, STX2A_CP016828.1_7gp67, STX2A_CP023061.1_7gp48, STX2A_CP027342.1_7gp49, STX2A_CP027371.1_3gp40, STX2A_CP027371.1_4gp64, STX2A_CP027373.1_2gp46, STX2A_CP02744…	Siphoviridae; unclassified
697	1	1	n.d.	STX2F_CP027550.1_5gp45	Siphoviridae
698	2	2	n.d.	CP039404gp33, STX2F_CP027550.1_5gp30	Siphoviridae
699	3	3	Hypothetical protein	STX1A_CP027221.1_15gp21, STX2D_CP015020.1_3gp18, STX2E_CP022279.1_9gp22	Siphoviridae; unclassified
700	3	3	Hypothetical protein	CP024289.1_3gp40, CP027449.1_5gp56, STX2D_CP028381.1_8gp55	Siphoviridae
701	3	3	Diguanylate cyclase	CP024289.1_3gp34, CP027449.1_5gp51, STX2D_CP028381.1_8gp50	Siphoviridae
702	1	1	Clp protease ClpP	STX2A_CP016828.1_7gp28	Siphoviridae
703	38	38	Hypothetical protein	CP021339.1_17gp36, CP027340.1_7gp56, HE664024gp39, HG792102gp37, HG792103gp38, HG792104gp37, HG792105gp39, HQ424691gp50, JQ011318gp44, KP682371gp50, KP682374gp47, KU298437gp37, KY914478gp47, MN067333gp44, STX1A_CP027312.1_3gp47, STX1A_CP028122.1_3gp53, STX2A_AP010958.1_10gp43, STX2A_CP003289.1_7gp40, STX2A_CP003297.1_7gp39, STX2A_CP003301.1_8gp39, STX2A_CP006027.1_14gp48, STX2A_CP011331.1_8gp40, …	Podoviridae
704	1	1	Hypothetical protein	CP027323.1_9gp69	Podoviridae
705	100	97	Phage head closure protein	AJ556162gp9, CP015831.1_4gp8, CP015831.1_6gp13, CP015831.1_6gp8, CP015832.1_4gp8, CP015832.1_6gp8, CP027340.1_8gp9, CP027449.1_9gp7, CP027586.1_1gp8, CP027587.1_12gp8, CP027587.1_2gp8, CP033605_2gp8, CP037943gp8, CP037945gp8, CP039404gp12, FJ184280gp7, FM180578gp8, LN997803gp9, STX1A_AP010953.1_5gp8, STX1A_AP010958.1_13gp8, STX1A_CP012693.1_7gp8, STX1A_CP013029.1_1gp8, STX1A_CP014752.1_8gp14, STX…	Siphoviridae; unclassified
706	5	4	HNH endonuclease	LN997803gp61, STX1D_CP027447.1_5gp117, STX1D_CP027447.1_5gp26, STX2E_NC_003356gp66, STX2F_CP027550.1_5gp80	Siphoviridae; Myoviridae; unclassified
707	1	1	Phage tail protein	STX2A_CP027371.1_4gp31	unclassified
708	12	12	Phage portal protein	CP033605_2gp6, STX1A_CP014752.1_8gp12, STX1A_CP027555.1_1gp7, STX1A_CP028112.1_21gp7, STX1A_CP028126.1_8gp9, STX2C_CP001368.1_12gp6, STX2C_CP010304.1_12gp7, STX2C_CP014314.1_5gp6, STX2C_CP015020.1_6gp7, STX2C_CP018245.1_14gp6, STX2C_CP018250.1_12gp7, STX2C_CP030767.1_11gp6	Siphoviridae
709	14	14	DUF957 domain-containing protein	CP033605_2gp41, STX2C_CP001164.1_12gp41, STX2C_CP001368.1_12gp42, STX2C_CP008805.1_11gp40, STX2C_CP010304.1_12gp43, STX2C_CP015020.1_6gp41, STX2C_CP015842.1_14gp38, STX2C_CP015846.1_14gp38, STX2C_CP016625.1_15gp41, STX2C_CP018243.1_12gp40, STX2C_CP018247.1_10gp41, STX2C_CP018250.1_12gp37, STX2C_CP022050.2_4gp36, STX2C_CP030767.1_11gp42	Siphoviridae
710	5	5	n.d.	STX2A_CP027371.1_4gp23, STX2A_CP027452.1_4gp19, STX2A_CP027462.1_8gp21, STX2C_CP015240.1_8gp21, STX2D_CP027457.1_9gp19	Siphoviridae; unclassified
711	1	1	Hypothetical protein	STX2E_CP031546.1_5gp23	unclassified
712	1	1	Hypothetical protein	STX2E_CP031546.1_5gp50	unclassified
713	1	1	Hypothetical protein	STX2F_CP027550.1_5gp36	Siphoviridae
714	3	3	n.d.	CP039404gp62, LN997803gp52, STX2F_CP027550.1_5gp71	Siphoviridae
715	1	1	Hypothetical protein	STX2_AP012539gp48	Siphoviridae
716	1	1	Hypothetical protein	STX1A_CP027368.1_4gp42	Podoviridae
717	1	1	Hypothetical protein	STX2C_CP015843.2_15gp34	Siphoviridae
718	3	3	n.d.	CP024289.1_2gp53, STX1A_CP027457.1_4gp43, STX2C_CP027366.1_6gp40	Siphoviridae
719	1	1	Hypothetical protein	STX1D_CP027447.1_5gp118	unclassified
720	2	2	Zinc uptake transcriptional repressor Zur	STX1A_CP028112.1_21gp63, STX2A_CP027452.1_4gp35	Siphoviridae
721	1	1	Hypothetical protein	STX1A_CP027219.1_10gp53	Siphoviridae
722	3	3	Hypothetical protein	STX1A_CP013662.1_1gp51, STX1A_CP027577.1_3gp59, STX1A_CP028112.1_21gp92	Siphoviridae; unclassified
723	20	20	Receptor recognizing protein Gp38	CP027323.1_9gp11, HE664024gp11, HG792102gp11, HG792103gp11, HG792104gp11, HG792105gp11, KF766125gp11, KU298437gp11, STX1A_CP027312.1_3gp15, STX2A_CP003289.1_7gp11, STX2A_CP003297.1_7gp11, STX2A_CP003301.1_8gp11, STX2A_CP011331.1_8gp11, STX2A_CP013663.1_7gp11, STX2A_CP015228.1_5gp11, STX2A_CP022086.2_2gp11, STX2A_CP023531.1_9gp11, STX2A_CP023535.1_11gp11, STX2A_CP027394.1_12gp11, STX2A_HF572917.2_…	Podoviridae
724	8	8	Terminase	STX1A_CP013662.1_1gp1, STX2A_CP027371.1_4gp1, STX2A_CP027440.1_1gp1, STX2A_CP027462.1_8gp1, STX2A_CP027584.1_2gp1, STX2D_CP027310.1_1gp1, STX2E_CP022279.1_9gp1, STX2E_CP027437.1_1gp1	unclassified; Siphoviridae
725	11	10	Hypothetical protein	CP027449.1_5gp86, STX1D_CP027447.1_5gp97, STX2A_CP013185.1_6gp62, STX2A_CP016628.1_5gp65, STX2A_CP016828.1_7gp146, STX2A_CP016828.1_7gp78, STX2A_CP023061.1_7gp59, STX2A_CP027371.1_4gp72, STX2A_CP027373.1_2gp54, STX2A_CP027440.1_1gp60, STX2A_CP027584.1_2gp82	Siphoviridae; unclassified
726	1	1	DUF1018 domain-containing protein	STX1A_CP027219.1_10gp46	Siphoviridae
727	7	7	Dihydroneopterin triphosphate pyrophosphatase	CP024289.1_2gp31, CP027355.1_3gp29, STX2A_CP014670.1_15gp32, STX2A_CP027319.1_3gp45, STX2A_CP027388.1_8gp34, STX2C_CP015240.1_8gp30, STX2D_CP015244.1_7gp27	Siphoviridae
728	3	3	Peptidase S6	CP027323.1_9gp30, STX2C_CP024056.1_17gp70, STX2F_CP027550.1_5gp32	Podoviridae; Siphoviridae
729	1	1	Hypothetical protein	STX2E_CP031546.1_5gp71	unclassified
730	1	1	Bifunctional adenosylcobinamide kinase/adenosylcobinamide-phosphate guanylyltransferase	CP027587.1_7gp42	unclassified
731	14	14	Terminase small subunit	CP024289.1_2gp1, CP027449.1_4gp1, CP027587.1_7gp1, STX1A_CP027457.1_4gp1, STX2A_CP009106.2_6gp1, STX2A_CP013029.1_11gp1, STX2A_CP023541.1_6gp1, STX2A_CP027342.1_2gp1, STX2A_CP027373.1_2gp1, STX2A_CP027445.1_2gp1, STX2A_CP027459.1_10gp1, STX2A_CP028122.1_9gp1, STX2E_CP031546.1_5gp1, STX2G_CP015229.1_11gp1	Siphoviridae; Podoviridae; unclassified
732	1	1	DUF2815 family protein	STX2C_CP027366.1_8gp41	Siphoviridae
733	1	1	Hypothetical protein	STX1D_CP027447.1_5gp110	unclassified
734	2	2	Helix-turn-helix domain-containing protein	STX1A_CP016625.1_17gp40, STX1A_CP027313.1_2gp45	Siphoviridae
735	1	1	CAAX amino terminal protease family protein	STX1A_CP027548.1_3gp57	Siphoviridae
736	2	2	Hypothetical protein	EU311208gp17, HE664024gp13	Podoviridae
737	1	1	n.d.	STX1A_CP013662.1_1gp24	unclassified
738	1	1	DNA replication protein	CP027587.1_12gp60	Siphoviridae
739	2	2	Hypothetical protein	CP027587.1_12gp68, CP027587.1_2gp64	Siphoviridae
740	30	30	Hypothetical protein	CP033605gp45, CP037941gp79, CP037943gp46, KP682381gp34, STX1A_CP012693.1_7gp33, STX1A_CP014752.1_8gp65, STX1A_CP024479.1_7gp51, STX1A_CP027219.1_10gp108, STX1A_CP027313.1_2gp62, STX1A_CP027442.1_12gp41, STX1A_CP027472.1_11gp39, STX1A_CP027552.1_5gp48, STX1A_CP027582.1_13gp31, STX1A_CP027599.1_17gp33, STX2A_CP001164.1_16gp45, STX2A_CP001368.1_15gp51, STX2A_CP008805.1_14gp51, STX2A_CP010304.1_15gp5…	Podoviridae; Siphoviridae
741	1	1	n.d.	STX2_AP012540gp62	Siphoviridae
742	5	4	Transposase	STX2A_CP013029.1_11gp75, STX2A_CP027317.1_5gp103, STX2A_CP027445.1_2gp100, STX2A_CP027445.1_2gp65, STX2A_CP027459.1_10gp101	Podoviridae; unclassified
743	2	2	Injection protein	CP037941gp63, STX2A_CP027331.1_11gp58	Podoviridae
744	3	3	Cyclic di-GMP phosphodiesterase	STX2A_CP013029.1_11gp42, STX2A_CP027445.1_2gp34, STX2A_CP027459.1_10gp34	Podoviridae; unclassified
745	63	47	Putative protease/scaffold protein	CP021339.1_18gp5, CP024289.1_3gp5, CP024289.1_5gp5, CP024289.1_5gp50, CP024289.1_7gp5, CP027340.1_2gp5, CP027355.1_3gp5, CP027449.1_3gp5, CP027449.1_5gp17, CP027449.1_5gp22, CP027586.1_7gp5, KF030445gp5, STX1A_AP010960.1_16gp5, STX1A_BA000007.3_14gp5, STX1A_BA000007.3_14gp8, STX1A_CP001925.1_12gp5, STX1A_CP001925.1_12gp8, STX1A_CP008957.1_17gp5, STX1A_CP008957.1_17gp8, STX1A_CP012802.1_12gp5, STX…	Siphoviridae
746	1	1	DNA transfer protein	STX2A_CP027390.1_22gp88	Podoviridae
747	1	1	Hypothetical protein	STX1A_CP027552.1_5gp50	Podoviridae
748	22	22	Hypothetical protein	AJ556162gp72, CP015831.1_3gp74, CP015832.1_3gp74, CP027323.1_9gp74, CP027587.1_12gp79, KJ603229gp71, STX1A_AP010953.1_5gp87, STX1A_CP012693.1_7gp72, STX1A_CP013025.1_9gp68, STX1A_CP015241.1_2gp88, STX1A_CP016625.1_17gp166, STX1A_CP021335.1_18gp57, STX1A_CP022050.2_13gp88, STX1A_CP027319.1_6gp100, STX1A_CP027352.1_5gp92, STX1A_CP027552.1_5gp88, STX1A_CP027555.1_1gp62, STX1A_CP027577.1_3gp64, STX1A…	Siphoviride; Podoviridae
749	10	10	NAD(+) kinase	STX1A_CP021335.1_18gp29, STX1A_CP027221.1_15gp32, STX1A_CP027338.1_13gp39, STX1A_CP027347.1_14gp30, STX1A_CP027442.1_12gp37, STX1A_CP027766.1_15gp28, STX1A_CP028117.1_13gp33, STX1A_CP028429.1_12gp28, STX1A_CP028432.1_12gp28, STX1A_CP029692.1_16gp28	Podoviridae
750	40	40	Hypothetical protein	AJ556162gp40, CP021339.1_17gp30, CP024289.1_7gp36, CP027351.1_11gp16, CP027449.1_3gp37, CP037945gp61, HE664024gp36, HG792102gp34, HG792103gp35, HG792104gp34, HG792105gp36, KF030445gp34, KU298437gp34, STX1A_AP010953.1_5gp58, STX1A_CP020106.1_4gp43, STX1A_CP027319.1_6gp75, STX1A_CP027352.1_5gp59, STX1A_CP027361.1_13gp65, STX1A_CP027387.1_17gp64, STX1A_CP027390.1_9gp65, STX1A_CP028116.1_7gp63, STX1A…	Siphoviride; Podoviridae
751	3	3	Hypothetical protein	CP027355.1_3gp55, STX2C_CP027366.1_6gp47, STX2E_CP022279.1_9gp55	Siphoviridae; unclassified
752	1	1	Acetyltransferase, GNAT family	STX1A_CP013662.1_1gp34	unclassified
753	1	1	DNA-binding protein	STX1A_CP016625.1_17gp54	Siphoviridae
754	2	2	Hypothetical protein	CP027340.1_8gp30, STX2A_CP013185.1_6gp24	Siphoviridae
755	1	1	Hypothetical protein	HE664024gp42	Podoviridae
756	5	5	Phage capsid protein	CP037941gp51, STX2A_CP027331.1_11gp49, STX2A_CP027390.1_22gp79, STX2A_CP027599.1_7gp85, STX2A_CP028126.1_19gp90	Podoviridae
757	3	3	YnfC family lipoprotein	STX1A_CP027373.1_6gp35, STX1A_CP027452.1_7gp39, STX1A_CP027579.1_1gp37	Podoviridae
758	6	6	Bifunctional NADP-dependent 3-hydroxy acid dehydrogenase/3-hydroxypropionate dehydrogenase YdfG	CP024289.1_3gp29, CP027449.1_5gp46, STX2A_CP013029.1_11gp33, STX2A_CP027445.1_2gp33, STX2A_CP027459.1_10gp33, STX2D_CP028381.1_8gp45	Podoviridae; Siphoviridae; unclassified
759	46	46	Hypothetical protein	CP021339.1_17gp55, CP027340.1_7gp74, HE664024gp56, HG792102gp52, HG792103gp53, HG792104gp52, HG792105gp55, HQ424691gp66, JQ011318gp61, KP682371gp65, KP682374gp62, KU298437gp52, KY914478gp63, MN067333gp62, STX1A_CP027312.1_3gp65, STX1A_CP028122.1_3gp67, STX2A_AP010958.1_10gp61, STX2A_CP003289.1_7gp57, STX2A_CP003297.1_7gp54, STX2A_CP003301.1_8gp54, STX2A_CP006027.1_14gp66, STX2A_CP011331.1_8gp56, …	Podoviridae; Siphoviridae; unclassified
760	2	2	DUF805 domain-containing protein	KF766125gp60, KJ603229gp60	Podoviridae
761	182	166	Phage minor tail protein L	AJ556162gp17, CP015831.1_4gp16, CP015831.1_6gp21, CP015832.1_4gp16, CP015832.1_6gp17, CP021339.1_18gp15, CP024289.1_2gp17, CP024289.1_3gp15, CP024289.1_5gp15, CP024289.1_7gp15, CP027340.1_2gp16, CP027340.1_8gp19, CP027355.1_3gp15, CP027449.1_3gp15, CP027449.1_4gp17, CP027449.1_5gp32, CP027449.1_9gp16, CP027586.1_1gp18, CP027586.1_7gp16, CP027587.1_12gp16, CP027587.1_2gp16, CP027587.1_7gp18, CP033…	Siphoviridae; Podoviridae; unclassified
762	2	2	Lysozyme (Canonical endolysin)	STX2E_CP031546.1_5gp109, STX2E_NC_003356gp60	unclassified; Myoviridae
763	1	1	DeoR-family transcriptional regulator	STX2A_CP013029.1_11gp40	unclassified
764	26	26	DNA-binding protein	CP024289.1_2gp57, CP027355.1_3gp53, CP027449.1_4gp47, CP039404gp47, LN997803gp33, STX1A_CP027319.1_6gp87, STX1A_CP027457.1_4gp47, STX2A_AP010960.1_12gp44, STX2A_CP006262.1_8gp43, STX2A_CP009106.2_6gp58, STX2A_CP014583.1_16gp49, STX2A_CP014583.1_2gp38, STX2A_CP014670.1_15gp54, STX2A_CP018237.1_10gp39, STX2A_CP023541.1_6gp58, STX2A_CP027319.1_3gp74, STX2A_CP027342.1_2gp48, STX2A_CP027388.1_8gp63, S…	Siphoviridae; Myoviridae; unclassified
765	111	111	DUF2528 family protein	AJ556162gp50, CP015831.1_6gp57, CP015832.1_6gp53, CP027351.1_11gp26, CP027587.1_2gp46, CP033605_2gp65, CP033605gp62, CP037943gp58, EU311208gp58, FJ184280gp48, FM180578gp46, KP682372gp50, KP682373gp50, KP682375gp50, KP682376gp50, KP682377gp50, KP682379gp50, KP682380gp50, KP682382gp50, KP682384gp50, KP682386gp53, KP682387gp50, KP682389gp51, KP682390gp50, KP682392gp55, NC_004913gp51, NC_004914gp52, …	Siphoviridae; Podoviridae
766	1	1	LysR family transcriptional regulator	STX2E_CP022279.1_9gp43	unclassified
767	1	1	DUF4222 domain-containing protein	STX1A_CP022050.2_13gp8	Siphoviridae
768	3	3	YjbF family lipoprotein	STX1A_CP014752.1_8gp55, STX1A_CP024479.1_7gp40, STX1A_CP027219.1_10gp98	Siphoviridae
769	5	5	n.d.	CP015831.1_6gp33, CP015832.1_6gp29, CP033605_2gp31, STX2C_CP018243.1_12gp28, STX2_AP012539gp29	Siphoviridae
770	3	3	Transposase	STX2A_CP027390.1_22gp29, STX2A_CP027599.1_7gp26, STX2A_CP028126.1_19gp36	Podoviridae
771	1	1	Capsular synthesis regulator component B	CP027323.1_9gp41	Podoviridae
772	1	1	Phage gp6-like head-tail connector protein	STX1D_CP027447.1_5gp25	unclassified
773	3	3	High frequency lysogenization protein HflD	CP027340.1_8gp38, STX1A_CP027387.1_17gp39, STX2A_CP027440.1_1gp34	Siphoviridae; unclassified
774	4	4	Type II toxin-antitoxin system RelE/ParE family toxin	CP027586.1_1gp48, KY914478gp34, STX1D_CP027447.1_5gp98, STX2D_CP028381.1_8gp84	Podoviridae; Siphoviridae; unclassified
775	7	7	DNA-packaging protein FI	CP024289.1_2gp8, CP027587.1_7gp8, STX1A_CP027457.1_4gp8, STX2A_CP013029.1_11gp8, STX2A_CP027445.1_2gp8, STX2A_CP027459.1_10gp8, STX2G_CP015229.1_11gp8	Siphoviridae; Podoviridae; unclassified
776	1	1	Hypothetical protein	STX1A_CP028112.1_21gp41	Siphoviridae
777	1	1	Hypothetical protein	STX2E_CP031546.1_5gp12	unclassified
778	2	2	Hypothetical protein	STX2E_CP031546.1_5gp113, STX2E_NC_003356gp65	unclassified; Myoviridae
779	95	94	Hypothetical protein	AJ556162gp4, CP015831.1_4gp4, CP015831.1_6gp4, CP015832.1_4gp4, CP015832.1_6gp4, CP027340.1_8gp4, CP027449.1_9gp4, CP027586.1_1gp4, CP027587.1_12gp4, CP027587.1_2gp4, CP033605_2gp4, CP037943gp4, CP037945gp4, FJ184280gp4, FM180578gp4, STX1A_AP010953.1_5gp4, STX1A_AP010958.1_13gp4, STX1A_CP012693.1_7gp4, STX1A_CP013029.1_1gp4, STX1A_CP014752.1_8gp6, STX1A_CP015842.1_16gp4, STX1A_CP015843.2_17gp4, S…	Siphoviridae
780	1	1	Peptidase S14	STX2A_CP016828.1_7gp30	Siphoviridae
781	3	3	Hypothetical protein	CP039404gp49, LN997803gp36, STX2F_CP027550.1_5gp55	Siphoviridae
782	6	6	50S ribosomal protein L19	STX1A_CP021335.1_18gp38, STX1A_CP027766.1_15gp37, STX1A_CP028117.1_13gp42, STX1A_CP028429.1_12gp37, STX1A_CP028432.1_12gp37, STX1A_CP029692.1_16gp37	Siphoviridae
783	5	5	Transposase	STX1A_CP016625.1_17gp29, STX1A_CP027313.1_2gp38, STX1A_CP027319.1_6gp62, STX1A_CP027546.1_7gp38, STX2A_CP014583.1_16gp24	Siphoviridae
784	1	1	Phage tail protein	STX2C_CP024618.1_3gp16	Siphoviridae
785	3	3	DUF1161 domain-containing protein	STX1A_CP027373.1_6gp34, STX1A_CP027452.1_7gp38, STX1A_CP027579.1_1gp36	Podoviridae
786	3	3	Hypothetical protein	STX2A_CP013029.1_11gp134, STX2A_CP027445.1_2gp108, STX2A_CP027459.1_10gp106	Podoviridae; unclassified
787	1	1	DgsA anti-repressor MtfA	STX1D_CP027447.1_5gp78	unclassified
788	64	64	NinE family protein	CP027351.1_11gp51, CP027587.1_2gp67, CP033605_2gp83, EU311208gp79, FM180578gp61, KP682372gp65, KP682373gp65, KP682375gp65, KP682377gp65, KP682379gp65, KP682380gp65, KP682382gp65, KP682384gp65, KP682386gp68, KP682387gp65, KP682389gp70, KP682390gp65, KP682392gp70, NC_004913gp67, NC_004914gp68, STX1A_BA000007.3_14gp70, STX1A_CP008957.1_17gp71, STX1A_CP012802.1_12gp68, STX1A_CP017440.1_3gp65, STX1A_C…	Podoviridae; Siphoviridae
789	6	6	Hypothetical protein	CP037941gp11, KJ603229gp11, STX1A_CP013025.1_9gp11, STX2A_CP027331.1_11gp14, STX2A_CP029692.1_15gp11, STX2A_NC_008464gp11	Podoviridae
790	1	1	Aminoglycoside O-phosphotransferase APH(3')-IIIa	KF030445gp58	Siphoviridae
791	1	1	Phage portal protein	STX2A_CP016828.1_7gp25	Siphoviridae
792	1	1	YjbQ family protein	STX1A_CP028112.1_21gp38	Siphoviridae
793	5	5	Phage major capsid protein	CP039404gp9, LN997803gp6, STX1D_CP027447.1_5gp36, STX2E_NC_003356gp6, STX2F_CP027550.1_5gp6	Siphoviridae; Myoviridae; unclassified
794	6	6	Diguanylate cyclase DgcN	STX1A_CP021335.1_18gp40, STX1A_CP027766.1_15gp39, STX1A_CP028117.1_13gp44, STX1A_CP028429.1_12gp39, STX1A_CP028432.1_12gp39, STX1A_CP029692.1_16gp39	Siphoviridae
795	2	2	Phage tail protein	STX2E_CP031546.1_5gp17, STX2E_NC_003356gp22	unclassified; Myoviridae
796	1	1	GIY-YIG nuclease family protein	STX2E_NC_003356gp51	Myoviridae
797	6	6	Tyrosine-type recombinase/integrase	CP027449.1_5gp3, CP039404gp40, STX1A_CP022050.2_13gp3, STX2A_CP027319.1_3gp3, STX2D_CP028381.1_8gp3, STX2E_CP031546.1_5gp74	Siphoviridae; unclassified
798	3	3	Hemagglutinin	CP027323.1_9gp19, CP027340.1_7gp21, CP027586.1_11gp24	Podoviridae
799	5	5	Phage portal protein	CP039404gp7, LN997803gp4, STX1D_CP027447.1_5gp34, STX2E_NC_003356gp4, STX2F_CP027550.1_5gp4	Siphoviridae; Myoviridae; unclassified
800	4	2	Lipoprotein-releasing system transmembrane subunit LolC	CP027340.1_8gp48, CP027340.1_8gp50, STX2A_CP027584.1_2gp53, STX2A_CP027584.1_2gp55	Siphoviridae; unclassified
801	1	1	Tyrosine-type recombinase/integrase	STX1D_CP027447.1_5gp3	unclassified
802	9	9	Pentaheme c-type cytochrome TorC	CP027587.1_7gp53, CP037943gp31, STX1A_CP014752.1_8gp46, STX1A_CP024479.1_7gp31, STX1A_CP027219.1_10gp89, STX1A_CP027472.1_11gp29, STX2A_CP013663.1_7gp25, STX2C_CP015240.1_8gp44, STX2D_CP015244.1_7gp42	Siphoviridae; Podoviridae; unclassified
803	13	12	Hypothetical protein	KY914478gp42, STX1A_CP016625.1_17gp58, STX1A_CP027548.1_3gp44, STX1D_CP027447.1_5gp94, STX2A_CP013029.1_11gp145, STX2A_CP013185.1_6gp59, STX2A_CP016628.1_5gp62, STX2A_CP016828.1_7gp143, STX2A_CP016828.1_7gp75, STX2A_CP023061.1_7gp56, STX2A_CP027362.1_7gp45, STX2D_CP015020.1_3gp40, STX2E_CP027437.1_1gp46	Siphoviridae; Podoviridae; unclassified
804	3	3	Hypothetical protein	MG986485gp58, STX1A_CP015241.1_2gp79, STX1A_KU977420gp56	Podoviridae
805	1	1	Hypothetical protein	STX1D_CP027447.1_5gp7	unclassified
806	1	1	Hypothetical protein	CP027587.1_7gp45	unclassified
807	1	1	Hypothetical protein	CP037941gp31	Podoviridae
808	1	1	Restriction alleviation protein, Lar family	EU311208gp76	Podoviridae
809	2	2	Hypothetical protein	CP027355.1_3gp50, STX1A_CP027544.1_8gp40	Siphoviridae
810	2	2	Hypothetical protein	STX1A_CP022050.2_13gp43, STX1A_CP027548.1_3gp26	Siphoviridae
811	2	2	Restriction alleviation protein, Lar family	STX1A_CP012693.1_7gp35, STX1A_CP027599.1_17gp35	Siphoviridae
812	4	4	Hypothetical protein	STX1A_CP027361.1_13gp74, STX1A_CP027387.1_17gp73, STX1A_CP027390.1_9gp76, STX1A_CP028126.1_8gp80	Siphoviridae
813	2	2	Hypothetical protein	STX1A_CP018245.1_16gp62, STX1A_KU977419gp50	Podoviridae
814	1	1	Hypothetical protein	MN067333gp25	Podoviridae
815	1	1	n.d.	CP027449.1_5gp40	Siphoviridae
816	1	1	n.d.	CP027587.1_2gp26	Siphoviridae
817	1	1	n.d.	STX2A_NC_008464gp80	Podoviridae
818	73	73	DUF1627 domain-containing protein	CP021339.1_17gp24, CP027340.1_7gp43, CP027351.1_11gp4, CP033605gp41, CP037941gp77, CP037945gp56, HE664024gp30, HG792102gp28, HG792103gp29, HG792104gp27, HG792105gp28, HQ424691gp31, JQ011318gp32, KP682371gp28, KP682374gp28, KP682381gp30, KU298437gp28, KY914478gp28, MN067333gp28, STX1A_AP010953.1_5gp52, STX1A_CP027312.1_3gp34, STX1A_CP027352.1_5gp53, STX1A_CP027361.1_13gp57, STX1A_CP027387.1_17gp55…	Podoviridae; Siphoviridae; unclassified
819	1	1	Anaerobic dimethylsulfoxide reductase subunit B	STX1A_CP013025.1_9gp32	Podoviridae
820	1	1	Hypothetical protein	STX1A_CP022050.2_13gp46	Siphoviridae
821	4	4	HK97 gp10 family phage protein	CP039404gp13, LN997803gp11, STX1D_CP027447.1_5gp39, STX2F_CP027550.1_5gp10	Siphoviridae; unclassified
822	9	9	Ribosomal-protein-alanine N-acetyltransferase	CP027340.1_2gp35, STX1A_CP013029.1_1gp26, STX1A_CP027388.1_15gp29, STX1A_CP027445.1_12gp38, STX1A_CP027464.1_15gp31, STX2C_CP023673.1_17gp43, STX2C_CP024056.1_17gp82, STX2C_CP024618.1_3gp36, STX2C_CP027591.1_15gp43	Siphoviridae
823	1	1	Pyrimidine utilization protein D	STX1A_CP027368.1_4gp34	Podoviridae
824	1	1	Hypothetical protein	STX1A_CP027387.1_17gp37	Siphoviridae
825	5	5	DUF826 domain-containing protein	CP027340.1_2gp66, CP027340.1_8gp88, CP027586.1_7gp59, STX2E_CP022279.1_9gp78, STX2E_CP027437.1_1gp62	Siphoviridae; unclassified
826	47	47	DUF1367 family protein	CP021339.1_17gp58, CP027340.1_7gp77, CP027586.1_11gp47, HE664024gp59, HG792102gp55, HG792103gp56, HG792104gp55, HG792105gp58, HQ424691gp69, JQ011318gp64, KP682371gp68, KP682374gp65, KU298437gp55, KY914478gp66, MN067333gp65, STX1A_CP027312.1_3gp68, STX1A_CP028122.1_3gp70, STX2A_AP010958.1_10gp64, STX2A_CP003289.1_7gp60, STX2A_CP003297.1_7gp57, STX2A_CP003301.1_8gp57, STX2A_CP006027.1_14gp69, STX2A…	Podoviridae; Siphoviridae; unclassified
827	3	3	Protein-tyrosine-phosphatase Etp	STX1A_CP014752.1_8gp51, STX1A_CP024479.1_7gp36, STX1A_CP027219.1_10gp94	Siphoviridae
828	9	9	Hypothetical protein	STX1A_CP013662.1_1gp42, STX1A_CP027361.1_13gp38, STX1A_CP027548.1_3gp38, STX1A_CP027577.1_3gp48, STX1A_CP028112.1_21gp82, STX2A_CP027445.1_2gp112, STX2A_CP027459.1_10gp110, STX2D_CP015020.1_3gp34, STX2E_CP027437.1_1gp37	Siphoviridae; Podoviridae; unclassified
829	1	1	n.d.	CP027323.1_9gp67	Podoviridae
830	1	1	Hypothetical protein	CP021339.1_18gp32	Siphoviridae
831	1	1	Hypothetical protein	STX2E_CP027437.1_1gp58	unclassified
832	1	1	Hypothetical protein	MG986485gp44	Podoviridae
833	2	2	Hypothetical protein	CP027587.1_7gp83, STX2A_CP027371.1_4gp98	unclassified
834	1	1	n.d.	CP027587.1_2gp70	Siphoviridae
835	1	1	n.d.	CP027340.1_8gp94	Siphoviridae
836	1	1	Tail length tape measure family protein	STX1A_CP014752.1_8gp24	Siphoviridae
837	3	3	Helix-turn-helix transcriptional regulator	STX2A_CP013185.1_6gp49, STX2A_CP016828.1_7gp65, STX2A_CP023061.1_7gp46	Siphoviridae
838	44	44	Lysozyme (SAR endolysin)	CP015831.1_4gp69, CP015831.1_6gp90, CP015832.1_4gp69, CP015832.1_6gp87, CP033605_2gp98, CP039404gp68, FM180578gp80, LN997803gp59, STX1A_CP016625.1_17gp76, STX1A_CP018241.1_12gp72, STX1A_CP018243.1_14gp70, STX1A_CP027219.1_10gp43, STX2A_CP014583.1_16gp104, STX2C_CP001164.1_12gp98, STX2C_CP001368.1_12gp98, STX2C_CP008805.1_11gp98, STX2C_CP010304.1_12gp98, STX2C_CP014314.1_5gp78, STX2C_CP015020.1_6g…	Siphoviridae
839	1	1	Hypothetical protein	CP027323.1_6gp44	Podoviridae
840	16	10	Putative transposase	CP027340.1_2gp39, CP027340.1_7gp61, CP027586.1_11gp15, CP027586.1_11gp44, STX1A_CP013662.1_1gp61, STX1A_CP020106.1_4gp26, STX2C_CP023673.1_17gp35, STX2C_CP023673.1_17gp76, STX2C_CP024056.1_17gp117, STX2C_CP024056.1_17gp44, STX2C_CP024056.1_17gp67, STX2C_CP024056.1_17gp73, STX2C_CP024618.1_3gp70, STX2C_CP027591.1_15gp35, STX2C_CP027591.1_15gp76, STX2D_CP015020.1_3gp87	Siphoviridae; Podoviridae; unclassified
841	3	3	Hypothetical protein	CP027323.1_6gp15, KF766125gp25, STX1A_CP027579.1_1gp28	Podoviridae
842	3	3	Ferritin-like domain-containing protein	STX1A_CP027313.1_2gp48, STX1A_CP027546.1_7gp46, STX2D_CP015020.1_3gp91	Siphoviridae
843	1	1	Transactivation protein	STX2E_CP031546.1_5gp67	unclassified
844	2	2	Hypothetical protein	CP037941gp66, STX2A_CP027331.1_11gp61	Podoviridae
845	1	1	Hypothetical protein	STX2E_CP031546.1_5gp46	unclassified
846	5	5	Hypothetical protein	KF766125gp24, KJ603229gp26, STX1A_CP013025.1_9gp26, STX1A_CP027373.1_6gp24, STX1A_CP027440.1_5gp23	Podoviridae
847	34	34	Hypothetical protein	CP027587.1_2gp49, CP033605gp66, CP037941gp99, CP037943gp62, EU311208gp61, STX1A_AP010958.1_13gp50, STX1A_CP012693.1_7gp50, STX1A_CP014752.1_8gp82, STX1A_CP015241.1_2gp64, STX1A_CP016625.1_17gp145, STX1A_CP024479.1_7gp70, STX1A_CP027219.1_10gp124, STX1A_CP027388.1_15gp47, STX1A_CP027442.1_12gp56, STX1A_CP027464.1_15gp52, STX1A_CP027555.1_1gp40, STX1A_CP027599.1_17gp49, STX1A_KU977420gp41, STX2A_AP…	Siphoviridae; Podoviridae
848	53	53	Protease FtsH-inhibitory lysogeny factor CIII	AJ556162gp49, CP015831.1_6gp53, CP015832.1_6gp49, CP027351.1_11gp25, CP033605_2gp64, CP033605gp61, CP037941gp96, FM180578gp45, STX1A_AP010958.1_13gp47, STX1A_BA000007.3_14gp55, STX1A_CP001925.1_12gp52, STX1A_CP008957.1_17gp56, STX1A_CP012802.1_12gp52, STX1A_CP014752.1_8gp78, STX1A_CP015023.1_6gp50, STX1A_CP015241.1_2gp60, STX1A_CP016755.1_4gp54, STX1A_CP017440.1_3gp49, STX1A_CP017444.1_3gp52, STX…	Siphoviridae; Podoviridae
849	1	1	Hypothetical protein	STX1D_CP027447.1_5gp72	unclassified
850	1	1	Hypothetical protein	STX2A_CP027390.1_22gp69	Podoviridae
851	2	2	Hypothetical protein	CP037941gp50, STX2A_CP027331.1_11gp48	Podoviridae
852	11	11	Hypothetical protein	CP024289.1_5gp30, CP027449.1_9gp32, CP037945gp37, STX1A_AP010953.1_5gp34, STX1A_CP027352.1_5gp34, STX1A_CP027390.1_9gp35, STX1A_CP028116.1_7gp36, STX1A_CP028126.1_8gp40, STX2A_CP016628.1_5gp30, STX2A_CP027371.1_4gp40, STX2A_CP027584.1_2gp33	Siphoviridae; unclassified
853	3	3	Hypothetical protein	KF030445gp68, STX2A_CP027452.1_4gp71, STX2C_CP027366.1_8gp61	Siphoviridae
854	1	1	Hypothetical protein	STX2F_CP027550.1_5gp70	Siphoviridae
855	1	1	Hypothetical protein	STX2E_NC_003356gp61	Myoviridae
856	1	1	Type II toxin-antitoxin system RelE/ParE family toxin	CP027323.1_6gp47	Podoviridae
857	1	1	Hypothetical protein	CP027340.1_8gp75	Siphoviridae
858	234	225	Lysozyme (SAR endolysin)	AJ556162gp78, CP015831.1_3gp79, CP015832.1_3gp79, CP021339.1_17gp71, CP021339.1_18gp35, CP024289.1_2gp75, CP024289.1_3gp85, CP024289.1_5gp92, CP024289.1_7gp69, CP027323.1_6gp67, CP027323.1_9gp79, CP027340.1_2gp70, CP027340.1_7gp88, CP027340.1_8gp93, CP027351.1_11gp67, CP027355.1_3gp71, CP027449.1_3gp69, CP027449.1_4gp68, CP027449.1_5gp103, CP027449.1_9gp54, CP027586.1_11gp58, CP027586.1_1gp65, CP…	Siphoviridae; Podoviridae; unclassified
859	2	2	VOC family protein	STX2C_CP015240.1_8gp42, STX2D_CP015244.1_7gp40	Siphoviridae
860	1	1	Hypothetical protein	STX2E_NC_003356gp10	Myoviridae
861	1	1	Inovirus Gp2 family protein	STX2E_CP031546.1_5gp37	unclassified
862	1	1	Type 1 fimbrial protein	STX2A_CP028126.1_19gp34	Podoviridae
863	4	4	Host cell division inhibitor Icd-like protein	CP024289.1_5gp37, STX2A_CP016628.1_5gp36, STX2A_CP027584.1_2gp40, STX2D_CP028381.1_8gp7	Siphoviridae; unclassified
864	8	8	Hypothetical protein	CP027340.1_8gp68, STX1A_CP027361.1_13gp39, STX2A_CP013029.1_11gp140, STX2A_CP014583.1_16gp81, STX2A_CP027445.1_2gp113, STX2A_CP027459.1_10gp111, STX2D_CP015020.1_3gp35, STX2E_CP027437.1_1gp38	Siphoviridae; Podoviridae; unclassified
865	3	3	DUF4376 domain-containing protein	STX1A_CP027544.1_8gp26, STX2E_CP031546.1_5gp29, STX2E_NC_003356gp25	Siphoviridae; Myoviridae; unclassified
866	1	1	Prophage integrase	STX2F_CP027550.1_5gp44	Siphoviridae
867	2	2	n.d.	CP039404gp28, STX2F_CP027550.1_5gp24	Siphoviridae
868	76	76	Helix-turn-helix domain-containing protein	CP015831.1_3gp45, CP015831.1_6gp39, CP015832.1_3gp45, CP015832.1_6gp35, CP021339.1_17gp21, CP027351.1_11gp3, CP027587.1_12gp38, CP033605_2gp48, CP033605gp40, CP037941gp76, FM180578gp30, HQ424691gp30, KP682371gp27, KP682374gp27, KP682381gp29, KY914478gp27, MG986485gp28, MN067333gp27, STX1A_CP015241.1_2gp50, STX1A_CP018245.1_16gp47, STX1A_KU977419gp27, STX1A_KU977420gp27, STX2A_AP010958.1_10gp26, S…	Siphoviridae; Podoviridae
869	8	8	Stability determinant	CP027340.1_8gp66, STX2A_CP013029.1_11gp137, STX2A_CP013185.1_6gp48, STX2A_CP016828.1_7gp64, STX2A_CP023061.1_7gp45, STX2A_CP027371.1_4gp61, STX2A_CP027373.1_2gp43, STX2A_CP027584.1_2gp71	Siphoviridae; unclassified
870	1	1	Hypothetical protein	STX2E_CP031546.1_5gp43	unclassified
871	5	5	Hypothetical protein	CP027355.1_3gp24, STX2A_CP013029.1_11gp26, STX2A_CP027319.1_3gp40, STX2C_CP024056.1_17gp33, STX2D_CP015020.1_3gp24	Shiphoviridae; unclassified
872	2	2	Hypothetical protein	STX1A_CP027457.1_4gp26, STX2A_CP016628.1_5gp25	Siphoviridae
873	8	8	Phage tail protein	CP024289.1_2gp9, CP027587.1_7gp9, STX1A_CP027457.1_4gp9, STX2A_CP013029.1_11gp9, STX2A_CP027445.1_2gp9, STX2A_CP027459.1_10gp9, STX2E_CP031546.1_5gp10, STX2G_CP015229.1_11gp9	Siphoviridae; Podoviridae; unclassified
874	1	1	Helix-turn-helix transcriptional regulator	CP027323.1_9gp56	Podoviridae
875	54	54	Hypothetical protein	CP021339.1_17gp38, CP024289.1_7gp43, CP027340.1_2gp44, CP027340.1_7gp58, CP027449.1_3gp44, CP027586.1_7gp39, HE664024gp41, HG792102gp39, HG792103gp40, HG792104gp39, HG792105gp41, HQ424691gp52, JQ011318gp46, KF030445gp41, KP682371gp52, KP682374gp49, KU298437gp39, KY914478gp49, MN067333gp46, STX1A_CP013662.1_1gp40, STX1A_CP022050.2_13gp72, STX1A_CP027312.1_3gp50, STX1A_CP027577.1_3gp46, STX1A_CP028…	Siphoviridae; Podoviridae; unclassified
876	1	1	DUF1627 domain-containing protein	STX2A_CP014583.1_16gp84	Siphoviridae
877	1	1	Peptidase S24-like family protein	STX1A_CP022050.2_13gp75	Siphoviridae
878	9	9	Hypothetical protein	CP027340.1_7gp93, CP027586.1_11gp63, STX1A_CP028122.1_3gp83, STX2A_CP027331.1_11gp42, STX2A_CP027390.1_22gp74, STX2A_CP027599.1_7gp79, STX2A_CP028126.1_19gp85, STX2C_CP015240.1_8gp91, STX2C_CP027366.1_6gp73	Podoviridae; Siphoviridae
879	11	11	DUF551 domain-containing protei	STX1A_AP010958.1_13gp35, STX1A_CP013029.1_1gp32, STX1A_CP027325.1_3gp33, STX1A_CP027388.1_15gp34, STX1A_CP027445.1_12gp44, STX1A_CP027464.1_15gp37, STX1A_CP027766.1_15gp53, STX2A_CP027221.1_14gp40, STX2A_CP027459.1_2gp43, STX2A_CP029692.1_15gp32, STX2A_NC_008464gp33	Siphoviridae; Podoviridae
880	4	4	Phage tail tape measure protein	STX1A_CP016755.1_4gp15, STX1A_CP027544.1_8gp15, STX2A_CP027445.1_2gp15, STX2A_CP027459.1_10gp15	Siphoviridae; Podoviridae
881	50	47	DUF2190 family protein	CP021339.1_18gp6, CP024289.1_3gp6, CP024289.1_5gp6, CP024289.1_7gp6, CP027340.1_2gp6, CP027355.1_3gp6, CP027449.1_3gp6, CP027449.1_5gp23, CP027586.1_7gp6, KF030445gp6, STX1A_AP010960.1_16gp6, STX1A_BA000007.3_14gp9, STX1A_CP001925.1_12gp9, STX1A_CP008957.1_17gp9, STX1A_CP012802.1_12gp9, STX1A_CP015023.1_6gp6, STX1A_CP016755.1_4gp8, STX1A_CP017440.1_3gp9, STX1A_CP017444.1_3gp7, STX1A_CP017669.1_5g…	Siphoviridae
882	1	1	Hypothetical protein	STX1A_CP027548.1_3gp35	Siphoviridae
883	1	1	IS5-like element ISKpn26 family transposase	STX1A_CP027464.1_15gp60	Siphoviridae
884	1	1	Replication protein	EU311208gp69	Podoviridae
885	33	32	Serine/threonine protein phosphatase	CP015831.1_6gp79, CP015832.1_6gp75, CP033605_2gp89, FM180578gp69, STX2A_CP027390.1_22gp67, STX2A_CP027599.1_7gp71, STX2A_CP028126.1_19gp78, STX2C_CP001164.1_12gp87, STX2C_CP001368.1_12gp89, STX2C_CP008805.1_11gp88, STX2C_CP010304.1_12gp89, STX2C_CP014314.1_5gp68, STX2C_CP015020.1_6gp93, STX2C_CP015842.1_14gp91, STX2C_CP015843.2_15gp84, STX2C_CP015846.1_14gp91, STX2C_CP016625.1_15gp90, STX2C_CP017…	Siphoviridae; Podoviridae
886	3	3	DUF4102 domain-containing protein	STX2A_CP027390.1_22gp33, STX2A_CP027599.1_7gp30, STX2A_CP028126.1_19gp40	Podoviridae
887	7	7	Phage shock protein G	CP024289.1_7gp28, CP027449.1_3gp29, STX1A_CP027577.1_3gp30, STX1A_CP028112.1_21gp30, STX2A_CP027452.1_4gp29, STX2A_CP027462.1_8gp31, STX2C_CP024056.1_17gp47	Siphoviridae
888	35	23	Transposase	CP027351.1_11gp13, STX1A_CP027219.1_10gp155, STX1A_CP027338.1_13gp22, STX1A_CP027338.1_13gp43, STX1A_CP027338.1_13gp57, STX1A_CP027352.1_5gp87, STX1A_CP027361.1_13gp59, STX1A_CP027387.1_17gp59, STX1A_CP027390.1_9gp100, STX1A_CP027390.1_9gp61, STX1A_CP027390.1_9gp70, STX1A_CP027546.1_7gp60, STX1A_CP028116.1_7gp92, STX1A_CP028126.1_8gp66, STX2A_CP013029.1_11gp37, STX2A_CP014583.1_16gp3, STX2A_CP014…	Siphoviridae; Podoviridae; unclassified
889	3	3	Hypothetical protein	KF766125gp59, KJ603229gp59, STX1A_CP027440.1_5gp56	Podoviridae
890	2	2	Hypothetical protein	CP027323.1_6gp58, KF030445gp59	Podoviridae; Siphoviridae
891	199	195	pinholin	AJ556162gp76, CP015831.1_6gp89, CP021339.1_17gp70, CP021339.1_18gp34, CP024289.1_2gp72, CP024289.1_3gp82, CP024289.1_5gp89, CP024289.1_7gp65, CP027340.1_7gp87, CP027351.1_11gp66, CP027355.1_3gp70, CP027449.1_3gp65, CP027449.1_4gp65, CP027449.1_5gp100, CP027449.1_9gp51, CP027586.1_11gp57, CP027586.1_1gp63, CP027586.1_7gp60, CP027587.1_2gp77, CP033605_2gp97, CP033605gp97, CP037941gp125, CP037943gp8…	Siphoviridae; Podoviridae
892	3	3	Hypothetical protein	STX1A_CP027390.1_9gp47, STX2A_CP016628.1_5gp44, STX2A_CP027584.1_2gp48	Siphoviridae; unclassified
893	1	1	Hypothetical protein	STX1D_CP027447.1_5gp66	unclassified
894	20	19	DUF4406 domain-containing protein	CP024289.1_3gp65, CP024289.1_5gp72, CP027449.1_5gp83, CP027586.1_1gp44, STX1A_CP027548.1_3gp42, STX1D_CP027447.1_5gp92, STX2A_CP009104.1_3gp68, STX2A_CP013185.1_6gp56, STX2A_CP016828.1_7gp140, STX2A_CP016828.1_7gp72, STX2A_CP023061.1_7gp53, STX2A_CP027342.1_7gp54, STX2A_CP027371.1_3gp45, STX2A_CP027371.1_4gp69, STX2A_CP027373.1_2gp51, STX2A_CP027440.1_1gp57, STX2A_CP027584.1_2gp79, STX2A_CP028381…	Siphoviridae; unclassified
895	4	4	Hypothetical protein	STX1A_CP027319.1_6gp95, STX1A_CP027544.1_8gp54, STX2E_CP031546.1_5gp99, STX2G_CP015229.1_11gp47	Siphoviridae; unclassified
896	33	33	DUF4752 family protein	CP027323.1_6gp18, KF766125gp28, KJ603229gp31, KP682372gp31, KP682373gp31, KP682375gp31, KP682376gp31, KP682377gp31, KP682379gp31, KP682380gp31, KP682382gp31, KP682384gp31, KP682386gp34, KP682387gp31, KP682389gp32, KP682390gp31, KP682392gp35, NC_004913gp32, NC_004914gp33, STX1A_CP027319.1_6gp78, STX1A_CP027373.1_6gp27, STX1A_CP027440.1_5gp28, STX1A_CP027452.1_7gp30, STX1A_CP027552.1_5gp32, STX2A_A…	Podoviridae; Siphoviridae
897	15	15	HigA family addiction module antidote protein	HQ424691gp38, KP682371gp38, KP682374gp35, STX1A_CP013025.1_9gp55, STX1A_CP027368.1_4gp68, STX1A_CP027373.1_6gp59, STX1A_CP027452.1_7gp67, STX1A_CP027579.1_1gp60, STX1A_CP028122.1_3gp46, STX2A_CP013029.1_11gp61, STX2A_CP018239.1_14gp55, STX2A_CP027445.1_2gp53, STX2A_CP027459.1_10gp54, STX2A_CP027573.1_14gp36, STX2_AP012534gp38	Podoviridae; unclassified
898	2	2	Hypothetical protein	STX2E_CP031546.1_5gp106, STX2E_NC_003356gp57	Myoviridae; unclassified
899	11	11	DUF4222 domain-containing protein	CP024289.1_5gp42, CP027449.1_5gp11, CP037945gp43, STX1A_AP010953.1_5gp40, STX1A_CP027352.1_5gp40, STX1A_CP027390.1_9gp41, STX1A_CP028116.1_7gp42, STX1A_CP028126.1_8gp47, STX2A_CP016628.1_5gp38, STX2A_CP027584.1_2gp42, STX2D_CP028381.1_8gp12	Siphoviridae; unclassified
900	10	10	DUF1076 domain-containing protein	CP015831.1_4gp27, CP015832.1_4gp27, FJ184280gp26, STX1A_CP015842.1_16gp25, STX1A_CP015843.2_17gp25, STX1A_CP015846.1_16gp25, STX1A_CP016625.1_17gp113, STX1A_CP018241.1_12gp27, STX1A_CP018243.1_14gp27, STX2A_CP013029.1_11gp127	Siphoviridae; unclassified
901	138	138	Hypothetical protein (CII regulatory)	AJ556162gp56, CP015831.1_6gp67, CP015832.1_6gp63, CP027323.1_6gp38, CP027351.1_11gp40, CP027587.1_12gp57, CP033605_2gp74, CP033605gp72, CP037941gp105, CP037943gp68, CP037945gp76, EU311208gp67, FJ184280gp55, FM180578gp52, KF766125gp47, KJ603229gp47, KP682372gp56, KP682373gp56, KP682375gp56, KP682376gp57, KP682377gp56, KP682379gp56, KP682380gp56, KP682381gp57, KP682382gp56, KP682384gp56, KP682386gp…	Siphoviridae; Podoviridae
902	72	72	Serum resistance lipoprotein Bor	CP021339.1_17gp76, CP033605gp102, CP037941gp131, EU311208gp97, HG792104gp70, HQ424691gp89, JQ011318gp79, KF766125gp80, KP682371gp85, KP682372gp87, KP682373gp87, KP682374gp85, KP682375gp87, KP682376gp85, KP682377gp87, KP682379gp87, KP682380gp89, KP682381gp88, KP682382gp87, KP682384gp87, KP682386gp88, KP682387gp87, KP682389gp96, KP682390gp87, KP682392gp95, KY914478gp81, MG986485gp75, NC_004913gp84,…	Podoviridae; unclassified
903	1	1	Type II toxin-antitoxin system HicB family antitoxin	CP027340.1_7gp69	Podoviridae
904	3	3	Hypothetical protein	STX1A_CP022050.2_13gp68, STX1A_CP027577.1_3gp42, STX1A_CP028112.1_21gp76	Siphoviridae
905	34	34	Antitermination protein	CP015831.1_6gp59, CP015832.1_6gp55, CP027323.1_6gp33, CP033605_2gp67, FJ184280gp50, KF766125gp44, KJ603229gp44, KP682376gp52, KP682389gp55, NC_004913gp53, STX1A_CP013025.1_9gp44, STX1A_CP027373.1_6gp48, STX1A_CP027440.1_5gp40, STX1A_CP027579.1_1gp49, STX2A_CP016755.1_15gp58, STX2C_CP001164.1_12gp66, STX2C_CP001368.1_12gp67, STX2C_CP008805.1_11gp66, STX2C_CP010304.1_12gp68, STX2C_CP015020.1_6gp68,…	Siphoviridae; Podoviridae
906	1	1	Trifunctional transcriptional regulator/proline dehydrogenase/L-glutamate gamma-semialdehyde dehydrogenase	STX1A_CP027368.1_4gp40	Podoviridae
907	5	5	Transcriptional regulator	CP027449.1_5gp76, STX2A_CP009104.1_3gp62, STX2A_CP027342.1_7gp48, STX2A_CP027371.1_3gp39, STX2A_CP028381.1_3gp38	Siphoviridae
908	5	5	Hypothetical protein	CP024289.1_5gp75, KY914478gp35, STX2A_CP027342.1_7gp58, STX2A_CP027371.1_3gp49, STX2A_CP028381.1_3gp48	Siphoviridae; Podoviridae
909	6	5	Hypothetical protein	STX1A_CP027548.1_3gp159, STX2A_CP009106.2_6gp87, STX2A_CP023541.1_6gp87, STX2A_CP027373.1_2gp75, STX2D_CP015020.1_3gp137, STX2D_CP015020.1_3gp61	Siphoviridae; unclassified
910	39	39	Arc family DNA-binding protein	CP015831.1_4gp17, CP015831.1_6gp22, CP015832.1_4gp17, CP015832.1_6gp18, CP033605_2gp18, FJ184280gp16, FM180578gp17, STX1A_CP015842.1_16gp16, STX1A_CP015843.2_17gp16, STX1A_CP015846.1_16gp16, STX1A_CP016625.1_17gp103, STX1A_CP018241.1_12gp16, STX1A_CP018243.1_14gp17, STX1A_CP020092.1_2gp17, STX1A_CP020106.1_4gp17, STX2C_CP001164.1_12gp17, STX2C_CP001368.1_12gp18, STX2C_CP008805.1_11gp18, STX2C_CP0…	Siphoviridae
911	4	4	DUF3168 domain-containing protein	CP039404gp14, LN997803gp12, STX1D_CP027447.1_5gp40, STX2F_CP027550.1_5gp11	Siphoviridae; unclassified
912	4	4	Spermidine/putrescine ABC transporter permease PotC	CP024289.1_5gp56, CP027340.1_8gp56, STX2A_CP027371.1_4gp50, STX2A_CP027584.1_2gp61	Siphoviridae; unclassified
913	1	1	Phage portal protein	STX2A_CP016828.1_7gp23	Siphoviridae
914	3	3	Hypothetical protein (Transcriptional regulator)	CP027340.1_2gp51, CP027586.1_7gp45, STX2E_CP031546.1_5gp93	Siphoviridae; unclassified
915	1	1	DUF826 domain-containing protein	STX1A_CP027219.1_10gp9	Siphoviridae
916	28	28	ead/Ea22-like family protein	KP682372gp30, KP682373gp30, KP682375gp30, KP682376gp30, KP682377gp30, KP682379gp30, KP682380gp30, KP682382gp30, KP682384gp30, KP682386gp33, KP682387gp30, KP682389gp31, KP682390gp30, KP682392gp34, NC_004913gp31, NC_004914gp32, STX1A_CP027552.1_5gp31, STX2A_AP012531gp31, STX2A_BA000007.3_4gp30, STX2A_CP012802.1_9gp28, STX2A_CP015023.1_14gp30, STX2A_CP016755.1_15gp32, STX2A_CP017440.1_12gp31, STX2A_…	Podoviridae; Siphoviridae
917	1	1	DUF2635 domain-containing protein	STX1A_CP027219.1_10gp27	Siphoviridae
918	1	1	YkgJ family cysteine cluster protein	STX1A_CP020092.1_2gp32	Siphoviridae
919	138	123	ORF6N domain-containing protein (Antirepressor)	CP015831.1_6gp75, CP015832.1_6gp71, CP021339.1_17gp48, CP027351.1_11gp53, CP033605_2gp85, CP033605_2gp86, CP033605gp83, CP037943gp76, CP037945gp84, FM180578gp62, FM180578gp66, HE664024gp49, HG792102gp46, HG792103gp47, HG792104gp46, HG792105gp48, HQ424691gp35, JQ011318gp53, KP682371gp35, KP682372gp67, KP682373gp67, KP682374gp32, KP682375gp66, KP682376gp67, KP682377gp67, KP682379gp67, KP682380gp66,…	Siphoviridae; Podoviridae; unclassified
920	6	6	tRNA (guanosine(37)-N1)-methyltransferase TrmD	STX1A_CP021335.1_18gp37, STX1A_CP027766.1_15gp36, STX1A_CP028117.1_13gp41, STX1A_CP028429.1_12gp36, STX1A_CP028432.1_12gp36, STX1A_CP029692.1_16gp36	Siphoviridae
921	22	22	Helix-turn-helix transcriptional regulator	CP024289.1_2gp54, CP027449.1_4gp46, CP039404gp54, LN997803gp42, STX1A_CP027457.1_4gp44, STX2A_AP010960.1_12gp43, STX2A_CP006262.1_8gp42, STX2A_CP009106.2_6gp56, STX2A_CP014583.1_16gp47, STX2A_CP014583.1_2gp37, STX2A_CP014670.1_15gp53, STX2A_CP018237.1_10gp38, STX2A_CP023541.1_6gp56, STX2A_CP027319.1_3gp72, STX2A_CP027342.1_2gp47, STX2A_CP027388.1_8gp62, STX2A_CP028122.1_9gp48, STX2C_CP015240.1_8g…	Siphoviridae; unclassified
922	9	9	HTH-type transcriptional regulator RdgA	CP027355.1_3gp52, KF766125gp45, KJ603229gp45, STX1A_CP013025.1_9gp45, STX1A_CP027368.1_4gp58, STX1A_CP027373.1_6gp49, STX1A_CP027440.1_5gp41, STX1A_CP027544.1_8gp42, STX1A_CP027579.1_1gp50	Podoviridae; Siphoviridae
923	52	51	ead/Ea22-like family protein	AJ556162gp41, EU311208gp38, EU311208gp50, KP682372gp42, KP682373gp42, KP682375gp42, KP682376gp42, KP682377gp42, KP682379gp42, KP682380gp42, KP682382gp42, KP682384gp42, KP682386gp45, KP682387gp42, KP682389gp43, KP682390gp42, KP682392gp47, NC_004913gp43, NC_004914gp44, STX1A_AP010958.1_13gp38, STX1A_CP013029.1_1gp35, STX1A_CP020092.1_2gp47, STX1A_CP020106.1_4gp44, STX1A_CP027325.1_3gp36, STX1A_CP02…	Siphoviridae; Podoviridae
924	14	14	ead/Ea22-like family protein	CP027323.1_6gp17, STX1A_CP013025.1_9gp30, STX1A_CP027307.1_1gp35, STX1A_CP027373.1_6gp26, STX1A_CP027380.1_1gp36, STX1A_CP027452.1_7gp29, STX1A_CP027552.1_5gp56, STX1A_CP027573.1_13gp33, STX1A_CP027579.1_1gp30, STX1A_CP027766.1_15gp56, STX1A_CP028117.1_13gp58, STX1A_CP028429.1_12gp42, STX1A_CP028432.1_12gp42, STX1A_CP029692.1_16gp42	Siphoviridae; Podoviridae
925	1	1	YfaP family protein	CP027323.1_9gp38	Podoviridae
926	2	2	AAA family ATPase	STX2E_CP022279.1_9gp69, STX2G_CP015229.1_11gp21	unclassified; Siphoviridae
927	4	4	Deoxyribose-phosphate aldolase	STX1A_CP027445.1_12gp35, STX2C_CP023673.1_17gp33, STX2C_CP027591.1_15gp33, STX2E_CP022279.1_9gp38	Siphoviridae; unclassified
928	2	2	23S rRNA pseudouridine(2457) synthase RluE	CP027340.1_8gp41, STX2A_CP027440.1_1gp37	Siphoviridae; unclassified
929	5	5	Head protein	CP037941gp52, STX2A_CP027331.1_11gp50, STX2A_CP027390.1_22gp80, STX2A_CP027599.1_7gp86, STX2A_CP028126.1_19gp91	Podoviridae
930	1	1	Hypothetical protein	CP027586.1_1gp28	Siphoviridae
931	107	106	Hypothetical protein	CP015831.1_3gp24, CP015832.1_3gp24, CP027323.1_9gp24, CP027340.1_7gp26, CP027586.1_11gp29, CP033605gp26, CP037941gp23, EU311208gp29, HE664024gp23, HG792102gp22, HG792103gp22, HG792104gp21, HG792105gp22, HQ424691gp24, JQ011318gp24, KF766125gp22, KJ603229gp24, KP682371gp24, KP682372gp23, KP682373gp23, KP682374gp24, KP682375gp23, KP682376gp23, KP682377gp23, KP682379gp23, KP682380gp23, KP682381gp26, …	Podoviridae
932	6	6	MHS family MFS transporter	CP024289.1_3gp25, CP027449.1_5gp42, STX2A_CP013029.1_11gp29, STX2A_CP027445.1_2gp29, STX2A_CP027459.1_10gp29, STX2D_CP028381.1_8gp41	Siphoviridae; Podoviridae; unclassified
933	16	16	Peptidase T	CP024289.1_5gp28, CP027340.1_8gp33, CP027449.1_9gp30, CP027587.1_12gp34, CP037945gp35, STX1A_AP010953.1_5gp32, STX1A_CP027352.1_5gp32, STX1A_CP027387.1_17gp33, STX1A_CP027390.1_9gp33, STX1A_CP028116.1_7gp34, STX1A_CP028126.1_8gp38, STX2A_CP016628.1_5gp28, STX2A_CP027371.1_4gp38, STX2A_CP027373.1_2gp32, STX2A_CP027440.1_1gp29, STX2A_CP027584.1_2gp31	Siphoviridae; unclassified
934	7	7	Hypothetical protein	CP015831.1_3gp30, CP015832.1_3gp30, STX2A_CP006027.1_14gp28, STX2A_CP010304.1_15gp33, STX2A_CP027454.1_11gp37, STX2A_CP028126.1_19gp28, STX2A_CP030767.1_13gp30	Podoviridae
935	1	1	Phage antirepressor Ant	STX2G_CP015229.1_11gp41	Siphoviridae
936	1	1	Hypothetical protein	STX1A_CP027219.1_10gp61	Siphoviridae
937	1	1	Hypothetical protein	KP682381gp11	Podoviridae
938	22	22	Head decoration protein	CP024289.1_2gp6, CP027449.1_4gp6, CP027587.1_7gp6, STX1A_CP013662.1_1gp6, STX1A_CP027457.1_4gp6, STX2A_CP009106.2_6gp6, STX2A_CP013029.1_11gp6, STX2A_CP023541.1_6gp6, STX2A_CP027342.1_2gp6, STX2A_CP027371.1_4gp7, STX2A_CP027373.1_2gp6, STX2A_CP027440.1_1gp6, STX2A_CP027445.1_2gp6, STX2A_CP027459.1_10gp6, STX2A_CP027462.1_8gp6, STX2A_CP027584.1_2gp6, STX2A_CP028122.1_9gp6, STX2D_CP027310.1_1gp7, S…	Siphoviridae; Podoviridae; unclassified
939	10	10	Hypothetical protein	MN067333gp52, STX2A_AP010958.1_10gp51, STX2A_CP003289.1_7gp48, STX2A_CP006027.1_14gp56, STX2A_CP015228.1_5gp58, STX2A_CP022086.2_2gp56, STX2A_CP023535.1_11gp55, STX2A_CP027347.1_13gp55, STX2A_CP027394.1_12gp55, STX2A_HF572917.2_3gp55	Podoviridae
940	1	1	Hypothetical protein	CP037941gp67	Podoviridae
941	1	1	Hypothetical protein	STX2E_CP031546.1_5gp60	unclassified
942	2	2	Tail tape measure protein	STX1A_CP014752.1_8gp22, STX2C_CP024618.1_3gp19	Siphoviridae
943	4	4	DNA base-flipping protein YbcN	CP015831.1_4gp57, CP015832.1_4gp57, STX1A_CP018241.1_12gp60, STX1A_CP018243.1_14gp58	Siphoviridae
944	9	9	Hypothetical protein	CP027449.1_4gp73, STX2A_CP009106.2_6gp86, STX2A_CP012802.1_9gp83, STX2A_CP023541.1_6gp86, STX2A_CP027331.1_11gp43, STX2A_CP027342.1_2gp74, STX2A_CP027371.1_4gp97, STX2A_CP027599.1_7gp80, STX2A_CP028122.1_9gp76	Siphoviridae; Podoviridae; unclassified
945	68	65	Phage tail assembly protein T	CP021339.1_18gp12, CP024289.1_2gp14, CP024289.1_3gp12, CP024289.1_5gp12, CP024289.1_7gp12, CP027340.1_2gp12, CP027355.1_3gp12, CP027449.1_3gp12, CP027449.1_4gp14, CP027449.1_5gp29, CP027586.1_7gp12, CP027587.1_7gp14, KF030445gp12, STX1A_AP010960.1_16gp27, STX1A_BA000007.3_14gp15, STX1A_CP001925.1_12gp15, STX1A_CP008957.1_17gp15, STX1A_CP012802.1_12gp15, STX1A_CP013662.1_1gp14, STX1A_CP015023.1_6g…	Siphoviridae; Podoviridae; unclassified
946	5	5	Hypothetical protein	CP027340.1_2gp69, CP027586.1_7gp62, STX1A_CP013662.1_1gp60, STX2A_NC_008464gp79, STX2G_CP015229.1_11gp57	Siphoviridae; Podoviridae; unclassified
947	25	23	DUF977 family protein	CP024289.1_3gp64, CP027323.1_6gp43, KF766125gp52, KJ603229gp52, STX1A_CP013025.1_9gp52, STX1A_CP016625.1_17gp57, STX1A_CP027361.1_13gp41, STX1A_CP027368.1_4gp65, STX1A_CP027373.1_6gp56, STX1A_CP027440.1_5gp49, STX1A_CP027452.1_7gp64, STX1A_CP027548.1_3gp41, STX1A_CP027579.1_1gp57, STX1D_CP027447.1_5gp91, STX2A_CP009104.1_3gp67, STX2A_CP013029.1_11gp144, STX2A_CP016628.1_5gp61, STX2A_CP027445.1_2g…	Siphoviridae; Podoviridae; unclassified
948	6	6	Hypothetical protein	CP024289.1_2gp35, CP027355.1_3gp33, STX2A_CP014670.1_15gp36, STX2A_CP027319.1_3gp49, STX2C_CP015240.1_8gp34, STX2D_CP015244.1_7gp31	Siphoviridae
949	1	1	Hypothetical protein (Host specificity protein)	STX2C_CP024618.1_3gp26	Siphoviridae
950	57	57	Antitermination protein	AJ556162gp52, CP033605gp64, CP037941gp98, CP037943gp60, CP037945gp71, EU311208gp60, STX1A_AP010953.1_5gp68, STX1A_AP010958.1_13gp49, STX1A_CP012693.1_7gp48, STX1A_CP013029.1_1gp45, STX1A_CP014752.1_8gp81, STX1A_CP015241.1_2gp63, STX1A_CP016625.1_17gp143, STX1A_CP018245.1_16gp60, STX1A_CP020092.1_2gp57, STX1A_CP020106.1_4gp55, STX1A_CP024479.1_7gp68, STX1A_CP027219.1_10gp123, STX1A_CP027313.1_2gp7…	Siphoviridae; Podoviridae
951	33	33	DUF2740 domain-containing protein	KP682372gp57, KP682373gp57, KP682375gp57, KP682376gp58, KP682377gp57, KP682379gp57, KP682380gp57, KP682382gp57, KP682384gp57, KP682386gp60, KP682387gp57, KP682389gp61, KP682390gp57, KP682392gp62, NC_004913gp59, NC_004914gp59, STX1A_CP027307.1_1gp43, STX1A_CP027380.1_1gp47, STX1A_CP027552.1_5gp70, STX1A_CP027573.1_13gp41, STX1A_CP028117.1_13gp66, STX1A_CP028429.1_12gp49, STX1A_CP028432.1_12gp49, S…	Siphoviridae; Podoviridae
952	8	8	Phage tail protein	STX1A_AP010960.1_16gp9, STX1A_CP027221.1_15gp9, STX1A_CP027307.1_1gp9, STX1A_CP027347.1_14gp9, STX1A_CP027380.1_1gp9, STX1A_CP028117.1_13gp9, STX1A_CP028429.1_12gp9, STX1A_CP028432.1_12gp9	Siphoviridae
953	3	3	Hypothetical protein	STX1A_CP016625.1_17gp25, STX1A_CP027313.1_2gp32, STX1A_CP027546.1_7gp32	Siphoviridae
954	36	36	Hypothetical protein	AJ556162gp37, CP015831.1_4gp36, CP015832.1_4gp36, CP024289.1_2gp43, CP027355.1_3gp41, CP039404gp42, FJ184280gp34, LN997803gp28, STX1A_BA000007.3_14gp42, STX1A_CP001925.1_12gp39, STX1A_CP008957.1_17gp42, STX1A_CP012802.1_12gp39, STX1A_CP015023.1_6gp36, STX1A_CP016625.1_17gp127, STX1A_CP016755.1_4gp40, STX1A_CP017440.1_3gp36, STX1A_CP017444.1_3gp39, STX1A_CP017669.1_5gp39, STX1A_CP018241.1_12gp37, …	Siphoviridae; Myoviridae; unclassified
955	1	1	Hypothetical protein	STX2E_CP031546.1_5gp65	unclassified
956	1	1	n.d.	CP027323.1_9gp44	Podoviridae
957	1	1	n.d.	CP027323.1_9gp16	Podoviridae
958	1	1	Integrase core domain protein	CP027587.1_12gp62	Siphoviridae
959	2	2	n.d.	CP027340.1_7gp20, CP027586.1_11gp23	Podoviridae
960	1	1	Hypothetical protein	STX1A_CP024479.1_7gp91	Siphoviridae
961	1	1	Hypothetical protein	STX1A_CP024479.1_7gp60	Siphoviridae
962	3	3	Hypothetical protein	STX2C_CP015240.1_8gp75, STX2_AP012536gp59, STX2_AP012537gp60	Siphoviridae
963	1	1	n.d.	STX2_AP012536gp36	Siphoviridae
964	6	6	Hypothetical protein	CP027355.1_3gp23, STX2A_AP010960.1_12gp24, STX2A_CP013029.1_11gp25, STX2A_CP014670.1_15gp25, STX2C_CP024056.1_17gp32, STX2D_CP015020.1_3gp23	Siphoviridae; unclassified
965	12	12	Antirepressor antB	FM180578gp65, JQ011318gp54, KJ603229gp61, STX2A_CP027390.1_22gp125, STX2C_CP001164.1_12gp83, STX2C_CP001368.1_12gp85, STX2C_CP008805.1_11gp84, STX2C_CP010304.1_12gp85, STX2C_CP015020.1_6gp89, STX2C_CP018250.1_12gp81, STX2C_CP018252.1_13gp72, STX2C_CP030767.1_11gp83	Siphoviridae; Podoviridae
966	1	1	n.d.	STX1A_CP027544.1_8gp27	Siphoviridae
967	1	1	Hypothetical protein	STX1A_CP028122.1_3gp48	Podoviridae
968	1	1	Antiterminator Q	STX1A_CP027368.1_4gp77	Podoviridae
969	2	2	Hypothetical protein	STX1A_CP012693.1_7gp25, STX1A_CP027219.1_10gp83	Siphoviridae
970	1	1	Hypothetical protein	STX1A_CP027361.1_13gp51	Siphoviridae
971	1	1	Hypothetical protein	LN997803gp35	Siphoviridae
972	1	1	Periplasmic protein TorT	STX1A_CP014752.1_8gp44	Siphoviridae
973	1	1	Hypothetical protein	CP037941gp29	Podoviridae
974	1	1	n.d.	CP039404gp19	Siphoviridae
975	109	109	Hypothetical protein	CP015831.1_3gp7, CP015832.1_3gp7, CP021339.1_17gp7, CP027323.1_6gp7, CP027323.1_9gp7, CP027340.1_7gp7, CP027586.1_11gp8, CP033605gp10, CP037941gp7, EU311208gp9, HE664024gp7, HG792102gp7, HG792103gp7, HG792104gp7, HG792105gp7, HQ424691gp7, JQ011318gp8, KF766125gp7, KJ603229gp7, KP682371gp7, KP682372gp7, KP682373gp7, KP682374gp7, KP682375gp7, KP682376gp7, KP682377gp7, KP682379gp7, KP682380gp7, KP68…	Podoviridae
976	2	2	Lysozyme inhibitor LprI family protein	STX2C_CP015240.1_8gp40, STX2D_CP015244.1_7gp37	Siphoviridae
977	1	1	Phage tail protein	STX2E_CP031546.1_5gp25	unclassified
978	29	29	Antiterminator Q protein	CP015831.1_6gp80, CP015832.1_6gp76, CP033605_2gp90, FM180578gp70, STX2C_CP001164.1_12gp88, STX2C_CP001368.1_12gp90, STX2C_CP008805.1_11gp89, STX2C_CP010304.1_12gp90, STX2C_CP014314.1_5gp69, STX2C_CP015020.1_6gp94, STX2C_CP015842.1_14gp92, STX2C_CP015843.2_15gp85, STX2C_CP015846.1_14gp92, STX2C_CP016625.1_15gp91, STX2C_CP017434.1_4gp83, STX2C_CP017436.1_4gp80, STX2C_CP017438.1_4gp80, STX2C_CP01744…	Siphoviridae
979	16	16	Pyrimidine utilization flavin reductase protein F	CP027340.1_7gp31, CP027586.1_11gp35, STX1A_CP027368.1_4gp32, STX1A_CP027552.1_5gp37, STX1A_CP028122.1_3gp27, STX2A_BA000007.3_4gp36, STX2A_CP001925.1_5gp36, STX2A_CP015023.1_14gp36, STX2A_CP015228.1_5gp27, STX2A_CP017249.1_6gp34, STX2A_CP017251.1_6gp34, STX2A_CP017669.1_8gp36, STX2A_CP022086.2_2gp25, STX2A_CP023535.1_11gp26, STX2A_CP027394.1_12gp26, STX2A_HF572917.2_3gp26	Podoviridae
980	1	1	Hypothetical protein	CP027323.1_9gp37	Podoviridae
981	3	3	Hypothetical protein	STX2A_CP027390.1_22gp92, STX2A_CP027599.1_7gp95, STX2A_CP028126.1_19gp100	Podoviridae
982	3	3	Tyrosine-type recombinase/integrase	STX2A_CP027390.1_22gp32, STX2A_CP027599.1_7gp29, STX2A_CP028126.1_19gp39	Podoviridae
983	1	1	RHS repeat protein	STX1D_CP027447.1_5gp67	unclassified
984	13	13	DUF1133 family protein (Q antiterminator HHPred)	CP024289.1_3gp73, CP024289.1_5gp80, CP027340.1_8gp80, CP027449.1_5gp91, CP027449.1_9gp41, STX2A_CP009104.1_3gp77, STX2A_CP013185.1_6gp67, STX2A_CP016628.1_5gp71, STX2A_CP016828.1_7gp83, STX2A_CP023061.1_7gp64, STX2A_CP027373.1_2gp59, STX2A_CP027445.1_2gp127, STX2A_CP027459.1_10gp125	Siphoviridae; Podoviridae
985	1	1	Polarity suppression protein	STX2E_CP031546.1_5gp68	unclassified
986	96	94	Terminase small subunit	AJ556162gp1, CP015831.1_4gp1, CP015831.1_6gp1, CP015832.1_4gp1, CP015832.1_6gp1, CP027340.1_8gp1, CP027449.1_9gp1, CP027586.1_1gp1, CP027587.1_12gp1, CP027587.1_2gp1, CP033605_2gp1, CP037943gp1, CP037945gp1, FJ184280gp1, FM180578gp1, STX1A_AP010953.1_5gp1, STX1A_AP010958.1_13gp1, STX1A_CP012693.1_7gp1, STX1A_CP013029.1_1gp1, STX1A_CP014752.1_8gp1, STX1A_CP015842.1_16gp1, STX1A_CP015843.2_17gp1, S…	Siphoviride
987	45	45	DNA-binding protein	CP015831.1_3gp84, CP015831.1_4gp71, CP015831.1_6gp92, CP015832.1_3gp84, CP015832.1_4gp71, CP015832.1_6gp89, CP027340.1_7gp91, CP027586.1_11gp61, CP033605_2gp100, FM180578gp82, STX1A_CP015241.1_2gp101, STX1A_CP018241.1_12gp74, STX1A_CP018243.1_14gp72, STX1A_CP027312.1_3gp84, STX2A_CP012802.1_9gp81, STX2C_CP001164.1_12gp100, STX2C_CP001368.1_12gp100, STX2C_CP008805.1_11gp100, STX2C_CP010304.1_12gp1…	Siphoviridae; Podoviridae
988	3	3	T3SS effector caspase inhibitor NleF	STX1A_CP027313.1_2gp36, STX1A_CP027546.1_7gp36, STX2A_CP014583.1_16gp22	Siphoviridae
989	1	1	Host specificity protein J	STX2A_CP009104.1_3gp42	Siphoviridae
990	10	9	Hydrolase	CP024289.1_2gp29, CP027355.1_3gp27, STX2A_AP010960.1_12gp27, STX2A_CP006262.1_8gp26, STX2A_CP014670.1_15gp29, STX2A_CP014670.1_15gp30, STX2A_CP027319.1_3gp43, STX2A_CP027388.1_8gp32, STX2C_CP015240.1_8gp28, STX2D_CP015244.1_7gp25	Siphoviridae
991	1	1	Hypothetical protein	EU311208gp80	Podoviridae
992	17	17	Hypothetical protein	EU311208gp49, KP682372gp41, KP682373gp41, KP682377gp41, KP682379gp41, KP682382gp41, KP682384gp41, KP682387gp41, KP682390gp41, STX1A_CP027380.1_1gp62, STX2A_AP012531gp43, STX2A_AP012532gp40, STX2A_CP012802.1_9gp40, STX2A_CP013029.1_11gp147, STX2A_CP016755.1_15gp46, STX2A_CP029692.1_15gp35, STX2_NC_003525gp41	Podoviridae; Siphoviridae; unclassified
993	2	2	Hypothetical protein	JQ011318gp11, STX1A_CP027368.1_4gp14	Podoviridae
994	1	1	HNH endonuclease	KY914478gp36	Podoviridae
995	1	1	Phage tail protein	STX1A_CP027219.1_10gp25	Siphoviridae
996	3	3	Hypothetical protein	STX1A_CP021335.1_18gp42, STX1A_CP027766.1_15gp41, STX1A_CP028117.1_13gp46	Siphoviridae
997	5	5	Transposase family protein	CP027323.1_9gp64, CP027340.1_7gp51, STX2A_CP027459.1_2gp6, STX2_AP012536gp28, STX2_AP012537gp27	Podoviridae; Siphoviridae
998	3	3	Phage tail tape measure protein	STX1A_CP027555.1_1gp16, STX2C_CP023673.1_17gp16, STX2C_CP027591.1_15gp15	Siphoviridae
999	4	4	Hypothetical protein	CP027587.1_2gp43, STX1A_CP012693.1_7gp43, STX1A_CP027599.1_17gp42, STX1A_CP027766.1_15gp62	Siphoviridae
1000	4	4	Hypothetical protein	CP015831.1_4gp58, CP015832.1_4gp58, STX1A_CP018241.1_12gp61, STX1A_CP018243.1_14gp59	Siphoviridae
1001	1	1	Hypothetical protein	STX1A_CP027368.1_4gp5	Podoviridae
1002	1	1	Hypothetical protein	CP027323.1_6gp65	Podoviridae
1003	1	1	Replication protein O	NC_004914gp61	Podoviridae
1004	39	39	Arc family DNA-binding protein	CP015831.1_4gp18, CP015831.1_6gp23, CP015832.1_4gp18, CP015832.1_6gp19, CP033605_2gp19, FJ184280gp17, FM180578gp18, STX1A_CP015842.1_16gp17, STX1A_CP015843.2_17gp17, STX1A_CP015846.1_16gp17, STX1A_CP016625.1_17gp104, STX1A_CP018241.1_12gp17, STX1A_CP018243.1_14gp18, STX1A_CP020092.1_2gp18, STX1A_CP020106.1_4gp18, STX2C_CP001164.1_12gp18, STX2C_CP001368.1_12gp19, STX2C_CP008805.1_11gp19, STX2C_CP0…	Siphoviridae
1005	3	3	DUF2528 family protein	CP015831.1_6gp54, CP015832.1_6gp50, STX2A_CP027454.1_11gp108	Siphoviridae; Podoviridae
1006	12	12	Hypothetical protein	CP021339.1_18gp30, NC_004913gp75, STX1A_CP001925.1_12gp73, STX1A_CP012802.1_12gp75, STX1A_CP015023.1_6gp72, STX1A_CP016755.1_4gp78, STX1A_CP017440.1_3gp73, STX1A_CP017444.1_3gp76, STX1A_CP017669.1_5gp75, STX1A_CP021335.1_18gp58, STX1A_CP027766.1_15gp88, STX2A_CP009104.1_3gp84	Siphoviridae; Podoviridae
1007	1	1	Phage portal protein	STX2A_CP016828.1_7gp24	Siphoviridae
1008	9	9	Hypothetical protein	HG792105gp33, JQ011318gp37, MN067333gp34, STX1A_CP027312.1_3gp39, STX2A_AP010958.1_10gp33, STX2A_CP006027.1_14gp38, STX2A_CP015228.1_5gp44, STX2A_CP022086.2_2gp42, STX2A_CP027307.1_10gp38	Podoviridae
1009	8	8	Cro/Cl family transcriptional regulator	LN997803gp43, STX2A_CP009106.2_6gp57, STX2A_CP014583.1_16gp48, STX2A_CP023541.1_6gp57, STX2A_CP027319.1_3gp73, STX2A_CP028122.1_9gp49, STX2C_CP015240.1_8gp62, STX2F_CP027550.1_5gp62	Siphoviridae; unclassified
1010	1	1	Rha family transcriptional regulator	STX1A_CP016625.1_17gp52	Siphoviridae
1011	4	3	Portal protein	STX1A_CP014752.1_8gp10, STX1A_CP014752.1_8gp9, STX2C_CP024056.1_17gp7, STX2C_CP024618.1_3gp7	Siphoviridae
1012	2	2	Hypothetical protein	STX1A_CP027457.1_4gp25, STX2A_CP023061.1_7gp25	Siphoviridae
1013	46	46	Host nuclease inhibitor GamL	CP021339.1_17gp45, CP027340.1_7gp64, HE664024gp46, HG792102gp43, HG792103gp44, HG792104gp43, HG792105gp45, HQ424691gp56, JQ011318gp50, KP682371gp56, KP682374gp53, KU298437gp43, KY914478gp53, MN067333gp50, STX1A_CP027312.1_3gp54, STX1A_CP028122.1_3gp59, STX2A_AP010958.1_10gp49, STX2A_CP003289.1_7gp46, STX2A_CP003297.1_7gp45, STX2A_CP003301.1_8gp45, STX2A_CP006027.1_14gp54, STX2A_CP011331.1_8gp46, …	Podoviridae; Siphoviridae; unclassified
1014	46	46	AbrB family transcriptional regulator	CP021339.1_17gp46, CP027340.1_7gp65, HE664024gp47, HG792102gp44, HG792103gp45, HG792104gp44, HG792105gp46, HQ424691gp57, JQ011318gp51, KP682371gp57, KP682374gp54, KU298437gp44, KY914478gp54, MN067333gp51, STX1A_CP027312.1_3gp55, STX1A_CP028122.1_3gp60, STX2A_AP010958.1_10gp50, STX2A_CP003289.1_7gp47, STX2A_CP003297.1_7gp46, STX2A_CP003301.1_8gp46, STX2A_CP006027.1_14gp55, STX2A_CP011331.1_8gp47, …	Podoviridae; Siphoviridae; unclassified
1015	278	278	Shiga toxin Stx1 subunit B	AJ556162gp71, CP015831.1_3gp73, CP015831.1_4gp64, CP015831.1_6gp82, CP015832.1_3gp73, CP015832.1_4gp64, CP015832.1_6gp79, CP021339.1_17gp65, CP021339.1_18gp29, CP024289.1_2gp68, CP024289.1_3gp77, CP024289.1_5gp84, CP024289.1_7gp60, CP027323.1_6gp57, CP027323.1_9gp73, CP027340.1_2gp61, CP027340.1_7gp82, CP027340.1_8gp84, CP027351.1_11gp61, CP027355.1_3gp65, CP027449.1_3gp60, CP027449.1_4gp60, CP02…	Siphoviridae; Podoviridae; ;Myoviridae; unclassified
1016	1	1	Chloramphenicol O-acetyltransferase	KF030445gp66	Siphoviridae
1017	5	5	EspJ family T3SS effector ADP-ribosyltransferase	CP037943gp28, STX1A_CP014752.1_8gp42, STX1A_CP024479.1_7gp28, STX1A_CP027219.1_10gp86, STX1A_CP027472.1_11gp26	Siphoviridae
1018	2	1	n.d.	STX2A_CP009104.1_3gp20, STX2A_CP009104.1_3gp46	Siphoviridae
1019	18	18	Transcriptional regulator	AJ556162gp54, CP037945gp73, STX1A_AP010953.1_5gp70, STX1A_CP013029.1_1gp47, STX1A_CP020092.1_2gp59, STX1A_CP020106.1_4gp57, STX1A_CP027325.1_3gp49, STX1A_CP027352.1_5gp71, STX1A_CP027361.1_13gp78, STX1A_CP027387.1_17gp77, STX1A_CP027390.1_9gp80, STX1A_CP027445.1_12gp59, STX1A_CP027548.1_3gp129, STX1A_CP028116.1_7gp75, STX1A_CP028126.1_8gp84, STX2A_AP012535gp43, STX2A_CP017249.1_6gp67, STX2A_CP017…	Siphoviridae; Podoviridae
1020	4	4	Hypothetical protein	CP015831.1_3gp36, CP015832.1_3gp36, STX2A_CP010304.1_15gp39, STX2A_CP030767.1_13gp35	Podoviridae
1021	52	52	DUF669 domain-containing protein	CP021339.1_17gp39, CP027340.1_7gp59, CP027351.1_11gp21, CP037945gp66, HE664024gp43, HG792102gp40, HG792103gp41, HG792104gp40, HG792105gp42, HQ424691gp53, JQ011318gp47, KP682371gp53, KP682374gp50, KU298437gp40, KY914478gp50, MN067333gp47, STX1A_AP010953.1_5gp63, STX1A_CP027312.1_3gp51, STX1A_CP027352.1_5gp64, STX1A_CP027361.1_13gp70, STX1A_CP027387.1_17gp69, STX1A_CP027390.1_9gp72, STX1A_CP028116.…	Podoviridae; Siphoviridae
1022	23	23	Hypothetical protein	CP021339.1_18gp36, CP027587.1_2gp81, CP027587.1_7gp80, CP037941gp129, JQ011318gp77, STX1A_AP010960.1_16gp39, STX1A_CP021335.1_18gp64, STX1A_CP027221.1_15gp48, STX1A_CP027307.1_1gp61, STX1A_CP027347.1_14gp56, STX1A_CP027380.1_1gp93, STX1A_CP027544.1_8gp64, STX1A_CP027573.1_13gp60, STX1A_CP028117.1_13gp85, STX1A_CP028429.1_12gp67, STX1A_CP028432.1_12gp67, STX1A_CP029692.1_16gp68, STX2A_CP006262.1_8…	Siphoviridae; Podoviridae; unclassified
1023	3	3	Permease DsdX	CP037941gp43, STX1A_CP015241.1_2gp32, STX2A_CP027331.1_11gp37	Podoviridae
1024	1	1	Hypothetical protein	STX1A_CP028112.1_21gp48	Siphoviridae
1025	1	1	Osmotically-inducible lipoprotein OsmB	STX2A_CP013029.1_11gp39	unclassified
1026	1	1	Tail protein	STX2E_CP031546.1_5gp26	unclassified
1027	2	2	Restriction alleviation protein, Lar family	STX1A_CP027544.1_8gp44, STX2G_CP015229.1_11gp40	Siphoviridae
1028	3	3	Multiple antibiotic resistance protein MarB	CP024289.1_3gp46, CP027449.1_5gp62, STX2D_CP028381.1_8gp61	Siphoviridae
1029	4	4	Hypothetical protein	CP024289.1_3gp68, STX2A_CP009104.1_3gp71, STX2D_CP027457.1_9gp49, STX2D_CP028381.1_8gp82	Siphoviridae
1030	58	58	DUF4014 domain-containing protein	CP033605gp50, CP037941gp84, EU311208gp47, HQ424691gp43, KP682371gp43, KP682372gp39, KP682373gp39, KP682374gp40, KP682375gp39, KP682376gp39, KP682377gp39, KP682379gp39, KP682380gp39, KP682381gp39, KP682382gp39, KP682384gp39, KP682386gp42, KP682387gp39, KP682389gp40, KP682390gp39, KP682392gp44, KY914478gp37, NC_004913gp40, NC_004914gp41, STX1A_CP027452.1_7gp27, STX1A_CP027548.1_3gp46, STX2A_AP01252…	Podoviridae; Siphoviridae; unclassified
1031	159	147	DUF1382 family protein	AJ556162gp44, CP015831.1_3gp50, CP015831.1_4gp43, CP015831.1_6gp47, CP015832.1_3gp50, CP015832.1_4gp43, CP015832.1_6gp43, CP021339.1_17gp25, CP027340.1_7gp44, CP027351.1_11gp5, CP033605_2gp57, CP033605gp42, CP033605gp56, CP037941gp90, CP037943gp53, CP037945gp57, FJ184280gp43, FM180578gp39, HE664024gp31, HG792102gp29, HG792103gp30, HG792104gp28, HG792105gp29, HQ424691gp32, JQ011318gp33, KP682371gp…	Siphoviridae; Podoviridae; unclassified
1032	8	8	Putative excisionase	CP024289.1_5gp58, CP027340.1_8gp59, STX2A_CP016628.1_5gp47, STX2A_CP027371.1_4gp52, STX2A_CP027373.1_2gp34, STX2A_CP027440.1_1gp42, STX2A_CP027584.1_2gp63, STX2D_CP027457.1_9gp31	Siphoviridae; unclassified
1033	2	2	Transposase	STX2_AP012536gp32, STX2_AP012537gp31	Siphoviridae
1034	1	1	Hypothetical protein	CP027340.1_2gp38	Siphoviridae
1035	1	1	Hypothetical protein	STX1A_CP027452.1_7gp69	Podoviridae
1036	1	1	Hypothetical protein	STX2A_CP014583.1_16gp68	Siphoviridae
1037	3	3	Hypothetical protein	CP021339.1_17gp63, STX2A_CP016828.1_7gp154, STX2A_CP021335.1_17gp63	Podoviridae; Siphoviridae
1038	49	48	Hypothetical protein	CP027351.1_11gp44, CP037941gp110, EU311208gp74, KP682372gp60, KP682373gp60, KP682375gp60, KP682376gp61, KP682377gp60, KP682379gp60, KP682380gp60, KP682382gp60, KP682384gp60, KP682386gp63, KP682387gp60, KP682389gp64, KP682390gp60, KP682392gp65, NC_004913gp62, NC_004914gp63, STX1A_CP027307.1_1gp46, STX1A_CP027347.1_14gp40, STX1A_CP027380.1_1gp50, STX1A_CP027380.1_1gp82, STX1A_CP027552.1_5gp73, STX1…	Podoviridae; Siphoviridae
1039	1	1	Phage minor tail protein	LN997803gp10	Siphoviridae
1040	3	3	Hypothetical protein	MN067333gp29, STX2A_AP010958.1_10gp28, STX2A_CP006027.1_14gp33	Podoviridae
1041	12	12	Phospholipid-binding lipoprotein MlaA	CP015831.1_3gp28, CP015832.1_3gp28, STX1A_CP018245.1_16gp31, STX2A_CP001368.1_15gp30, STX2A_CP006027.1_14gp27, STX2A_CP008805.1_14gp30, STX2A_CP010304.1_15gp31, STX2A_CP014314.1_2gp30, STX2A_CP018239.1_14gp31, STX2A_CP027454.1_11gp36, STX2A_CP028126.1_19gp27, STX2A_CP030767.1_13gp28	Podoviridae
1042	1	1	Putative AraC-type regulatory protein	CP027587.1_2gp27	Siphoviridae
1043	2	2	MFS transporter	STX1A_CP018245.1_16gp33, STX2A_CP027459.1_2gp31	Podoviridae
1044	1	1	AcfC family adhesin Paa	STX2A_CP014583.1_16gp85	Siphoviridae
1045	2	2	Zinc ABC transporter, ATP-binding protein ZnuC	STX2A_CP027319.1_3gp53, STX2A_CP027388.1_8gp41	Siphoviridae
1046	1	1	Host specificity protein J	CP027340.1_8gp24	Siphoviridae
1047	2	2	SDR family oxidoreductase	STX1A_CP015842.1_16gp42, STX1A_CP015846.1_16gp42	Siphoviridae
1048	105	101	Phage tail protein	CP015831.1_3gp10, CP015832.1_3gp10, CP027323.1_6gp10, CP027323.1_9gp10, CP027340.1_7gp10, CP027586.1_11gp11, CP033605gp13, CP037941gp10, EU311208gp12, HE664024gp10, HG792102gp10, HG792103gp10, HG792104gp10, HG792105gp10, HQ424691gp10, JQ011318gp12, KJ603229gp10, KP682371gp10, KP682372gp10, KP682373gp10, KP682374gp10, KP682375gp10, KP682376gp10, KP682377gp10, KP682379gp10, KP682380gp10, KP682381gp…	Podoviridae; Siphoviridae
1049	1	1	Phosphotransferase RcsD	CP027323.1_9gp32	Podoviridae
1050	1	1	Fimbrial usher protein YfcU	STX2A_CP028126.1_19gp35	Podoviridae
1051	1	1	Two-component system sensor histidine kinase RcsC	CP027323.1_9gp39	Podoviridae
1052	1	1	Excinuclease ABC subunit UvrA	STX1A_CP028112.1_21gp40	Siphoviridae
1053	10	10	TMAO reductase system sensor histidine kinase/response regulator TorS	CP027587.1_7gp50, STX1A_CP012693.1_7gp30, STX1A_CP014752.1_8gp62, STX1A_CP024479.1_7gp48, STX1A_CP027219.1_10gp105, STX1A_CP027313.1_2gp59, STX1A_CP027472.1_11gp36, STX1A_CP027546.1_7gp57, STX1A_CP027582.1_13gp28, STX1A_CP027599.1_17gp30	Siphovirdae; unclassified
1054	76	69	Phage tail tape measure protein	CP021339.1_18gp13, CP024289.1_2gp15, CP024289.1_3gp13, CP024289.1_5gp13, CP024289.1_7gp13, CP027340.1_2gp13, CP027340.1_2gp14, CP027355.1_3gp13, CP027449.1_3gp13, CP027449.1_4gp15, CP027449.1_5gp30, CP027586.1_7gp13, CP027586.1_7gp14, CP027587.1_7gp15, KF030445gp13, STX1A_AP010960.1_16gp26, STX1A_BA000007.3_14gp16, STX1A_CP001925.1_12gp16, STX1A_CP008957.1_17gp16, STX1A_CP012802.1_12gp16, STX1A_C…	Siphoviridae; Podoviridae; unclassified
1055	17	13	Trimethylamine-N-oxide reductase TorA	CP027587.1_7gp54, CP037943gp32, STX1A_CP014752.1_8gp47, STX1A_CP024479.1_7gp32, STX1A_CP027219.1_10gp90, STX1A_CP027373.1_6gp32, STX1A_CP027373.1_6gp33, STX1A_CP027387.1_17gp42, STX1A_CP027452.1_7gp34, STX1A_CP027452.1_7gp36, STX1A_CP027452.1_7gp37, STX1A_CP027472.1_11gp30, STX1A_CP027579.1_1gp34, STX1A_CP027579.1_1gp35, STX2A_CP013663.1_7gp26, STX2C_CP015240.1_8gp45, STX2D_CP015244.1_7gp43	Siphoviridae; Podoviridae; unclassified
1056	28	25	Exodeoxyribonuclease VIII	CP027323.1_6gp26, CP027340.1_8gp60, CP027586.1_1gp33, KF766125gp37, KJ603229gp39, STX1A_CP013025.1_9gp38, STX1A_CP016625.1_17gp46, STX1A_CP027368.1_4gp53, STX1A_CP027373.1_6gp42, STX1A_CP027440.1_5gp35, STX1A_CP027452.1_7gp47, STX1A_CP027579.1_1gp44, STX2A_CP009104.1_3gp32, STX2A_CP009104.1_3gp33, STX2A_CP009104.1_3gp55, STX2A_CP013029.1_11gp130, STX2A_CP013185.1_6gp40, STX2A_CP016628.1_5gp48, ST…	Siphoviridae; Podoviridae; unclassified
1057	1	1	Acid-sensing system histidine kinase EvgS	CP037941gp38	Podoviridae
1058	1	1	n.d.	FJ184280gp68	Siphoviridae
1059	7	7	LexA family transcriptional repressor	STX1A_CP013662.1_1gp41, STX1A_CP027319.1_6gp85, STX1A_CP027577.1_3gp47, STX1A_CP028112.1_21gp81, STX2C_CP027366.1_8gp47, STX2E_CP031546.1_5gp87, STX2E_NC_003356gp40	Siphoviridae; Myoviridae; unclassified
1060	1	1	Phage tail protein	STX2E_NC_003356gp13	Myoviridae
1061	1	1	Hypothetical protein	CP037945gp75	Siphoviridae
1062	1	1	Hypothetical protein	FJ184280gp29	Siphoviridae
1063	6	6	Putative membrane protein	CP027587.1_7gp60, CP037943gp37, STX1A_CP027387.1_17gp47, STX1A_CP027390.1_9gp49, STX1A_CP028116.1_7gp49, STX1A_CP028126.1_8gp54	Siphoviridae; unclassified
1064	1	1	Hypothetical protein	STX2A_CP014670.1_15gp28	Siphoviridae
1065	1	1	n.d.	STX2E_CP027437.1_1gp20	unclassified
1066	3	3	Antitermination protein	CP027587.1_7gp72, STX1A_CP027219.1_10gp144, STX1A_CP027552.1_5gp84	Siphoviridae; Podoviridae; unclassified
1067	1	1	Exonuclease	STX2C_CP018245.1_14gp30	Siphoviridae
1068	11	11	Hypothetical protein	CP033605_2gp39, STX2C_CP001164.1_12gp39, STX2C_CP001368.1_12gp40, STX2C_CP008805.1_11gp39, STX2C_CP010304.1_12gp41, STX2C_CP015020.1_6gp39, STX2C_CP015842.1_14gp36, STX2C_CP015846.1_14gp36, STX2C_CP016625.1_15gp39, STX2C_CP018247.1_10gp39, STX2C_CP030767.1_11gp40	Siphoviridae
1069	1	1	Phage portal protein	STX1A_CP016625.1_17gp89	Siphoviridae
1070	4	4	YlcG family protein	CP015831.1_4gp61, CP015832.1_4gp61, STX1A_CP018241.1_12gp64, STX1A_CP018243.1_14gp62	Siphoviridae
1071	18	18	Hypothetical protein	AJ556162gp53, CP037945gp72, STX1A_AP010953.1_5gp69, STX1A_CP013029.1_1gp46, STX1A_CP020092.1_2gp58, STX1A_CP020106.1_4gp56, STX1A_CP027325.1_3gp48, STX1A_CP027352.1_5gp70, STX1A_CP027361.1_13gp77, STX1A_CP027387.1_17gp76, STX1A_CP027390.1_9gp79, STX1A_CP027445.1_12gp58, STX1A_CP027548.1_3gp128, STX1A_CP028116.1_7gp74, STX1A_CP028126.1_8gp83, STX2A_AP012535gp42, STX2A_CP017249.1_6gp66, STX2A_CP017…	Siphoviridae; Podoviridae
1072	25	25	Hypothetical protein	CP027340.1_7gp85, KP682372gp77, KP682373gp77, KP682375gp77, KP682377gp77, KP682379gp77, KP682380gp79, KP682382gp77, KP682384gp77, KP682386gp79, KP682387gp77, KP682389gp83, KP682390gp77, KP682392gp85, NC_004914gp81, STX1A_CP014752.1_8gp104, STX1A_CP016755.1_4gp80, STX2A_BA000007.3_4gp88, STX2A_CP014583.1_16gp72, STX2A_CP015023.1_14gp88, STX2A_CP016755.1_15gp84, STX2A_CP017440.1_12gp82, STX2A_CP017…	Podoviridae; Siphoviridae
1073	4	4	Host specificity protein J	STX1A_CP020092.1_2gp23, STX1A_CP027338.1_13gp23, STX1A_CP027452.1_7gp14, STX2A_CP014670.1_15gp21	Siphoviridae; Podoviridae
1074	24	24	Hypothetical protein	CP033605gp84, KP682381gp69, NC_004913gp68, STX1A_BA000007.3_14gp71, STX1A_CP001925.1_12gp67, STX1A_CP008957.1_17gp72, STX1A_CP012802.1_12gp69, STX1A_CP015023.1_6gp66, STX1A_CP016755.1_4gp70, STX1A_CP017440.1_3gp66, STX1A_CP017444.1_3gp70, STX1A_CP017669.1_5gp68, STX1A_CP027388.1_15gp66, STX1A_KU977419gp65, STX2A_CP001164.1_16gp83, STX2A_CP001368.1_15gp88, STX2A_CP008805.1_14gp87, STX2A_CP010304.1…	Podoviridae; Siphoviridae
1075	2	2	Helix-turn-helix domain-containing protein	STX2E_CP027437.1_1gp36, STX2G_CP015229.1_11gp38	Siphoviridae; unclassified
1076	1	1	Phage portal protein	STX2A_CP016828.1_7gp21	Siphoviridae
1077	42	42	ead/Ea22-like family protein	CP021339.1_17gp31, CP027351.1_11gp17, CP037943gp51, CP037945gp62, HE664024gp37, HG792102gp35, HG792103gp36, HG792104gp35, HG792105gp37, KU298437gp35, STX1A_AP010953.1_5gp59, STX1A_CP014752.1_8gp70, STX1A_CP024479.1_7gp56, STX1A_CP027219.1_10gp113, STX1A_CP027313.1_2gp67, STX1A_CP027352.1_5gp60, STX1A_CP027361.1_13gp66, STX1A_CP027387.1_17gp65, STX1A_CP027390.1_9gp66, STX1A_CP027442.1_12gp46, STX1…	Podoviridae; Siphoviridae
1078	2	2	HTH-type transcriptional regulator DicA	STX2A_CP027445.1_2gp111, STX2A_CP027459.1_10gp109	Podoviridae
1079	1	1	Phage terminase, small subunit, P27 family	STX1D_CP027447.1_5gp29	unclassified
1080	2	2	Murein DD-endopeptidase MepM	STX2A_CP027319.1_3gp55, STX2A_CP027388.1_8gp43	Siphoviridae
1081	1	1	Hypothetical protein	STX1A_CP028112.1_21gp50	Siphoviridae
1082	2	2	MATE family efflux transporter DinF	STX1A_CP028112.1_21gp61, STX2A_CP027452.1_4gp33	Siphoviridae
1083	3	3	PTS sugar transporter subunit IIC	CP024289.1_3gp42, CP027449.1_5gp58, STX2D_CP028381.1_8gp57	Siphoviridae
1084	1	1	Site-specific integrase	STX2E_CP031546.1_5gp47	unclassified
1085	1	1	ISNCY family transposase	STX1A_CP027361.1_13gp42	Siphoviridae
1086	1	1	Hypothetical protein	STX1A_CP013662.1_1gp28	unclassified
1087	1	1	Hypothetical protein	STX1A_CP015241.1_2gp82	Podoviridae
1088	1	1	Hypothetical protein	STX1A_CP027361.1_13gp36	Siphoviridae
1089	1	1	DUF2800 domain-containing protein	STX2C_CP027366.1_8gp42	Siphoviridae
1090	2	2	Hypothetical protein	STX1A_CP015023.1_6gp38, STX1A_CP027548.1_3gp113	Siphoviridae
1091	1	1	espF repeat family protein	STX1A_CP027548.1_3gp24	Siphoviridae
1092	10	10	Hypothetical protein	CP027586.1_11gp33, CP037943gp42, STX1A_CP027552.1_5gp35, STX2A_BA000007.3_4gp34, STX2A_CP001925.1_5gp34, STX2A_CP015023.1_14gp34, STX2A_CP016755.1_15gp36, STX2A_CP017440.1_12gp35, STX2A_CP017444.1_12gp35, STX2A_CP017669.1_8gp34	Podoviridae; Siphoviridae
1093	13	13	Hypothetical protein	CP037945gp19, STX1A_AP010958.1_13gp19, STX1A_CP012693.1_7gp19, STX1A_CP014752.1_8gp33, STX1A_CP024479.1_7gp19, STX1A_CP027219.1_10gp77, STX1A_CP027325.1_3gp19, STX1A_CP027338.1_13gp19, STX1A_CP027388.1_15gp19, STX1A_CP027442.1_12gp20, STX1A_CP027445.1_12gp19, STX1A_CP027464.1_15gp19, STX1A_CP027599.1_17gp19	Siphoviridae
1094	1	1	Hypothetical protein	STX2C_CP024056.1_17gp8	Siphoviridae
1095	3	3	Hypothetical protein	STX1A_AP010958.1_13gp86, STX1A_CP014752.1_8gp116, STX2C_CP024056.1_17gp130	Siphoviridae
1096	1	1	Hypothetical protein	STX1D_CP027447.1_5gp64	unclassified
1097	3	3	Hypothetical protein	STX1A_CP028429.1_12gp40, STX1A_CP028432.1_12gp40, STX1A_CP029692.1_16gp40	Siphoviridae
1098	3	3	Hypothetical protein	STX1A_CP016625.1_17gp43, STX1A_CP027313.1_2gp47, STX2A_CP014583.1_16gp35	Siphoviridae
1099	2	2	Hypothetical protein	CP037941gp132, STX2A_CP027331.1_11gp129	Podoviridae
1100	5	5	Acetyl-CoA C-acyltransferase FadI	CP015831.1_3gp34, CP015832.1_3gp34, STX2A_CP010304.1_15gp37, STX2A_CP028126.1_19gp31, STX2A_CP030767.1_13gp33	Podoviridae
1101	4	4	n.d.	CP015831.1_6gp86, CP015832.1_6gp83, STX2A_CP013029.1_11gp99, STX2A_CP027459.1_10gp89	Siphoviridae; Podoviridae; unclassified
1102	2	2	Phage NinC	STX2A_CP013029.1_11gp72, STX2A_CP027459.1_10gp64	Podoviridae; unclassified
1103	3	3	Hypothetical protein	KF766125gp58, KJ603229gp58, STX1A_CP027440.1_5gp55	Podoviridae
1104	1	1	Hypothetical protein	STX1A_CP027219.1_10gp24	Siphoviridae
1105	3	3	Hypothetical protein	STX1A_CP012693.1_7gp32, STX1A_CP027219.1_10gp107, STX1A_CP027442.1_12gp40	Siphoviridae
1106	4	4	Phage terminase small subunit P27 family	CP039404gp1, LN997803gp1, STX1D_CP027447.1_5gp1, STX2F_CP027550.1_5gp1	Siphoviridae; unclassified
1107	5	5	Phosphohistidine phosphatase SixA	CP015831.1_3gp37, CP015832.1_3gp37, STX2A_CP010304.1_15gp40, STX2A_CP028126.1_19gp33, STX2A_CP030767.1_13gp36	Podoviridae
1108	1	1	Hypothetical protein	STX1D_CP027447.1_5gp93	unclassified
1109	6	6	OmpA family protein	STX1A_CP021335.1_18gp39, STX1A_CP027766.1_15gp38, STX1A_CP028117.1_13gp43, STX1A_CP028429.1_12gp38, STX1A_CP028432.1_12gp38, STX1A_CP029692.1_16gp38	Siphoviridae
1110	5	5	Packaged DNA stabilization protein p27	CP037941gp54, STX2A_CP027331.1_11gp52, STX2A_CP027390.1_22gp82, STX2A_CP027599.1_7gp88, STX2A_CP028126.1_19gp93	Podoviridae
1111	1	1	Phage terminase large subunit family protein	STX2A_CP016828.1_7gp16	Siphoviridae
1112	1	1	Host specificity protein J	STX2A_CP009104.1_3gp44	Siphoviridae
1113	11	9	Hypothetical protein	CP024289.1_5gp39, CP027449.1_5gp8, CP027449.1_5gp9, CP037945gp41, STX1A_AP010953.1_5gp38, STX1A_CP027352.1_5gp38, STX1A_CP027390.1_9gp39, STX1A_CP028116.1_7gp40, STX1A_CP028126.1_8gp44, STX1A_CP028126.1_8gp45, STX1D_CP027447.1_5gp13	Siphoviridae; unclassified
1114	1	1	n.d.	CP027586.1_1gp31	Siphoviridae
1115	5	5	Hypothetical protein	STX1A_CP012693.1_7gp79, STX1A_CP027319.1_6gp36, STX1A_CP027338.1_13gp54, STX1A_CP027577.1_3gp72, STX1A_CP027599.1_17gp79	Siphoviridae
1116	2	2	Hypothetical protein	STX1A_CP015842.1_16gp43, STX1A_CP015846.1_16gp43	Siphoviridae
1117	2	2	Hypothetical protein	STX1A_CP027338.1_13gp28, STX1A_CP027442.1_12gp26	Siphoviridae
1118	1	1	Hypothetical protein	STX2A_CP013185.1_6gp37	Siphoviridae
1119	1	1	Hypothetical protein	CP024289.1_3gp24	Siphoviridae
1120	1	1	Hypothetical protein	CP027323.1_9gp33	Podoviridae
1121	8	8	Hypothetical protein	CP024289.1_7gp56, STX1A_CP027548.1_3gp59, STX2A_CP014583.1_16gp58, STX2A_CP016828.1_7gp151, STX2A_CP027319.1_3gp84, STX2A_CP027388.1_8gp72, STX2A_CP027462.1_8gp57, STX2D_CP027310.1_1gp56	Siphoviridae
1122	2	2	Hypothetical protein	STX1A_CP013662.1_1gp45, STX1A_CP027577.1_3gp51	Siphoviridae; unclassified
1123	12	12	DUF2824 family protein	CP015831.1_3gp39, CP015832.1_3gp39, CP033605gp34, STX1A_CP015241.1_2gp44, STX1A_CP018245.1_16gp41, STX2A_CP001164.1_16gp34, STX2A_CP001368.1_15gp40, STX2A_CP008805.1_14gp40, STX2A_CP010304.1_15gp46, STX2A_CP014314.1_2gp40, STX2A_CP018239.1_14gp41, STX2A_CP030767.1_13gp38	Podoviridae
1124	1	1	Phage terminase small subunit P27 family	STX2E_NC_003356gp1	Myoviridae
1125	1	1	ead/Ea22-like family protein	STX1A_CP027548.1_3gp43	Siphoviridae
1126	1	1	Redox-sensitive transcriptional activator SoxR	STX1A_CP028112.1_21gp47	Siphoviridae
1127	3	3	Phosphatase NudJ	CP027340.1_8gp40, STX1A_CP027387.1_17gp41, STX2A_CP027440.1_1gp36	Siphoviridae; unclassified
1128	1	1	Hypothetical protein	STX1D_CP027447.1_5gp68	unclassified
1129	10	10	Hypothetical protein	STX1A_BA000007.3_14gp59, STX1A_CP001925.1_12gp56, STX1A_CP008957.1_17gp60, STX1A_CP012802.1_12gp56, STX1A_CP015023.1_6gp54, STX1A_CP016755.1_4gp58, STX1A_CP017440.1_3gp53, STX1A_CP017444.1_3gp56, STX1A_CP017669.1_5gp56, STX1A_CP027766.1_15gp69	Siphoviridae
1130	4	4	Hypothetical protein	KF030445gp30, STX2A_CP027452.1_4gp37, STX2A_CP027462.1_8gp35, STX2D_CP027310.1_1gp32	Siphoviridae
1131	2	2	Phage tail protein	STX2E_CP031546.1_5gp18, STX2E_NC_003356gp23	Myoviridae; unclassified
1132	75	72	pinholin	CP015831.1_3gp78, CP015831.1_4gp68, CP015832.1_3gp78, CP015832.1_4gp68, CP015832.1_6gp86, CP027323.1_6gp66, CP027323.1_9gp78, CP027340.1_2gp67, CP027340.1_8gp89, CP027587.1_12gp82, CP027587.1_7gp77, FJ184280gp72, HE664024gp71, HG792104gp65, KF030445gp63, KF766125gp74, KJ603229gp76, KP682374gp79, KP682376gp80, KP682381gp83, KP682389gp88, MG986485gp68, STX1A_CP001925.1_12gp77, STX1A_CP012802.1_12gp…	Podoviridae; Siphoviridae; unclassified
1133	3	3	ead/Ea22-like family protein	CP024289.1_7gp37, CP027449.1_3gp38, KF030445gp35	Siphoviridae
1134	1	1	AsnC family protein	STX1A_CP027219.1_10gp52	Siphoviridae
1135	84	84	Hypothetical protein	CP015831.1_3gp12, CP015832.1_3gp12, CP027323.1_9gp28, CP027340.1_2gp28, CP027586.1_1gp29, CP027586.1_7gp27, CP033605gp15, CP037943gp24, EU311208gp14, HQ424691gp12, JQ011318gp14, KP682371gp12, KP682372gp12, KP682373gp12, KP682374gp12, KP682375gp12, KP682376gp12, KP682377gp12, KP682379gp12, KP682380gp12, KP682381gp15, KP682382gp12, KP682384gp12, KP682386gp12, KP682387gp12, KP682389gp12, KP682390gp1…	Podoviridae; Siphoviridae
1136	3	3	Exoribonuclease II	STX2A_CP013029.1_11gp43, STX2A_CP027445.1_2gp35, STX2A_CP027459.1_10gp35	Podoviridae; unclassified
1137	1	1	Tail spike protein	STX1A_CP027380.1_1gp57	Siphoviridae
1138	102	94	Phage major capsid protein	AJ556162gp3, CP015831.1_4gp3, CP015831.1_6gp3, CP015832.1_4gp3, CP015832.1_6gp3, CP027340.1_8gp3, CP027449.1_9gp3, CP027586.1_1gp3, CP027587.1_12gp3, CP027587.1_2gp3, CP033605_2gp3, CP037943gp3, CP037945gp3, FJ184280gp3, FM180578gp3, STX1A_AP010953.1_5gp3, STX1A_AP010958.1_13gp3, STX1A_CP012693.1_7gp3, STX1A_CP013029.1_1gp3, STX1A_CP014752.1_8gp4, STX1A_CP014752.1_8gp5, STX1A_CP015842.1_16gp3, ST…	Siphoviridae
1139	22	22	Phage terminase large subunit family protein	CP024289.1_2gp2, CP027449.1_4gp2, CP027587.1_7gp2, STX1A_CP013662.1_1gp2, STX1A_CP027457.1_4gp2, STX2A_CP009106.2_6gp2, STX2A_CP013029.1_11gp2, STX2A_CP023541.1_6gp2, STX2A_CP027342.1_2gp2, STX2A_CP027371.1_4gp2, STX2A_CP027373.1_2gp2, STX2A_CP027440.1_1gp2, STX2A_CP027445.1_2gp2, STX2A_CP027459.1_10gp2, STX2A_CP027462.1_8gp2, STX2A_CP027584.1_2gp2, STX2A_CP028122.1_9gp2, STX2D_CP027310.1_1gp2, S…	Siphoviridae; Podoviridae; unclassified
1140	1	1	Phage tail tape measure protein	STX2E_NC_003356gp15	Myoviridae
1141	1	1	N-6 DNA Methylase family protein	CP027323.1_9gp70	Podoviridae
1142	1	1	Shiga toxin subunit A	STX2A_CP014583.1_16gp62	Siphoviridae
1143	171	165	Phage tail protein	AJ556162gp16, CP015831.1_4gp15, CP015831.1_6gp20, CP015832.1_4gp15, CP015832.1_6gp16, CP021339.1_18gp14, CP024289.1_2gp16, CP024289.1_3gp14, CP024289.1_5gp14, CP024289.1_7gp14, CP027340.1_2gp15, CP027340.1_8gp16, CP027355.1_3gp14, CP027449.1_3gp14, CP027449.1_4gp16, CP027449.1_5gp31, CP027449.1_9gp14, CP027586.1_1gp17, CP027586.1_7gp15, CP027587.1_12gp15, CP027587.1_2gp15, CP027587.1_7gp17, CP033…	Siphoviridae; Podoviridae; unclassified
1144	27	27	Hypothetical protein	AJ556162gp83, CP027340.1_8gp101, CP027449.1_9gp62, CP027586.1_1gp72, CP037945gp101, FJ184280gp79, FM180578gp85, STX1A_AP010953.1_5gp100, STX1A_CP012693.1_7gp85, STX1A_CP014752.1_8gp115, STX1A_CP015842.1_16gp81, STX1A_CP015843.2_17gp60, STX1A_CP015846.1_16gp81, STX1A_CP016625.1_17gp178, STX1A_CP018243.1_14gp75, STX1A_CP024479.1_7gp107, STX1A_CP027219.1_10gp163, STX1A_CP027352.1_5gp103, STX1A_CP027…	Siphoviridae
1145	4	4	Hypothetical protein	CP027323.1_9gp60, CP039404gp56, LN997803gp45, STX2F_CP027550.1_5gp64	Siphoviridae; Podoviridae
1146	1	1	Hypothetical protein	STX2F_CP027550.1_5gp34	Siphoviridae
1147	1	1	Diacylglycerol kinase	STX1A_CP028112.1_21gp58	Siphoviridae
1148	9	9	Addiction module toxin, GnsA/GnsB family	STX1A_CP012693.1_7gp28, STX1A_CP014752.1_8gp60, STX1A_CP024479.1_7gp46, STX1A_CP027219.1_10gp103, STX1A_CP027313.1_2gp57, STX1A_CP027472.1_11gp34, STX1A_CP027546.1_7gp55, STX1A_CP027582.1_13gp26, STX1A_CP027599.1_17gp28	Siphoviridae
1149	1	1	Transposase	STX1A_CP027380.1_1gp42	Siphoviridae
1150	1	1	Hypothetical protein	STX1D_CP027447.1_5gp44	unclassified
1151	4	4	Hypothetical protein	CP024289.1_7gp32, CP027449.1_3gp33, STX1A_CP027577.1_3gp36, STX1A_CP028112.1_21gp70	Siphoviridae
1152	1	1	Hypothetical protein	STX2A_CP013029.1_11gp41	unclassified
1153	1	1	DUF551 domain-containing protein	STX2C_CP024056.1_17gp60	Siphoviridae
1154	3	3	Hypothetical protein	STX2A_AP010960.1_12gp46, STX2A_CP006262.1_8gp45, STX2A_CP018237.1_10gp41	Siphoviridae
1155	2	2	Hypothetical protein	STX1A_CP013662.1_1gp68, STX2G_CP015229.1_11gp62	Siphoviridae; unclassified
1156	1	1	Hypothetical protein	STX2F_CP027550.1_5gp33	Siphoviridae
1157	1	1	Hypothetical protein	STX2C_CP027366.1_8gp50	Siphoviridae
1158	105	105	Hypothetical protein	CP015831.1_3gp16, CP015832.1_3gp16, CP027323.1_9gp14, CP027340.1_7gp16, CP027586.1_11gp19, CP033605gp19, CP037941gp16, EU311208gp19, HE664024gp15, HG792102gp14, HG792103gp14, HG792104gp14, HG792105gp14, HQ424691gp16, JQ011318gp17, KF766125gp14, KJ603229gp16, KP682371gp16, KP682372gp16, KP682373gp16, KP682374gp16, KP682375gp16, KP682376gp16, KP682377gp16, KP682379gp16, KP682380gp16, KP682381gp19, …	Podoviridae
1159	1	1	Phage-like baseplate assembly protein	STX2E_CP031546.1_5gp13	unclassified
1160	3	3	DNA-binding transcriptional activator BglJ	STX2C_CP023673.1_17gp38, STX2C_CP024056.1_17gp77, STX2C_CP027591.1_15gp38	Siphoviridae
1161	4	4	Hypothetical protein	CP015831.1_4gp56, CP015832.1_4gp56, STX1A_CP018241.1_12gp59, STX1A_CP018243.1_14gp57	Siphoviridae
1162	13	13	Hypothetical protein	CP027351.1_11gp27, MG986485gp42, STX1A_CP013029.1_1gp44, STX1A_CP014752.1_8gp80, STX1A_CP016625.1_17gp142, STX1A_CP027325.1_3gp46, STX1A_CP027445.1_12gp56, STX1A_CP027555.1_1gp38, STX2A_CP022407.1_16gp34, STX2A_CP027317.1_5gp57, STX2A_CP027435.1_12gp56, STX2A_CP027454.1_11gp63, STX2A_CP028110.1_11gp54	Podoviridae; Siphoviridae
1163	93	82	Hypothetical protein	CP015831.1_4gp40, CP015831.1_6gp43, CP015832.1_4gp40, CP015832.1_6gp39, CP027323.1_6gp16, CP027351.1_11gp11, CP033605_2gp52, CP033605_2gp53, CP037945gp59, FJ184280gp38, FJ184280gp39, FM180578gp35, JQ011318gp40, KF766125gp26, KJ603229gp29, MN067333gp39, STX1A_AP010953.1_5gp55, STX1A_AP010958.1_13gp37, STX1A_CP001925.1_12gp43, STX1A_CP008957.1_17gp46, STX1A_CP012802.1_12gp43, STX1A_CP013025.1_9gp29…	Siphoviridae; Podoviridae
1164	50	47	DNA breaking-rejoining protein	CP021339.1_18gp7, CP024289.1_3gp7, CP024289.1_5gp7, CP024289.1_7gp7, CP027340.1_2gp7, CP027355.1_3gp7, CP027449.1_3gp7, CP027449.1_5gp24, CP027586.1_7gp7, KF030445gp7, STX1A_AP010960.1_16gp7, STX1A_BA000007.3_14gp10, STX1A_CP001925.1_12gp10, STX1A_CP008957.1_17gp10, STX1A_CP012802.1_12gp10, STX1A_CP015023.1_6gp7, STX1A_CP016755.1_4gp9, STX1A_CP017440.1_3gp10, STX1A_CP017444.1_3gp8, STX1A_CP017669…	Siphoviridae
1165	9	9	Serine recombinase	CP033605gp29, STX1A_CP015241.1_2gp39, STX1A_CP018245.1_16gp36, STX2A_CP001164.1_16gp29, STX2A_CP001368.1_15gp35, STX2A_CP008805.1_14gp35, STX2A_CP010304.1_15gp41, STX2A_CP014314.1_2gp35, STX2A_CP018239.1_14gp36	Podoviridae
1166	10	10	Hypothetical protein	STX1A_BA000007.3_14gp60, STX1A_CP001925.1_12gp57, STX1A_CP008957.1_17gp61, STX1A_CP012802.1_12gp57, STX1A_CP015023.1_6gp55, STX1A_CP016755.1_4gp59, STX1A_CP017440.1_3gp54, STX1A_CP017444.1_3gp57, STX1A_CP017669.1_5gp57, STX1A_CP027766.1_15gp70	Siphoviridae
1167	1	1	Hypothetical protein	STX2E_CP031546.1_5gp110	unclassified
1168	2	2	Hypothetical protein	STX1D_CP027447.1_5gp85, STX2A_CP016828.1_7gp131	Siphoviridae; unclassified
1169	9	9	Hypothetical protein	CP027323.1_6gp39, KF766125gp48, KJ603229gp48, STX1A_CP013025.1_9gp48, STX1A_CP027368.1_4gp61, STX1A_CP027373.1_6gp52, STX1A_CP027440.1_5gp44, STX1A_CP027452.1_7gp60, STX1A_CP027579.1_1gp53	Podoviridae
1170	1	1	Cell wall hydrolase	STX1A_CP027442.1_12gp17	Siphoviridae
1171	1	1	Hypothetical protein	CP027323.1_9gp36	Podoviridae
1172	23	23	n.d.	CP015831.1_6gp35, CP015832.1_6gp31, CP027587.1_7gp30, STX2C_CP001164.1_12gp32, STX2C_CP001368.1_12gp33, STX2C_CP008805.1_11gp32, STX2C_CP010304.1_12gp34, STX2C_CP015020.1_6gp32, STX2C_CP015842.1_14gp29, STX2C_CP015843.2_15gp29, STX2C_CP015846.1_14gp29, STX2C_CP016625.1_15gp32, STX2C_CP017434.1_4gp34, STX2C_CP017436.1_4gp34, STX2C_CP017438.1_4gp34, STX2C_CP017442.1_4gp34, STX2C_CP017446.1_4gp34, S…	Siphoviridae; unclassified
1173	1	1	Hypothetical protein	STX1A_CP027219.1_10gp41	Siphoviridae
1174	2	2	Hypothetical protein	CP027587.1_12gp20, CP027587.1_2gp19	Siphoviridae
1175	6	6	Hypothetical protein	CP027340.1_2gp72, CP027586.1_7gp65, STX1A_CP027548.1_3gp69, STX2A_CP027373.1_2gp72, STX2D_CP015244.1_7gp84, STX2E_CP031546.1_5gp111	Siphoviridae; unclassified
1176	2	2	Hypothetical protein	STX1D_CP027447.1_5gp84, STX2A_CP016828.1_7gp130	Siphoviridae; unclassified
1177	93	91	TraR/DksA family transcriptional regulator	AJ556162gp42, CP015831.1_3gp48, CP015831.1_6gp45, CP015832.1_3gp48, CP015832.1_6gp41, CP027323.1_6gp19, CP033605_2gp55, CP033605gp54, CP037941gp88, EU311208gp39, EU311208gp51, FJ184280gp41, FM180578gp37, KF766125gp29, KP682381gp43, MG986485gp31, STX1A_AP010958.1_13gp39, STX1A_BA000007.3_14gp48, STX1A_CP001925.1_12gp45, STX1A_CP008957.1_17gp48, STX1A_CP012802.1_12gp45, STX1A_CP013029.1_1gp36, STX1…	Siphoviridae; Podoviridae
1178	10	10	Helix-turn-helix domain-containing protein	CP024289.1_2gp55, KP682381gp56, MG986485gp48, STX1A_CP027452.1_7gp58, STX1A_CP027457.1_4gp45, STX2A_CP027390.1_22gp54, STX2A_CP027599.1_7gp59, STX2A_CP028126.1_19gp66, STX2A_CP029692.1_15gp51, STX2C_CP027366.1_6gp42	Siphoviridae; Podoviridae
1179	1	1	Hypothetical protein	STX1A_CP027548.1_3gp47	Siphoviridae
1180	1	1	Hypothetical protein	STX1A_CP027464.1_15gp61	Siphoviridae
1181	1	1	Hypothetical protein	STX1A_CP027312.1_3gp48	Podoviridae
1182	1	1	AlpA family transcriptional regulator	STX2E_CP031546.1_5gp63	unclassified
1183	3	3	Hypothetical protein	STX2A_CP027390.1_22gp30, STX2A_CP027599.1_7gp27, STX2A_CP028126.1_19gp37	Podoviridae
1184	3	3	Arc family DNA-binding protein	STX2A_CP027390.1_22gp93, STX2A_CP027599.1_7gp96, STX2A_CP028126.1_19gp101	Podoviridae
1185	9	9	Hypothetical protein	CP027323.1_6gp45, KF766125gp54, KJ603229gp54, STX1A_CP013025.1_9gp54, STX1A_CP027368.1_4gp67, STX1A_CP027373.1_6gp58, STX1A_CP027440.1_5gp51, STX1A_CP027452.1_7gp66, STX1A_CP027579.1_1gp59	Podoviridae
1186	14	14	Toxin of the YeeV-YeeU toxin-antitoxin system	CP033605_2gp44, STX2C_CP001164.1_12gp44, STX2C_CP001368.1_12gp45, STX2C_CP008805.1_11gp42, STX2C_CP010304.1_12gp46, STX2C_CP015020.1_6gp44, STX2C_CP015842.1_14gp41, STX2C_CP015846.1_14gp41, STX2C_CP016625.1_15gp44, STX2C_CP018243.1_12gp43, STX2C_CP018247.1_10gp44, STX2C_CP018250.1_12gp40, STX2C_CP022050.2_4gp39, STX2C_CP030767.1_11gp45	Siphoviridae
1187	10	10	ead/Ea22-like family protein	MN067333gp40, STX1A_CP027312.1_3gp43, STX2A_AP010958.1_10gp39, STX2A_CP006027.1_14gp44, STX2A_CP027347.1_13gp43, STX2A_CP027362.1_7gp46, STX2A_CP027390.1_22gp111, STX2A_CP027599.1_7gp115, STX2A_CP028126.1_19gp120, STX2E_CP027437.1_1gp45	Podoviridae; unclassified
1188	1	1	Host specificity protein J	STX2A_CP009104.1_3gp43	Siphoviridae
1189	7	7	TMAO reductase system periplasmic protein TorT	CP027587.1_7gp51, CP037943gp29, STX1A_CP014752.1_8gp43, STX1A_CP024479.1_7gp29, STX1A_CP027219.1_10gp87, STX1A_CP027472.1_11gp27, STX2A_CP013663.1_7gp23	Siphoviridae; Podoviridae; unclassified
1190	5	5	16S rRNA (guanine(1207)-N(2))-methyltransferase RsmC	STX1A_CP027388.1_15gp27, STX1A_CP027445.1_12gp36, STX2C_CP023673.1_17gp41, STX2C_CP024056.1_17gp80, STX2C_CP027591.1_15gp41	Siphoviridae
1191	7	7	Hypothetical protein	AJ556162gp64, STX1A_CP020106.1_4gp67, STX2A_AP012531gp72, STX2A_AP012535gp55, STX2A_CP017249.1_6gp79, STX2A_CP017251.1_6gp79, STX2_NC_003525gp68	Podoviridae; Siphoviridae
1192	1	1	ParA family protein	STX1A_CP027552.1_5gp66	Podoviridae
1193	35	34	Serine/threonine protein kinase	CP027587.1_2gp50, CP033605gp67, CP037941gp100, CP037943gp63, EU311208gp62, STX1A_AP010958.1_13gp51, STX1A_CP012693.1_7gp51, STX1A_CP014752.1_8gp83, STX1A_CP015241.1_2gp65, STX1A_CP016625.1_17gp146, STX1A_CP024479.1_7gp71, STX1A_CP027219.1_10gp125, STX1A_CP027388.1_15gp48, STX1A_CP027442.1_12gp57, STX1A_CP027464.1_15gp53, STX1A_CP027464.1_15gp54, STX1A_CP027555.1_1gp41, STX1A_CP027599.1_17gp50, ST…	Siphoviridae; Podoviridae
1194	4	4	Spermidine/putrescine ABC transporter substrate-binding protein PotD	CP024289.1_5gp55, CP027340.1_8gp55, STX2A_CP027371.1_4gp49, STX2A_CP027584.1_2gp60	Siphoviridae; unclassified
1195	4	4	DUF1983 domain-containing protein	CP024289.1_2gp21, CP027449.1_5gp37, STX2A_CP009104.1_3gp41, STX2C_CP024618.1_3gp25	Siphoviridae
1196	7	7	tRNA dihydrouridine(20/20a) synthase DusA	CP024289.1_7gp27, CP027449.1_3gp28, STX1A_CP027577.1_3gp29, STX1A_CP028112.1_21gp29, STX2A_CP027452.1_4gp28, STX2A_CP027462.1_8gp30, STX2C_CP024056.1_17gp48	Siphoviridae
1197	1	1	MarR family transcriptional regulator	STX1A_CP027319.1_6gp79	Siphoviridae
1198	1	1	Hypothetical protein	STX2A_CP018239.1_14gp14	Podoviridae
1199	1	1	Transcriptional regulator	STX1D_CP027447.1_5gp69	unclassified
1200	2	2	CPBP family intramembrane metalloprotease	STX1A_CP027548.1_3gp58, STX1D_CP027447.1_5gp105	Siphoviridae; unclassified
1201	1	1	Phage tail protein	STX2A_CP016828.1_7gp36	Siphoviridae
1202	2	2	Cytolethal distending toxin type I nuclease subunit CdtB	CP039404gp30, STX2F_CP027550.1_5gp26	Siphoviridae
1203	1	1	Hypothetical protein	STX1A_BA000007.3_14gp36	Siphoviridae
1204	2	2	LexA family transcriptional regulator	STX2D_CP027457.1_9gp38, STX2D_CP028381.1_8gp72	Siphoviridae
1205	1	1	Hypothetical protein	STX2A_CP016628.1_5gp51	Siphoviridae
1206	2	2	Beta family protein	STX2A_CP027445.1_2gp121, STX2A_CP027459.1_10gp119	Podoviridae
1207	3	3	Recombinase RecT	CP021339.1_17gp44, CP027340.1_7gp63, STX2A_CP021335.1_17gp44	Podoviridae
1208	1	1	Hypothetical protein	STX2A_CP016755.1_15gp77	Podoviridae
1209	2	2	Hypothetical protein	STX2A_CP027440.1_1gp84, STX2A_CP027584.1_2gp104	unclassified
1210	8	8	Hypothetical protein	CP037941gp106, EU311208gp68, STX2A_AP012529gp59, STX2A_AP012532gp60, STX2A_CP001925.1_5gp73, STX2A_CP012802.1_9gp58, STX2A_CP027331.1_11gp100, STX2A_CP027459.1_2gp64	Podoviridae
1211	1	1	Hypothetical protein	STX2D_CP015020.1_3gp94	Siphoviridae
1212	1	1	Phosphoethanolamine transferase	STX2C_CP024056.1_17gp72	Siphoviridae
1213	1	1	Hypothetical protein	STX2E_CP031546.1_5gp69	unclassified
1214	1	1	Cell division protein	STX2D_CP027457.1_9gp39	Siphoviridae
1215	5	5	DNA polymerase III subunit psi	STX1A_CP027388.1_15gp28, STX1A_CP027445.1_12gp37, STX2C_CP023673.1_17gp42, STX2C_CP024056.1_17gp81, STX2C_CP027591.1_15gp42	Siphoviridae
1216	40	40	Hypothetical protein	CP021339.1_17gp23, CP027340.1_7gp42, CP037945gp55, HE664024gp29, HG792102gp27, HG792103gp28, HG792104gp26, HG792105gp27, JQ011318gp31, KU298437gp27, STX1A_AP010953.1_5gp51, STX1A_CP027352.1_5gp52, STX1A_CP027361.1_13gp56, STX1A_CP027387.1_17gp54, STX1A_CP027390.1_9gp56, STX1A_CP028116.1_7gp56, STX1A_CP028122.1_3gp38, STX1A_CP028126.1_8gp61, STX1A_KU977419gp29, STX2A_CP003289.1_7gp30, STX2A_CP0032…	Podoviridae; Siphoviridae; unclassified
1217	1	1	Hypothetical protein	CP027587.1_7gp67	unclassified
1218	1	1	Phage head closure protein	STX2E_NC_003356gp8	Myoviridae
1219	2	2	ead/Ea22-like family protein	STX1A_CP027319.1_6gp76, STX2A_CP027362.1_7gp49	Siphoviridae; Podoviridae
1220	1	1	Hypothetical protein	CP027449.1_5gp6	Siphoviridae
1221	1	1	Hypothetical protein	STX2E_CP022279.1_9gp71	unclassified
1222	6	6	Hypothetical protein	CP027587.1_12gp65, STX2A_CP027317.1_5gp72, STX2A_CP027435.1_12gp71, STX2A_CP028110.1_11gp70, STX2A_CP029692.1_15gp57, STX2A_NC_008464gp60	Podoviridae; Siphoviridae
1223	1	1	Exonuclease	STX2A_CP016755.1_15gp52	Podoviridae
1224	1	1	n.d.	CP027355.1_3gp46	Siphoviridae
1225	1	1	Hypothetical protein	CP027340.1_8gp86	Siphoviridae
1226	1	1	Hypothetical protein	CP027340.1_8gp22	Siphoviridae
1227	1	1	Hypothetical protein	CP027340.1_7gp50	Podoviridae
1228	4	4	Secretion protein EspO	STX1A_CP016625.1_17gp33, STX1A_CP027313.1_2gp39, STX1A_CP027546.1_7gp39, STX2A_CP014583.1_16gp26	Siphoviridae
1229	7	7	SocA family protein	KF030445gp29, MN067333gp56, STX2A_AP010958.1_10gp55, STX2A_CP006027.1_14gp60, STX2A_CP027452.1_4gp36, STX2A_CP027599.1_7gp130, STX2D_CP027310.1_1gp31	Podoviridae; Siphoviridae
1230	1	1	Hypothetical protein	STX1A_CP027380.1_1gp81	Siphoviridae
1231	1	1	Phage virion morphogenesis protein	STX1A_CP027219.1_10gp33	Siphoviridae
1232	15	15	DNA gyrase inhibitor SbmC	CP027587.1_7gp32, CP033605_2gp35, STX2C_CP001164.1_12gp35, STX2C_CP001368.1_12gp36, STX2C_CP008805.1_11gp35, STX2C_CP010304.1_12gp37, STX2C_CP015020.1_6gp35, STX2C_CP015842.1_14gp32, STX2C_CP015846.1_14gp32, STX2C_CP016625.1_15gp35, STX2C_CP018243.1_12gp33, STX2C_CP018247.1_10gp35, STX2C_CP018250.1_12gp32, STX2C_CP022050.2_4gp30, STX2C_CP030767.1_11gp36	Siphoviridae; unclassified
1233	50	47	DUF1441 family protein	CP021339.1_18gp1, CP024289.1_3gp1, CP024289.1_5gp1, CP024289.1_7gp1, CP027340.1_2gp1, CP027355.1_3gp1, CP027449.1_3gp1, CP027449.1_5gp1, CP027586.1_7gp1, KF030445gp1, STX1A_AP010960.1_16gp1, STX1A_BA000007.3_14gp1, STX1A_CP001925.1_12gp1, STX1A_CP008957.1_17gp1, STX1A_CP012802.1_12gp1, STX1A_CP015023.1_6gp1, STX1A_CP016755.1_4gp1, STX1A_CP017440.1_3gp1, STX1A_CP017444.1_3gp1, STX1A_CP017669.1_5gp…	Siphoviridae
1234	17	15	YehR family lipoprotein	STX1A_BA000007.3_14gp33, STX1A_CP001925.1_12gp33, STX1A_CP008957.1_17gp33, STX1A_CP012802.1_12gp33, STX1A_CP015023.1_6gp30, STX1A_CP015842.1_16gp31, STX1A_CP015842.1_16gp34, STX1A_CP015843.2_17gp31, STX1A_CP015846.1_16gp31, STX1A_CP015846.1_16gp34, STX1A_CP016625.1_17gp120, STX1A_CP016755.1_4gp33, STX1A_CP017444.1_3gp31, STX1A_CP017669.1_5gp31, STX2A_CP009106.2_6gp34, STX2A_CP023541.1_6gp34, STX2…	Siphoviridae; unclassified
1235	3	3	Glycoside hydrolase family protein	STX2A_CP027390.1_22gp71, STX2A_CP027599.1_7gp75, STX2A_CP028126.1_19gp82	Podoviridae
1236	27	25	DUF1482 family protein	CP024289.1_3gp53, CP024289.1_5gp60, CP027449.1_5gp69, CP027586.1_1gp34, STX1A_CP016625.1_17gp47, STX1A_CP027361.1_13gp29, STX1A_CP027548.1_3gp32, STX1D_CP027447.1_5gp82, STX2A_CP009104.1_3gp34, STX2A_CP009104.1_3gp56, STX2A_CP013029.1_11gp131, STX2A_CP013185.1_6gp42, STX2A_CP016628.1_5gp49, STX2A_CP016828.1_7gp127, STX2A_CP016828.1_7gp57, STX2A_CP023061.1_7gp39, STX2A_CP027342.1_7gp42, STX2A_CP02…	Siphoviridae; Podoviridae; unclassified
1237	14	14	Type II toxin-antitoxin system toxin RatA	STX1A_AP010960.1_16gp15, STX1A_CP021335.1_18gp25, STX1A_CP027221.1_15gp28, STX1A_CP027307.1_1gp27, STX1A_CP027338.1_13gp35, STX1A_CP027347.1_14gp26, STX1A_CP027380.1_1gp28, STX1A_CP027442.1_12gp33, STX1A_CP027573.1_13gp25, STX1A_CP027766.1_15gp24, STX1A_CP028117.1_13gp29, STX1A_CP028429.1_12gp24, STX1A_CP028432.1_12gp24, STX1A_CP029692.1_16gp24	Siphoviridae
1238	1	1	ImmA/IrrE family metallo-endopeptidase	STX2A_CP027371.1_4gp75	unclassified
1239	2	2	Hypothetical protein	STX1A_CP027445.1_12gp34, STX2E_CP022279.1_9gp37	Siphoviridae; unclassified
1240	2	2	n.d.	STX2D_CP015244.1_7gp79, STX2D_CP027310.1_1gp65	Siphoviridae
1241	1	1	Hypothetical protein	STX2C_CP027366.1_8gp24	Siphoviridae
1242	1	1	Recombinase	STX2A_CP029692.1_15gp42	Podoviridae
1243	8	8	n.d.	CP027449.1_4gp22, CP027449.1_9gp20, STX2A_CP009106.2_6gp22, STX2A_CP023541.1_6gp22, STX2A_CP027342.1_2gp22, STX2A_CP027342.1_7gp19, STX2A_CP027373.1_2gp21, STX2A_CP028122.1_9gp21	Siphoviridae; unclassified
1244	17	17	Putative membrane protein	CP015832.1_6gp81, STX2A_AP010960.1_12gp58, STX2A_CP006262.1_8gp57, STX2A_CP009106.2_6gp75, STX2A_CP018237.1_10gp53, STX2A_CP023541.1_6gp75, STX2A_CP027342.1_2gp63, STX2A_CP027373.1_2gp65, STX2A_CP027462.1_8gp63, STX2C_CP023673.1_17gp75, STX2C_CP024618.1_3gp69, STX2C_CP027366.1_6gp63, STX2C_CP027591.1_15gp75, STX2D_CP027310.1_1gp63, STX2_AP012536gp67, STX2_AP012537gp68, STX2_AP012538gp74	Siphoviridae; unclassified
1245	1	1	Hypothetical protein	STX1A_CP028112.1_21gp56	Siphoviridae
1246	10	10	MFS transporter	CP021339.1_17gp15, JQ011318gp25, STX1A_CP015241.1_2gp37, STX1A_CP027452.1_7gp21, STX2A_CP001164.1_16gp27, STX2A_CP001368.1_15gp33, STX2A_CP008805.1_14gp33, STX2A_CP014314.1_2gp33, STX2A_CP018239.1_14gp34, STX2A_CP021335.1_17gp15	Podoviridae
1247	1	1	Hypothetical protein	STX1D_CP027447.1_5gp75	unclassified
1248	1	1	n.d.	STX2E_CP031546.1_5gp82	unclassified
1249	1	1	Transposase	STX2E_CP031546.1_5gp34	unclassified
1250	4	4	DUF3592 domain-containing protein	CP024289.1_5gp54, CP027340.1_8gp54, STX2A_CP027371.1_4gp48, STX2A_CP027584.1_2gp59	Siphoviridae; unclassified
1251	3	3	Helix-turn-helix domain-containing protein	CP024289.1_5gp66, CP027586.1_1gp38, STX2A_CP027584.1_2gp72	Siphoviridae; unclassified
1252	23	22	Replication protein	CP024289.1_3gp62, CP024289.1_5gp69, CP027449.1_5gp79, CP027586.1_1gp41, STX1D_CP027447.1_5gp90, STX2A_CP009104.1_3gp65, STX2A_CP013185.1_6gp53, STX2A_CP014583.1_16gp83, STX2A_CP016628.1_5gp59, STX2A_CP016828.1_7gp137, STX2A_CP016828.1_7gp69, STX2A_CP023061.1_7gp50, STX2A_CP027342.1_7gp51, STX2A_CP027371.1_3gp42, STX2A_CP027371.1_4gp66, STX2A_CP027373.1_2gp48, STX2A_CP027440.1_1gp54, STX2A_CP02758…	Siphoviridae; unclassified
1253	33	33	Crossover junction endodeoxyribonuclease RuvC	CP027587.1_2gp51, CP033605gp68, CP037941gp101, CP037943gp64, EU311208gp63, STX1A_AP010958.1_13gp52, STX1A_CP012693.1_7gp52, STX1A_CP014752.1_8gp85, STX1A_CP015241.1_2gp66, STX1A_CP016625.1_17gp147, STX1A_CP024479.1_7gp72, STX1A_CP027219.1_10gp126, STX1A_CP027442.1_12gp58, STX1A_CP027464.1_15gp55, STX1A_CP027555.1_1gp42, STX1A_CP027599.1_17gp51, STX1A_KU977420gp43, STX2A_AP012529gp54, STX2A_AP0125…	Siphoviridae; Podoviridae
1254	4	4	Hypothetical protein	STX2C_CP015240.1_8gp73, STX2C_CP027366.1_6gp55, STX2_AP012536gp57, STX2_AP012537gp58	Siphoviridae
1255	6	6	ead/Ea22-like family protein	CP027586.1_1gp45, KY914478gp38, STX2A_CP027342.1_7gp55, STX2A_CP027362.1_7gp41, STX2A_CP027371.1_3gp46, STX2A_CP028381.1_3gp45	Siphoviridae; Podoviridae
1256	15	14	Hypothetical protein	CP027351.1_11gp15, CP037945gp60, STX1A_AP010953.1_5gp57, STX1A_CP027352.1_5gp58, STX1A_CP027361.1_13gp64, STX1A_CP027387.1_17gp63, STX1A_CP027390.1_9gp64, STX1A_CP028116.1_7gp62, STX1A_CP028126.1_8gp70, STX2A_CP022407.1_16gp20, STX2A_CP022407.1_16gp23, STX2A_CP027317.1_5gp46, STX2A_CP027435.1_12gp45, STX2A_CP027454.1_11gp52, STX2A_CP028110.1_11gp43	Podoviridae; Siphoviridae
1257	1	1	Protein kinase	STX2D_CP015020.1_3gp88	Siphoviridae
1258	1	1	Phage tail assembly protein	STX2E_CP031546.1_5gp22	unclassified
1259	1	1	Phosphatidylglycerophosphatase C	STX2C_CP027366.1_8gp26	Siphoviridae
1260	4	4	Hypothetical protein	CP024289.1_5gp34, STX1D_CP027447.1_5gp9, STX2A_CP016628.1_5gp33, STX2A_CP027584.1_2gp37	Siphoviridae; unclassified
1261	4	4	Hypothetical protein	STX1A_CP016625.1_17gp34, STX1A_CP027319.1_6gp63, STX1A_CP027546.1_7gp40, STX2A_CP014583.1_16gp28	Siphoviridae
1262	6	6	Hypothetical protein	AJ556162gp65, STX1A_CP020106.1_4gp68, STX2A_AP012531gp73, STX2A_CP017249.1_6gp80, STX2A_CP017251.1_6gp80, STX2_NC_003525gp69	Podoviridae; Siphoviridae
1263	2	2	ead/Ea22-like family protein	STX1A_CP012693.1_7gp37, STX1A_CP027599.1_17gp37	Siphoviridae
1264	6	6	Ribosome maturation factor RimM	STX1A_CP021335.1_18gp36, STX1A_CP027766.1_15gp35, STX1A_CP028117.1_13gp40, STX1A_CP028429.1_12gp35, STX1A_CP028432.1_12gp35, STX1A_CP029692.1_16gp35	Siphoviridae
1265	1	1	Iron uptake system protein EfeO	STX1A_CP027368.1_4gp46	Podoviridae
1266	1	1	Phage antirepressor Ant	STX1A_CP027219.1_10gp157	Siphoviridae
1267	1	1	HK97 family phage prohead protease	STX1D_CP027447.1_5gp23	unclassified
1268	142	140	Phage N-6-adenine-methyltransferase	AJ556162gp63, CP015831.1_3gp67, CP015832.1_3gp67, CP027351.1_11gp50, CP027587.1_12gp70, CP027587.1_2gp66, CP033605_2gp82, CP033605gp81, CP037941gp112, CP037943gp75, CP037945gp83, EU311208gp78, FJ184280gp62, FM180578gp60, KP682372gp64, KP682373gp64, KP682375gp64, KP682376gp65, KP682377gp64, KP682379gp64, KP682380gp64, KP682381gp66, KP682382gp64, KP682384gp64, KP682386gp67, KP682387gp64, KP682389gp…	Siphoviridae; Podoviridae
1269	1	1	Hypothetical protein	STX1A_KU977420gp30	Podoviridae
1270	7	7	Hypothetical protein	CP024289.1_7gp18, STX2A_CP016628.1_5gp18, STX2A_CP016828.1_7gp47, STX2A_CP027584.1_2gp21, STX2C_CP015240.1_8gp22, STX2D_CP027310.1_1gp22, STX2_AP012539gp22	Siphoviridae; unclassified
1271	1	1	Hypothetical protein	STX2E_CP027437.1_1gp21	unclassified
1272	1	1	Hypothetical protein	STX2E_CP027437.1_1gp56	unclassified
1273	1	1	Hypothetical protein	STX2E_NC_003356gp63	Myoviridae
1274	1	1	Porin OmpC	CP027340.1_8gp18	Siphoviridae
1275	1	1	n.d.	LN997803gp24	Siphoviridae
1276	1	1	MmcQ/YjbR family DNA-binding protein	STX1A_CP028112.1_21gp39	Siphoviridae
1277	1	1	Phage tail tape measure protein	STX1A_CP014752.1_8gp23	Siphoviridae
1278	1	1	Phage tail protein	STX2A_CP023061.1_7gp13	Siphoviridae
1279	1	1	Helix-turn-helix transcriptional regulator	STX2A_CP027371.1_4gp74	unclassified
1280	2	2	eae-like protein	CP027340.1_8gp73, STX2E_CP027437.1_1gp44	Siphoviridae; unclassified
1281	9	9	Hypothetical protein	CP027323.1_6gp31, KF766125gp42, KJ603229gp42, STX1A_CP013025.1_9gp42, STX1A_CP027368.1_4gp56, STX1A_CP027373.1_6gp46, STX1A_CP027440.1_5gp38, STX1A_CP027452.1_7gp51, STX1A_CP027579.1_1gp47	Podoviridae
1282	2	2	Phage portal protein	STX1A_CP014752.1_8gp11, STX1A_CP028126.1_8gp8	Siphoviridae
1283	1	1	DUF3168 domain-containing protein	STX1A_CP014752.1_8gp17	Siphoviridae
1284	1	1	DUF3987 domain-containing protein	STX2E_CP031546.1_5gp42	unclassified
1285	7	7	Hypothetical protein	HQ424691gp40, KP682371gp40, KP682374gp37, STX2A_CP013029.1_11gp64, STX2A_CP018239.1_14gp57, STX2A_CP027573.1_14gp38, STX2_AP012534gp40	Podoviridae; unclassified
1286	1	1	n.d.	STX2E_CP022279.1_9gp85	unclassified
1287	1	1	Hypothetical protein	CP027323.1_6gp28	Podoviridae
1288	4	4	Hypothetical protein	STX2A_CP013185.1_6gp18, STX2A_CP016828.1_7gp115, STX2A_CP023061.1_7gp21, STX2E_CP022279.1_9gp21	Siphoviridae; unclassified
1289	14	13	Hypothetical protein	CP024289.1_5gp74, CP027449.1_5gp85, KY914478gp39, STX1D_CP027447.1_5gp96, STX2A_CP013185.1_6gp61, STX2A_CP016628.1_5gp64, STX2A_CP016828.1_7gp145, STX2A_CP016828.1_7gp77, STX2A_CP023061.1_7gp58, STX2A_CP027362.1_7gp42, STX2A_CP027371.1_4gp71, STX2A_CP027373.1_2gp53, STX2A_CP027440.1_1gp59, STX2A_CP027584.1_2gp81	Siphoviridae; Podoviridae; unclassified
1290	1	1	Hypothetical protein	STX2C_CP027366.1_8gp31	Siphoviride
1291	3	3	Arc family DNA-binding protein	CP037941gp69, STX2A_CP027331.1_11gp63, STX2C_CP027366.1_8gp33	Podoviridae; Siphoviridae
1292	35	32	IS66 family insertion sequence element accessory protein TnpB	CP027323.1_6gp63, CP027587.1_7gp40, MG986485gp40, STX1A_CP013662.1_1gp32, STX1A_CP015842.1_16gp33, STX1A_CP015846.1_16gp33, STX1A_CP016625.1_17gp31, STX1A_CP018245.1_16gp17, STX1A_CP027312.1_3gp12, STX1A_CP027313.1_2gp22, STX1A_CP027313.1_2gp28, STX1A_CP027361.1_13gp24, STX1A_CP027546.1_7gp22, STX1A_CP027546.1_7gp28, STX2A_AP012532gp79, STX2A_CP018237.1_10gp60, STX2A_CP027331.1_11gp19, STX2A_CP02…	Siphoviridae; Podoviridae; unclassified
1293	2	2	Hypothetical protein	STX2A_CP027445.1_2gp131, STX2A_CP027459.1_10gp129	Podoviridae
1294	3	3	DUF559 domain-containing protein	STX2A_CP013029.1_11gp46, STX2A_CP027445.1_2gp38, STX2A_CP027459.1_10gp38	Podoviridae; unclassified
1295	1	1	DNA polymerase	STX2C_CP027366.1_8gp38	Siphoviridae
1296	14	14	Tail attachment protein	CP027449.1_4gp9, STX1A_CP013662.1_1gp9, STX2A_CP009106.2_6gp9, STX2A_CP023541.1_6gp9, STX2A_CP027342.1_2gp9, STX2A_CP027371.1_4gp10, STX2A_CP027373.1_2gp9, STX2A_CP027440.1_1gp9, STX2A_CP027462.1_8gp9, STX2A_CP027584.1_2gp9, STX2A_CP028122.1_9gp9, STX2D_CP027310.1_1gp10, STX2E_CP022279.1_9gp9, STX2E_CP027437.1_1gp9	Siphoviridae; unclassified
1297	50	50	Hypothetical protein	CP015831.1_6gp40, CP015832.1_6gp36, CP033605_2gp49, CP033605gp44, CP037943gp45, FM180578gp31, KP682381gp33, STX1A_CP014752.1_8gp64, STX1A_CP024479.1_7gp50, STX1A_CP027313.1_2gp61, STX1A_CP027472.1_11gp38, STX1A_CP027582.1_13gp30, STX1A_CP027599.1_17gp32, STX2A_CP001164.1_16gp44, STX2A_CP001368.1_15gp50, STX2A_CP008805.1_14gp50, STX2A_CP010304.1_15gp56, STX2A_CP014314.1_2gp50, STX2A_CP027221.1_14g…	Siphoviridae; Podoviridae
1298	1	1	Hypothetical protein	STX1A_CP027219.1_10gp50	Siphoviridae
1299	3	3	Hypothetical protein	STX2A_CP027390.1_22gp39, STX2A_CP027599.1_7gp36, STX2A_CP028126.1_19gp46	Podoviridae
1300	105	105	Hypothetical protein	CP015831.1_3gp17, CP015832.1_3gp17, CP027323.1_9gp15, CP027340.1_7gp17, CP027586.1_11gp20, CP033605gp20, CP037941gp17, EU311208gp20, HE664024gp16, HG792102gp15, HG792103gp15, HG792104gp15, HG792105gp15, HQ424691gp17, JQ011318gp18, KF766125gp15, KJ603229gp17, KP682371gp17, KP682372gp17, KP682373gp17, KP682374gp17, KP682375gp17, KP682376gp17, KP682377gp17, KP682379gp17, KP682380gp17, KP682381gp20, …	Podoviridae
1301	288	277	Rz i-spanin, with Rz1-o-spanin embedded in +1 reading frame	AJ556162gp81, CP015831.1_3gp83, CP015831.1_4gp70, CP015831.1_6gp91, CP015832.1_3gp83, CP015832.1_4gp70, CP015832.1_6gp88, CP021339.1_17gp75, CP021339.1_18gp37, CP024289.1_2gp77, CP024289.1_3gp87, CP024289.1_5gp94, CP024289.1_7gp70, CP027323.1_6gp68, CP027323.1_9gp80, CP027340.1_2gp73, CP027340.1_7gp90, CP027340.1_8gp97, CP027351.1_11gp71, CP027355.1_3gp72, CP027449.1_3gp70, CP027449.1_4gp71, CP02…	Siphoviridae; Podoviridae; unclassified
1302	3	3	Acid-sensing system DNA-binding response regulator EvgA	CP037941gp39, STX1A_CP015241.1_2gp27, STX2A_CP027331.1_11gp33	Podoviridae
1303	201	197	Recombination protein NinG	AJ556162gp67, CP015831.1_3gp69, CP015831.1_6gp78, CP015832.1_3gp69, CP015832.1_6gp74, CP021339.1_17gp59, CP021339.1_18gp25, CP027340.1_7gp78, CP027351.1_11gp56, CP027586.1_11gp48, CP027587.1_12gp73, CP027587.1_2gp71, CP027587.1_7gp71, CP033605_2gp88, CP033605gp86, CP037941gp115, CP037943gp78, CP037945gp86, EU311208gp83, FJ184280gp65, FM180578gp68, HE664024gp60, HG792102gp56, HG792103gp57, HG79210…	Siphoviridae; Podoviridae; unclassified
1304	5	5	Hypothetical protein	STX2A_CP009106.2_6gp69, STX2A_CP023541.1_6gp69, STX2A_CP027342.1_2gp57, STX2A_CP027371.1_4gp79, STX2A_CP028122.1_9gp59	Siphoviridae; unclassified
1305	2	2	Hypothetical protein	STX1A_CP012693.1_7gp36, STX1A_CP027599.1_17gp36	Siphoviridae
1306	1	1	Exonuclease	STX2A_CP009104.1_3gp30	Siphoviridae
1307	1	1	Transposase	STX2E_CP031546.1_5gp33	unclassified
1308	1	1	Hypothetical protein	STX2E_CP031546.1_5gp72	unclassified
1309	34	34	Hypothetical protein	CP024289.1_2gp60, CP024289.1_7gp48, CP027340.1_2gp50, CP027449.1_3gp49, CP027449.1_4gp49, CP027586.1_7gp44, KF030445gp46, STX1A_CP027319.1_6gp90, STX1A_CP027457.1_4gp50, STX1A_CP027544.1_8gp48, STX1A_CP027577.1_3gp52, STX1A_CP028112.1_21gp85, STX2A_CP009106.2_6gp61, STX2A_CP014583.1_16gp51, STX2A_CP014583.1_2gp40, STX2A_CP014670.1_15gp56, STX2A_CP023541.1_6gp61, STX2A_CP027319.1_3gp77, STX2A_CP02…	Siphoviridae; Myoviridae; unclassified
1310	1	1	Phage tail protein	STX2A_CP027347.1_13gp17	Podoviridae
1311	3	3	Type II toxin-antitoxin system RelE/ParE family toxin	KF766125gp56, KJ603229gp56, STX1A_CP027440.1_5gp53	Podoviridae
1312	8	8	Cold-shock protein	STX1A_CP012693.1_7gp27, STX1A_CP024479.1_7gp45, STX1A_CP027219.1_10gp102, STX1A_CP027313.1_2gp56, STX1A_CP027472.1_11gp33, STX1A_CP027546.1_7gp54, STX1A_CP027582.1_13gp25, STX1A_CP027599.1_17gp27	Siphoviridae
1313	72	72	DinI-like family protein	AJ556162gp34, CP015831.1_4gp28, CP015832.1_4gp28, CP021339.1_18gp23, CP024289.1_2gp28, CP024289.1_7gp25, CP027340.1_2gp30, CP027355.1_3gp26, CP027449.1_3gp26, CP027449.1_4gp30, CP027586.1_7gp29, CP039404gp32, FJ184280gp27, KF030445gp26, STX1A_AP010958.1_13gp26, STX1A_AP010960.1_16gp17, STX1A_BA000007.3_14gp27, STX1A_CP001925.1_12gp27, STX1A_CP008957.1_17gp27, STX1A_CP012802.1_12gp27, STX1A_CP0130…	Siphoviridae; unclassified
1314	10	10	eaa protein	CP027351.1_11gp9, MN067333gp37, STX2A_AP010958.1_10gp36, STX2A_CP006027.1_14gp41, STX2A_CP012802.1_9gp37, STX2A_CP022407.1_16gp14, STX2A_CP027317.1_5gp40, STX2A_CP027435.1_12gp37, STX2A_CP027454.1_11gp48, STX2A_CP028110.1_11gp37	Podoviridae
1315	3	3	n.d.	CP027340.1_2gp41, CP027586.1_7gp36, STX2E_CP022279.1_9gp44	Siphoviridae; unclassified
1316	10	10	Nucleotide exchange factor GrpE	STX1A_CP021335.1_18gp31, STX1A_CP027221.1_15gp34, STX1A_CP027338.1_13gp41, STX1A_CP027347.1_14gp32, STX1A_CP027442.1_12gp39, STX1A_CP027766.1_15gp30, STX1A_CP028117.1_13gp35, STX1A_CP028429.1_12gp30, STX1A_CP028432.1_12gp30, STX1A_CP029692.1_16gp30	Siphoviridae
1317	54	54	Hypothetical protein	CP015831.1_6gp58, CP015832.1_6gp54, CP027587.1_12gp53, CP033605_2gp66, FJ184280gp49, FM180578gp47, KP682372gp51, KP682373gp51, KP682375gp51, KP682376gp51, KP682377gp51, KP682379gp51, KP682380gp51, KP682382gp51, KP682384gp51, KP682386gp54, KP682387gp51, KP682389gp54, KP682390gp51, KP682392gp56, NC_004913gp52, NC_004914gp53, STX2A_BA000007.3_4gp62, STX2A_CP015023.1_14gp62, STX2A_CP016755.1_15gp57, …	Siphoviridae; Podoviridae
1318	11	11	Helix-turn-helix transcriptional regulator	CP024289.1_7gp45, CP027340.1_2gp47, CP027449.1_3gp46, CP027586.1_7gp41, KF030445gp43, STX2A_CP027452.1_4gp47, STX2A_CP027462.1_8gp44, STX2D_CP027310.1_1gp43, STX2E_CP022279.1_9gp50, STX2_AP012536gp45, STX2_AP012537gp43	Siphoviridae; unclassified
1319	1	1	Hypothetical protein	STX2E_CP031546.1_5gp70	unclassified
1320	11	11	Hypothetical protein	CP027449.1_9gp55, STX1A_CP013662.1_1gp65, STX2A_CP009104.1_3gp91, STX2A_CP027371.1_3gp68, STX2A_CP027440.1_1gp80, STX2A_CP027584.1_2gp100, STX2A_CP028381.1_3gp67, STX2D_CP027457.1_9gp66, STX2E_CP022279.1_9gp82, STX2E_CP027437.1_1gp66, STX2G_CP015229.1_11gp59	Siphoviridae; unclassified
1321	26	26	Hypothetical protein	CP024289.1_2gp64, CP027355.1_3gp59, CP027449.1_4gp53, STX1A_CP027319.1_6gp94, STX1A_CP027452.1_7gp52, STX1A_CP027457.1_4gp54, STX1A_CP027544.1_8gp52, STX2A_AP010960.1_12gp50, STX2A_CP006262.1_8gp49, STX2A_CP009106.2_6gp66, STX2A_CP014583.1_16gp55, STX2A_CP014583.1_2gp44, STX2A_CP014670.1_15gp60, STX2A_CP018237.1_10gp45, STX2A_CP023541.1_6gp66, STX2A_CP027319.1_3gp81, STX2A_CP027342.1_2gp54, STX2A…	Siphoviridae; Podoviridae; Myoviridae; unclassified
1322	4	4	Transposase	STX1A_CP016625.1_17gp28, STX1A_CP027313.1_2gp37, STX1A_CP027546.1_7gp37, STX2A_CP014583.1_16gp23	Siphoviridae
1323	1	1	Minor tail protein L	CP039404gp20	Siphoviridae
1324	11	11	Hypothetical protein	CP027351.1_11gp45, CP027587.1_12gp66, CP027587.1_2gp62, STX2A_CP022407.1_16gp51, STX2A_CP027221.1_14gp67, STX2A_CP027317.1_5gp73, STX2A_CP027435.1_12gp72, STX2A_CP027454.1_11gp78, STX2A_CP028110.1_11gp71, STX2A_CP029692.1_15gp58, STX2A_NC_008464gp61	Podoviridae; Siphoviridae
1325	14	14	Hypothetical protein	CP027351.1_11gp12, JQ011318gp41, STX1A_AP010953.1_5gp56, STX1A_CP027352.1_5gp57, STX1A_CP027361.1_13gp63, STX1A_CP027387.1_17gp62, STX1A_CP027390.1_9gp63, STX1A_CP028116.1_7gp61, STX1A_CP028126.1_8gp69, STX2A_CP022407.1_16gp17, STX2A_CP027317.1_5gp43, STX2A_CP027435.1_12gp40, STX2A_CP027454.1_11gp51, STX2A_CP028110.1_11gp40	Podoviridae; Siphoviridae
1326	2	2	Transposase	CP027351.1_11gp32, STX2A_CP028110.1_11gp57	Podoviridae
1327	5	5	Hypothetical protein	CP024289.1_5gp51, CP027449.1_5gp18, STX1A_CP022050.2_13gp17, STX2A_CP027319.1_3gp18, STX2D_CP028381.1_8gp18	Siphoviridae
1328	4	4	Hypothetical protein	CP024289.1_7gp68, CP027340.1_8gp92, CP027449.1_3gp68, STX2D_CP027310.1_1gp70	Siphoviridae
1329	1	1	Derepression protein	STX2E_CP031546.1_5gp61	unclassified
1330	1	1	Type II toxin-antitoxin system mRNA interferase RelE	STX1A_CP027361.1_13gp45	Siphoviridae
1331	1	1	Phage portal protein	STX2A_CP016828.1_7gp22	Siphoviridae
1332	5	5	Host-nuclease inhibitor protein gam	STX2C_CP017434.1_4gp53, STX2C_CP017436.1_4gp53, STX2C_CP017438.1_4gp53, STX2C_CP017442.1_4gp53, STX2C_CP017446.1_4gp53	Siphoviridae
1333	25	25	DUF4752 family protein	CP033605gp47, CP037943gp48, KP682381gp36, STX1A_CP014752.1_8gp67, STX1A_CP024479.1_7gp53, STX1A_CP027219.1_10gp110, STX1A_CP027313.1_2gp64, STX1A_CP027442.1_12gp43, STX1A_CP027472.1_11gp42, STX1A_CP027552.1_5gp52, STX1A_CP027582.1_13gp33, STX2A_CP001164.1_16gp47, STX2A_CP001368.1_15gp53, STX2A_CP008805.1_14gp53, STX2A_CP010304.1_15gp59, STX2A_CP014314.1_2gp53, STX2A_CP027221.1_14gp39, STX2A_CP027…	Siphoviridae; Podoviridae
1334	13	13	Hypothetical protein	CP024289.1_5gp45, CP027449.1_5gp13, CP037945gp45, STX1A_AP010953.1_5gp42, STX1A_CP022050.2_13gp11, STX1A_CP027352.1_5gp42, STX1A_CP027390.1_9gp43, STX1A_CP028116.1_7gp44, STX1A_CP028126.1_8gp49, STX1D_CP027447.1_5gp18, STX2A_CP016628.1_5gp40, STX2A_CP027319.1_3gp13, STX2A_CP027584.1_2gp44	Siphoviridae; unclassified
1335	2	2	Hypothetical protein	CP024289.1_5gp36, STX2D_CP028381.1_8gp6	Siphoviridae
1336	23	22	DUF1376 domain-containing protein	CP024289.1_3gp61, CP024289.1_5gp68, CP027449.1_5gp78, CP027586.1_1gp40, STX1D_CP027447.1_5gp89, STX2A_CP009104.1_3gp64, STX2A_CP013185.1_6gp52, STX2A_CP014583.1_16gp82, STX2A_CP016628.1_5gp58, STX2A_CP016828.1_7gp136, STX2A_CP016828.1_7gp68, STX2A_CP023061.1_7gp49, STX2A_CP027342.1_7gp50, STX2A_CP027371.1_3gp41, STX2A_CP027371.1_4gp65, STX2A_CP027373.1_2gp47, STX2A_CP027440.1_1gp53, STX2A_CP02758…	Siphoviridae; unclassified
1337	15	15	FUSC family protein	CP027587.1_7gp33, CP033605_2gp36, STX2C_CP001164.1_12gp36, STX2C_CP001368.1_12gp37, STX2C_CP008805.1_11gp36, STX2C_CP010304.1_12gp38, STX2C_CP015020.1_6gp36, STX2C_CP015842.1_14gp33, STX2C_CP015846.1_14gp33, STX2C_CP016625.1_15gp36, STX2C_CP018243.1_12gp34, STX2C_CP018247.1_10gp36, STX2C_CP018250.1_12gp33, STX2C_CP022050.2_4gp31, STX2C_CP030767.1_11gp37	Siphoviridae; unclassified
1338	1	1	alpha/beta hydrolase	STX2E_CP022279.1_9gp41	unclassified
1339	51	49	Site-specific DNA-methyltransferase	CP024289.1_3gp75, CP024289.1_5gp82, CP024289.1_7gp58, CP027340.1_8gp82, CP027355.1_3gp63, CP027449.1_3gp58, CP027449.1_4gp58, CP027449.1_5gp93, CP027449.1_9gp43, CP027586.1_1gp55, KF030445gp56, STX1A_CP016625.1_17gp71, STX2A_AP010960.1_12gp54, STX2A_CP006262.1_8gp53, STX2A_CP009104.1_3gp80, STX2A_CP009106.2_6gp71, STX2A_CP013185.1_6gp69, STX2A_CP014583.1_16gp60, STX2A_CP014583.1_2gp48, STX2A_CP01…	Siphoviridae; Myoviridae; unclassified
1340	1	1	FAD:protein FMN transferase ApbE	CP027323.1_9gp35	Podoviridae
1341	1	1	Baseplate protein	STX2E_NC_003356gp17	Myoviridae
1342	22	22	Phage major capsid protein E	CP024289.1_2gp7, CP027449.1_4gp7, CP027587.1_7gp7, STX1A_CP013662.1_1gp7, STX1A_CP027457.1_4gp7, STX2A_CP009106.2_6gp7, STX2A_CP013029.1_11gp7, STX2A_CP023541.1_6gp7, STX2A_CP027342.1_2gp7, STX2A_CP027371.1_4gp8, STX2A_CP027373.1_2gp7, STX2A_CP027440.1_1gp7, STX2A_CP027445.1_2gp7, STX2A_CP027459.1_10gp7, STX2A_CP027462.1_8gp7, STX2A_CP027584.1_2gp7, STX2A_CP028122.1_9gp7, STX2D_CP027310.1_1gp8, S…	Siphoviridae; Podoviridae; unclassified
1343	4	4	Hypothetical protein	STX2C_CP015240.1_8gp74, STX2C_CP027366.1_6gp56, STX2_AP012536gp58, STX2_AP012537gp59	Siphoviridae
1344	4	4	Hypothetical protein	STX1A_CP027319.1_6gp97, STX1A_CP027544.1_8gp56, STX2E_CP031546.1_5gp101, STX2G_CP015229.1_11gp49	Siphoviridae; unclassified
1345	4	4	Membrane protein	CP024289.1_5gp53, CP027340.1_8gp53, STX2A_CP027371.1_4gp47, STX2A_CP027584.1_2gp58	Siphoviridae; unclassified
1346	1	1	Metal-binding protein ZinT	STX1D_CP027447.1_5gp57	unclassified
1347	4	4	Hypothetical protein	CP027323.1_9gp29, CP027340.1_2gp29, CP027586.1_1gp30, CP027586.1_7gp28	Siphoviridae; Podoviridae
1348	1	1	n.d.	CP027449.1_9gp63	Siphoviridae
1349	2	2	n.d.	CP021339.1_17gp18, STX2A_CP021335.1_17gp18	Podoviridae
1350	1	1	n.d.	STX2A_CP027459.1_2gp59	Podoviridae
1351	1	1	n.d.	STX2C_CP024056.1_17gp69	Siphoviridae
1352	2	2	Hypothetical protein	CP024289.1_5gp47, STX2D_CP028381.1_8gp14	Siphoviridae
1353	1	1	Hypothetical protein	STX2E_CP027437.1_1gp70	unclassified
1354	1	1	Transposase	STX2F_CP027550.1_5gp39	Siphoviridae
1355	7	7	Hypothetical protein	STX1A_CP015241.1_2gp38, STX1A_CP018245.1_16gp35, STX2A_CP001164.1_16gp28, STX2A_CP001368.1_15gp34, STX2A_CP008805.1_14gp34, STX2A_CP014314.1_2gp34, STX2A_CP018239.1_14gp35	Podoviridae
1356	2	2	Hypothetical protein	KP682381gp52, STX1A_CP027452.1_7gp54	Podoviridae
1357	4	4	Hypothetical protein	STX1A_CP027361.1_13gp47, STX2A_CP027445.1_2gp123, STX2A_CP027459.1_10gp121, STX2D_CP015020.1_3gp45	Siphoviridae; Podoviridae
1358	3	2	ompW family protein	STX1A_CP016625.1_17gp44, STX2D_CP015020.1_3gp28, STX2D_CP015020.1_3gp90	Siphoviridae
1359	2	2	Hypothetical protein	STX1A_CP020092.1_2gp61, STX2C_CP015020.1_6gp77	Siphoviridae
1360	4	4	Hypothetical protein	CP027587.1_7gp36, STX2C_CP018243.1_12gp37, STX2C_CP018250.1_12gp36, STX2C_CP022050.2_4gp34	Siphoviridae; unclassified
1361	1	1	Preprotein translocase subunit SecY	STX2A_CP027388.1_8gp31	Siphoviridae
1362	4	4	Hypothetical protein	STX2A_CP014583.1_16gp65, STX2A_CP014583.1_2gp52, STX2A_CP014670.1_15gp68, STX2A_CP027388.1_8gp78	Siphoviridae
1363	1	1	Hypothetical protein	STX2A_CP027371.1_4gp5	unclassified
1364	1	1	n.d.	STX2A_CP027584.1_2gp73	unclassified
1365	30	30	Recombination protein NinB	CP015831.1_6gp74, CP015832.1_6gp70, CP027323.1_6gp51, CP027351.1_11gp48, CP033605gp79, KF766125gp62, KJ603229gp63, STX1A_AP010958.1_13gp65, STX1A_CP013025.1_9gp60, STX1A_CP027368.1_4gp73, STX1A_CP027373.1_6gp63, STX1A_CP027440.1_5gp58, STX1A_CP027452.1_7gp71, STX1A_CP027579.1_1gp65, STX2A_CP001164.1_16gp78, STX2A_CP001368.1_15gp83, STX2A_CP008805.1_14gp82, STX2A_CP010304.1_15gp91, STX2A_CP014314.…	Podoviridae; Siphoviridae
1366	2	2	Hypothetical protein	CP027340.1_8gp63, STX2E_CP027437.1_1gp33	Siphoviridae; unclassified
1367	1	1	gp436 family protein	STX1A_CP027219.1_10gp29	Siphoviridae
1368	2	2	Hypothetical protein	STX1D_CP027447.1_5gp87, STX2A_CP016828.1_7gp133	Siphoviridae; unclassified
1369	14	12	Hypothetical protein	CP024289.1_2gp26, CP024289.1_7gp23, CP027449.1_3gp24, KF030445gp24, STX2A_CP009104.1_3gp26, STX2A_CP009104.1_3gp51, STX2A_CP013185.1_6gp22, STX2A_CP016828.1_7gp119, STX2A_CP016828.1_7gp51, STX2A_CP027342.1_7gp27, STX2A_CP027371.1_3gp27, STX2A_CP028381.1_3gp26, STX2D_CP027310.1_1gp27, STX2D_CP027457.1_9gp27	Siphoviridae
1370	1	1	Regulator of the C1 family protein	STX2A_CP013029.1_11gp139	unclassified
1371	2	2	Hypothetical protein	STX2A_CP013029.1_11gp161, STX2A_CP014583.1_16gp100	Siphoviridae; unclassified
1372	20	20	Hypothetical protein	CP015831.1_4gp29, CP015832.1_4gp29, FJ184280gp28, STX1A_BA000007.3_14gp29, STX1A_CP001925.1_12gp29, STX1A_CP008957.1_17gp29, STX1A_CP012802.1_12gp29, STX1A_CP015023.1_6gp26, STX1A_CP015842.1_16gp27, STX1A_CP015843.2_17gp27, STX1A_CP015846.1_16gp27, STX1A_CP016625.1_17gp116, STX1A_CP016755.1_4gp29, STX1A_CP017440.1_3gp29, STX1A_CP017444.1_3gp27, STX1A_CP017669.1_5gp27, STX1A_CP018241.1_12gp30, STX…	Siphoviridae
1373	1	1	Hypothetical protein	STX1D_CP027447.1_5gp119	unclassified
1374	1	1	Antiterminator	STX2A_CP014583.1_16gp95	Siphoviridae
1375	1	1	Hypothetical protein	STX2A_CP014583.1_16gp70	Siphoviridae
1376	52	52	Hypothetical protein	CP033605gp94, EU311208gp89, HQ424691gp78, JQ011318gp73, KF766125gp71, KP682371gp77, KP682372gp78, KP682373gp78, KP682374gp75, KP682375gp78, KP682376gp76, KP682377gp78, KP682379gp78, KP682380gp80, KP682381gp80, KP682382gp78, KP682384gp78, KP682386gp80, KP682387gp78, KP682389gp84, KP682390gp78, KP682392gp86, KY914478gp75, NC_004914gp82, STX1A_CP027552.1_5gp90, STX2A_AP012529gp78, STX2A_AP012531gp82…	Podoviridae; Siphoviridae
1377	2	2	Hypothetical protein	STX2A_CP027371.1_4gp63, STX2A_CP027373.1_2gp45	Siphoviridae; unclassified
1378	2	2	Hypothetical protein	STX2C_CP015843.2_15gp36, STX2C_CP018252.1_13gp31	Siphoviridae
1379	110	110	Hypothetical protein	CP015831.1_3gp87, CP015832.1_3gp87, CP021339.1_17gp77, CP027340.1_7gp94, CP027351.1_11gp73, CP027586.1_11gp64, CP033605gp103, EU311208gp98, HE664024gp77, HG792102gp70, HG792103gp71, HG792104gp71, HG792105gp74, HQ424691gp90, JQ011318gp80, KF766125gp81, KJ603229gp83, KP682371gp86, KP682372gp88, KP682373gp88, KP682374gp86, KP682375gp88, KP682376gp86, KP682377gp88, KP682379gp88, KP682380gp90, KP68238…	Podoviridae; unclassified
1380	1	1	Host nuclease inhibitor protein	STX1A_CP027219.1_10gp59	Siphoviridae
1381	3	3	Antitermination protein	STX2A_CP027390.1_22gp68, STX2A_CP027599.1_7gp72, STX2A_CP028126.1_19gp79	Podoviridae
1382	2	2	Hypothetical protein	CP027355.1_3gp44, STX2G_CP015229.1_11gp32	Siphoviridae
1383	1	1	Hypothetical protein	STX1A_CP027219.1_10gp11	Siphoviridae
1384	2	2	Hypothetical protein	STX1A_CP015842.1_16gp40, STX1A_CP015846.1_16gp40	Siphoviridae
1385	3	3	DNA repair recN domain protein	STX1A_CP027307.1_1gp30, STX1A_CP027380.1_1gp31, STX1A_CP027573.1_13gp28	Siphoviridae
1386	1	1	DUF551 domain-containing protein	STX2E_CP027437.1_1gp47	unclassified
1387	107	107	Hypothetical protein	CP015831.1_3gp8, CP015832.1_3gp8, CP027323.1_6gp8, CP027323.1_9gp8, CP027340.1_7gp8, CP027586.1_11gp9, CP033605gp11, CP037941gp8, EU311208gp10, HE664024gp8, HG792102gp8, HG792103gp8, HG792104gp8, HG792105gp8, HQ424691gp8, JQ011318gp9, KF766125gp8, KJ603229gp8, KP682371gp8, KP682372gp8, KP682373gp8, KP682374gp8, KP682375gp8, KP682376gp8, KP682377gp8, KP682379gp8, KP682380gp8, KP682381gp8, KP682382…	Podoviridae
1388	2	2	Tail fiber assembly protein	STX1A_CP027544.1_8gp24, STX1D_CP027447.1_5gp55	Siphoviridae; unclassified
1389	15	15	Hypothetical protein	CP024289.1_7gp46, CP027340.1_2gp48, CP027449.1_3gp47, CP027586.1_7gp42, KF030445gp44, STX1A_CP013662.1_1gp43, STX1A_CP022050.2_13gp76, STX1A_CP027577.1_3gp49, STX1A_CP028112.1_21gp83, STX2A_CP027452.1_4gp48, STX2A_CP027462.1_8gp45, STX2D_CP027310.1_1gp44, STX2E_CP022279.1_9gp51, STX2_AP012536gp46, STX2_AP012537gp44	Siphoviridae; unclassified
1390	1	1	Hypothetical protein	STX2C_CP027366.1_8gp46	Siphoviridae
1391	1	1	Hypothetical protein	STX1A_CP027219.1_10gp65	Siphoviridae
1392	1	1	Helix-turn-helix transcriptional regulator	STX1A_CP013662.1_1gp29	unclassified
1393	26	26	Hypothetical protein	CP024289.1_2gp48, CP027323.1_9gp50, CP027355.1_3gp45, CP027449.1_4gp41, STX1A_CP027319.1_6gp80, STX1A_CP027457.1_4gp38, STX1A_CP027544.1_8gp36, STX2A_AP010960.1_12gp38, STX2A_CP006262.1_8gp37, STX2A_CP009106.2_6gp51, STX2A_CP014583.1_16gp42, STX2A_CP014583.1_2gp32, STX2A_CP014670.1_15gp48, STX2A_CP018237.1_10gp33, STX2A_CP023541.1_6gp51, STX2A_CP027319.1_3gp67, STX2A_CP027342.1_2gp42, STX2A_CP027…	Siphoviridae; Podovirida; Myoviridae; unclassified
1394	77	77	Hypothetical protein	CP015831.1_4gp66, CP015832.1_4gp66, CP027323.1_6gp60, CP027323.1_9gp76, CP033605gp95, CP037941gp123, CP037945gp92, HQ424691gp79, KF766125gp72, KP682371gp78, KP682372gp79, KP682373gp79, KP682374gp76, KP682375gp79, KP682376gp77, KP682377gp79, KP682379gp79, KP682380gp81, KP682381gp81, KP682382gp79, KP682384gp79, KP682387gp79, KP682389gp85, KP682390gp79, KP682392gp87, NC_004914gp83, STX1A_AP010953.1_…	Siphoviridae; Podoviridae
1395	3	3	Hypothetical protein	STX1A_CP014752.1_8gp54, STX1A_CP024479.1_7gp39, STX1A_CP027219.1_10gp97	Siphoviridae
1396	99	97	Phage tail protein	AJ556162gp13, CP015831.1_4gp12, CP015831.1_6gp17, CP015832.1_4gp12, CP015832.1_6gp13, CP027340.1_8gp13, CP027449.1_9gp11, CP027586.1_1gp12, CP027587.1_12gp12, CP027587.1_2gp12, CP033605_2gp12, CP037943gp12, CP037945gp12, CP039404gp16, FJ184280gp11, FM180578gp12, LN997803gp14, STX1A_AP010953.1_5gp12, STX1A_AP010958.1_13gp12, STX1A_CP012693.1_7gp12, STX1A_CP013029.1_1gp12, STX1A_CP014752.1_8gp20, S…	Siphoviridae; unclassified
1397	3	3	Antitermination N domain protein	STX2A_CP027390.1_22gp50, STX2A_CP027599.1_7gp55, STX2A_CP028126.1_19gp62	Podoviridae
1398	6	6	Hypothetical protein	CP024289.1_7gp40, CP027449.1_3gp41, KF030445gp38, STX1A_CP013662.1_1gp37, STX2A_CP027452.1_4gp41, STX2A_CP027462.1_8gp39	Siphoviridae; unclassified
1399	164	163	DUF826 domain-containing protein	AJ556162gp75, CP015831.1_3gp77, CP015831.1_4gp67, CP015831.1_6gp88, CP015832.1_3gp77, CP015832.1_4gp67, CP015832.1_6gp85, CP021339.1_17gp69, CP021339.1_18gp33, CP024289.1_3gp81, CP027323.1_6gp61, CP027323.1_9gp77, CP027340.1_7gp86, CP027351.1_11gp65, CP027355.1_3gp69, CP033605_2gp96, CP033605gp96, CP037941gp124, CP037945gp93, FM180578gp78, HG792102gp64, HG792103gp65, HG792104gp64, HG792105gp68, J…	Siphoviridae; Podoviridae; unclassified
1400	4	4	Hypothetical protein	CP027323.1_9gp53, CP039404gp51, LN997803gp38, STX2F_CP027550.1_5gp57	Siphoviridae; Podoviridae
1401	1	1	DNA breaking-rejoining protein	STX2E_CP031546.1_5gp9	unclassified
1402	1	1	Hypothetical protein	STX1A_CP027219.1_10gp30	Siphoviridae
1403	5	5	Phage gp6-like head-tail connector protein	CP039404gp11, LN997803gp8, STX1D_CP027447.1_5gp37, STX2E_NC_003356gp7, STX2F_CP027550.1_5gp8	Siphoviridae; Myoviridae; unclassified
1404	18	17	Hypothetical protein	CP024289.1_5gp77, CP027449.1_9gp35, CP027586.1_1gp50, STX1A_CP016625.1_17gp65, STX1A_CP027548.1_3gp52, STX1D_CP027447.1_5gp101, STX2A_CP009104.1_3gp74, STX2A_CP013029.1_11gp154, STX2A_CP013185.1_6gp64, STX2A_CP016628.1_5gp68, STX2A_CP016828.1_7gp148, STX2A_CP016828.1_7gp80, STX2A_CP023061.1_7gp61, STX2A_CP027371.1_4gp76, STX2A_CP027373.1_2gp56, STX2A_CP027440.1_1gp62, STX2A_CP027584.1_2gp84, STX2…	Siphoviridae; unclassified
1405	1	1	Hypothetical protein	STX2A_CP013029.1_11gp152	unclassified
1406	9	9	Hypothetical protein	CP033605gp30, STX1A_CP015241.1_2gp40, STX1A_CP018245.1_16gp37, STX2A_CP001164.1_16gp30, STX2A_CP001368.1_15gp36, STX2A_CP008805.1_14gp36, STX2A_CP010304.1_15gp42, STX2A_CP014314.1_2gp36, STX2A_CP018239.1_14gp37	Podoviridae
1407	1	1	Hypothetical protein	STX1D_CP027447.1_5gp27	unclassified
1408	1	1	Phage portal protein	STX1A_CP027544.1_8gp5	Siphoviridae
1409	1	1	Hypothetical protein	STX1A_CP027452.1_7gp28	Podoviridae
1410	7	7	Hypothetical protein	STX1A_BA000007.3_14gp46, STX1A_CP015023.1_6gp41, STX1A_CP016755.1_4gp45, STX1A_CP017444.1_3gp43, STX1A_CP017669.1_5gp43, STX1A_CP027387.1_17gp61, STX1A_CP028126.1_8gp68	Siphoviridae
1411	1	1	Hypothetical protein	JQ011318gp42	Podoviridae
1412	3	3	Hypothetical protein	CP027449.1_5gp16, STX1A_CP022050.2_13gp15, STX2D_CP028381.1_8gp16	Siphoviridae
1413	1	1	Hypothetical protein	CP027449.1_4gp56	Siphoviridae
1414	1	1	Hypothetical protein	CP024289.1_5gp52	Siphoviridae
1415	192	189	Phage tail protein	AJ556162gp23, CP015831.1_3gp11, CP015831.1_4gp25, CP015831.1_6gp30, CP015832.1_3gp11, CP015832.1_4gp25, CP015832.1_6gp26, CP021339.1_18gp22, CP027355.1_3gp22, CP027587.1_12gp24, CP027587.1_2gp24, CP027587.1_7gp25, CP033605gp14, CP033605_2gp27, CP037943gp23, CP037945gp23, CP039404gp27, EU311208gp13, FJ184280gp24, FM180578gp25, HQ424691gp11, JQ011318gp13, KP682371gp11, KP682372gp11, KP682373gp11, K…	Siphoviridae; Podoviridae; unclassified
1416	1	1	Transposase	CP027587.1_2gp28	Siphoviridae
1417	37	33	Transposase	AJ556162gp26, CP027323.1_6gp62, CP027587.1_7gp39, MG986485gp41, STX1A_CP013662.1_1gp33, STX1A_CP016625.1_17gp32, STX1A_CP018245.1_16gp18, STX1A_CP020092.1_2gp28, STX1A_CP027312.1_3gp11, STX1A_CP027313.1_2gp21, STX1A_CP027313.1_2gp29, STX1A_CP027361.1_13gp23, STX1A_CP027546.1_7gp21, STX1A_CP027546.1_7gp29, STX1A_CP027548.1_3gp92, STX2A_AP012532gp80, STX2A_CP018237.1_10gp59, STX2A_CP027331.1_11gp20…	Siphoviridae; Podoviridae; unclassified
1418	8	8	ead/Ea22-like family protein	CP027340.1_7gp52, CP027586.1_1gp46, STX1A_CP022050.2_13gp67, STX1A_CP027577.1_3gp41, STX1A_CP028112.1_21gp75, STX2A_CP027390.1_22gp41, STX2A_CP027599.1_7gp38, STX2A_CP028126.1_19gp48	Podoviridae; Siphoviridae
1419	13	13	ORF6N domain-containing protein	CP027587.1_7gp68, CP037941gp113, EU311208gp81, FJ184280gp63, STX1A_CP015842.1_16gp64, STX1A_CP015843.2_17gp44, STX1A_CP015846.1_16gp64, STX1A_CP016625.1_17gp159, STX2A_AP012529gp69, STX2A_AP012532gp70, STX2A_CP001925.1_5gp81, STX2A_CP012802.1_9gp66, STX2A_CP027331.1_11gp109	Siphoviridae; Podoviridae; unclassified
1420	9	9	Pyrimidine 5'-nucleotidase	CP027340.1_2gp36, STX1A_CP013029.1_1gp27, STX1A_CP027388.1_15gp30, STX1A_CP027445.1_12gp39, STX1A_CP027464.1_15gp32, STX2C_CP023673.1_17gp44, STX2C_CP024056.1_17gp83, STX2C_CP024618.1_3gp37, STX2C_CP027591.1_15gp44	Siphoviridae
1421	8	8	DUF4145 domain-containing protein	KF766125gp53, KJ603229gp53, STX1A_CP013025.1_9gp53, STX1A_CP027368.1_4gp66, STX1A_CP027373.1_6gp57, STX1A_CP027440.1_5gp50, STX1A_CP027452.1_7gp65, STX1A_CP027579.1_1gp58	Podoviridae
1422	222	216	Late gene regulator Q	AJ556162gp69, CP015831.1_3gp71, CP015831.1_4gp62, CP015832.1_3gp71, CP015832.1_4gp62, CP021339.1_17gp61, CP021339.1_18gp27, CP024289.1_2gp66, CP024289.1_7gp55, CP027323.1_6gp55, CP027323.1_9gp68, CP027340.1_7gp80, CP027351.1_11gp58, CP027355.1_3gp61, CP027449.1_3gp56, CP027449.1_4gp55, CP027586.1_11gp50, CP027587.1_12gp75, CP027587.1_12gp76, CP027587.1_2gp73, CP027587.1_7gp73, CP033605gp88, CP037…	Siphoviridae; Podoviridae; Myoviridae; unclassified
1423	27	27	Hypothetical protein	CP024289.1_2gp73, CP024289.1_7gp66, CP027340.1_2gp68, CP027340.1_8gp90, CP027449.1_3gp66, CP027586.1_1gp64, CP027586.1_7gp61, CP037941gp127, STX1A_CP013662.1_1gp59, STX1A_CP027457.1_4gp63, STX2A_CP013029.1_11gp164, STX2A_CP013185.1_6gp76, STX2A_CP014583.1_2gp56, STX2A_CP014670.1_15gp73, STX2A_CP016628.1_5gp81, STX2A_CP016828.1_7gp93, STX2A_CP023061.1_7gp74, STX2A_CP027331.1_11gp124, STX2A_CP02744…	Siphoviridae; Podoviridae; unclassified
1424	7	7	Antitermination protein	STX1A_CP027544.1_8gp53, STX2C_CP015240.1_8gp72, STX2C_CP027366.1_6gp54, STX2C_CP027366.1_8gp51, STX2E_CP031546.1_5gp98, STX2_AP012536gp56, STX2_AP012537gp57	Siphoviridae; unclassified
1425	1	1	Hypothetical protein	STX2A_CP014583.1_16gp71	Siphoviridae
1426	1	1	n.d.	STX1D_CP027447.1_5gp107	unclassified
1427	1	1	T3SS effector OspB	STX1A_CP028112.1_21gp24	Siphoviridae
1428	2	2	Cold-shock protein	STX1A_CP014752.1_8gp59, STX1A_CP024479.1_7gp44	Siphoviridae
1429	2	2	n.d.	STX1A_CP013662.1_1gp70, STX2G_CP015229.1_11gp64	Siphoviridae; unclassified
1430	8	8	Transcriptional regulator	CP037941gp104, STX1A_CP018245.1_16gp65, STX1A_CP028126.1_8gp86, STX1A_KU977419gp53, STX2A_AP012535gp45, STX2A_CP017249.1_6gp69, STX2A_CP017251.1_6gp69, STX2A_CP027331.1_11gp98	Podoviridae; Siphoviridae
1431	1	1	Integrase	STX2A_CP014583.1_16gp78	Siphoviridae
1432	28	26	DUF1391 domain-containing protein	CP024289.1_3gp58, CP024289.1_5gp65, CP027340.1_8gp65, CP027449.1_5gp74, CP027586.1_1gp37, STX1A_CP016625.1_17gp50, STX1A_CP027361.1_13gp35, STX1A_CP027548.1_3gp36, STX1D_CP027447.1_5gp86, STX2A_CP009104.1_3gp38, STX2A_CP009104.1_3gp60, STX2A_CP013029.1_11gp136, STX2A_CP013185.1_6gp47, STX2A_CP016628.1_5gp54, STX2A_CP016828.1_7gp132, STX2A_CP016828.1_7gp62, STX2A_CP023061.1_7gp44, STX2A_CP027342.1…	Siphoviridae; Podoviridae; unclassified
1433	1	1	Phage tail tape measure protein	STX1A_CP014752.1_8gp25	Siphoviridae
1434	1	1	Phage terminase large subunit	STX2A_CP016828.1_7gp17	Siphoviridae
1435	190	93	HK97 gp10 family phage protein	AJ556162gp10, AJ556162gp11, CP015831.1_4gp10, CP015831.1_4gp9, CP015831.1_6gp14, CP015831.1_6gp15, CP015831.1_6gp9, CP015832.1_4gp10, CP015832.1_4gp9, CP015832.1_6gp10, CP015832.1_6gp9, CP027340.1_8gp10, CP027340.1_8gp11, CP027449.1_9gp8, CP027449.1_9gp9, CP027586.1_1gp10, CP027586.1_1gp9, CP027587.1_12gp10, CP027587.1_12gp9, CP027587.1_2gp10, CP027587.1_2gp9, CP033605_2gp10, CP033605_2gp9, CP037…	Siphoviridae
1436	18	18	Helix-turn-helix domain-containing protein	CP024289.1_7gp49, CP027449.1_3gp50, CP037941gp107, KF030445gp47, STX1A_CP013662.1_1gp46, STX1A_CP027577.1_3gp53, STX1A_CP028112.1_21gp86, STX2A_AP012529gp60, STX2A_AP012532gp61, STX2A_CP001925.1_5gp74, STX2A_CP012802.1_9gp59, STX2A_CP027331.1_11gp101, STX2A_CP027452.1_4gp51, STX2A_CP027459.1_2gp65, STX2A_CP027462.1_8gp48, STX2E_CP022279.1_9gp57, STX2_AP012536gp49, STX2_AP012537gp47	Siphoviridae; Podoviridae; unclassified
1437	50	50	Excisionase	AJ556162gp36, CP015831.1_4gp35, CP015832.1_4gp35, CP024289.1_2gp42, CP024289.1_3gp50, CP027323.1_9gp43, CP027355.1_3gp40, CP027449.1_4gp36, CP027449.1_5gp66, FJ184280gp33, STX1A_BA000007.3_14gp41, STX1A_CP001925.1_12gp38, STX1A_CP008957.1_17gp41, STX1A_CP012802.1_12gp38, STX1A_CP015023.1_6gp35, STX1A_CP016625.1_17gp126, STX1A_CP016755.1_4gp39, STX1A_CP017440.1_3gp35, STX1A_CP017444.1_3gp38, STX1A…	Siphoviridae; Podoviridae; Myoviridae; unclassified
1438	2	2	Hypothetical protein	STX2A_CP027445.1_2gp117, STX2A_CP027459.1_10gp115	Podoviridae
1439	1	1	Hypothetical protein	STX2C_CP027366.1_8gp39	Siphoviridae
1440	1	1	Hypothetical protein	STX1A_CP028112.1_21gp64	Siphoviridae
1441	2	2	NAD-dependent protein deacylase	CP027340.1_8gp52, STX2A_CP027584.1_2gp57	Siphoviridae; unclassified
1442	26	26	Hypothetical protein	CP027351.1_11gp7, CP037941gp81, HQ424691gp39, KP682371gp39, KP682374gp36, MN067333gp36, STX1A_CP028122.1_3gp47, STX2A_AP010958.1_10gp35, STX2A_AP012532gp34, STX2A_CP006027.1_14gp40, STX2A_CP013029.1_11gp62, STX2A_CP018239.1_14gp56, STX2A_CP022407.1_16gp12, STX2A_CP027317.1_5gp38, STX2A_CP027331.1_11gp76, STX2A_CP027390.1_22gp106, STX2A_CP027435.1_12gp35, STX2A_CP027445.1_2gp54, STX2A_CP027454.1_1…	Podoviridae; Siphoviridae; unclassified
1443	54	54	YfdQ family protein	CP021339.1_17gp37, CP024289.1_7gp42, CP027340.1_2gp43, CP027340.1_7gp57, CP027449.1_3gp43, CP027586.1_7gp38, HE664024gp40, HG792102gp38, HG792103gp39, HG792104gp38, HG792105gp40, HQ424691gp51, JQ011318gp45, KF030445gp40, KP682371gp51, KP682374gp48, KU298437gp38, KY914478gp48, MN067333gp45, STX1A_CP013662.1_1gp39, STX1A_CP022050.2_13gp71, STX1A_CP027312.1_3gp49, STX1A_CP027577.1_3gp45, STX1A_CP028…	Podoviridae; Siphoviridae; unclassified
1444	16	16	Type II toxin-antitoxin system ParD family antitoxin	CP027586.1_1gp49, HQ424691gp36, KP682371gp36, KP682374gp33, KY914478gp33, STX1A_CP013025.1_9gp57, STX1A_CP027579.1_1gp62, STX1A_CP028122.1_3gp44, STX1D_CP027447.1_5gp99, STX2A_CP013029.1_11gp59, STX2A_CP018239.1_14gp53, STX2A_CP027445.1_2gp51, STX2A_CP027459.1_10gp52, STX2A_CP027573.1_14gp34, STX2D_CP028381.1_8gp85, STX2_AP012534gp36	Podoviridae; Siphoviridae; unclassified
1445	36	36	Replication protein	CP015831.1_6gp69, CP015832.1_6gp65, CP027587.1_12gp59, CP033605_2gp76, FJ184280gp57, FM180578gp54, MG986485gp51, STX1A_CP016625.1_17gp153, STX2A_CP027390.1_22gp57, STX2A_CP027599.1_7gp62, STX2A_CP028126.1_19gp69, STX2C_CP001164.1_12gp75, STX2C_CP001368.1_12gp76, STX2C_CP008805.1_11gp74, STX2C_CP010304.1_12gp77, STX2C_CP014314.1_5gp56, STX2C_CP015020.1_6gp79, STX2C_CP015842.1_14gp72, STX2C_CP01584…	Siphoviridae; Podoviridae
1446	1	1	Hypothetical protein	STX1A_CP027219.1_10gp60	Siphoviridae
1447	45	45	Hypothetical protein	CP015831.1_3gp85, CP015831.1_4gp72, CP015831.1_6gp93, CP015832.1_3gp85, CP015832.1_4gp72, CP015832.1_6gp90, CP027340.1_7gp92, CP027586.1_11gp62, CP033605_2gp101, FM180578gp83, STX1A_CP015241.1_2gp102, STX1A_CP018241.1_12gp75, STX1A_CP018243.1_14gp73, STX1A_CP027312.1_3gp85, STX2A_CP012802.1_9gp82, STX2C_CP001164.1_12gp101, STX2C_CP001368.1_12gp101, STX2C_CP008805.1_11gp101, STX2C_CP010304.1_12gp1…	Siphoviridae; Podoviridae
1448	55	55	Hypothetical protein	CP015831.1_6gp83, CP027355.1_3gp66, CP027449.1_4gp61, CP027449.1_9gp46, CP033605_2gp93, FM180578gp73, STX2A_AP010960.1_12gp57, STX2A_CP006262.1_8gp56, STX2A_CP009106.2_6gp74, STX2A_CP018237.1_10gp52, STX2A_CP023541.1_6gp74, STX2A_CP027319.1_3gp89, STX2A_CP027342.1_2gp62, STX2A_CP027342.1_7gp67, STX2A_CP027371.1_3gp58, STX2A_CP027373.1_2gp64, STX2A_CP027440.1_1gp71, STX2A_CP027462.1_8gp62, STX2A_C…	Siphoviridae; unclassified
1449	44	44	cro repressor	CP021339.1_17gp54, CP027340.1_7gp73, CP027587.1_2gp54, HE664024gp54, HG792102gp51, HG792103gp52, HG792104gp51, HG792105gp53, HQ424691gp64, JQ011318gp59, KP682371gp63, KP682374gp60, KU298437gp51, KY914478gp62, STX1A_CP027312.1_3gp63, STX1A_CP027552.1_5gp68, STX1A_CP028122.1_3gp66, STX2A_CP003289.1_7gp55, STX2A_CP003297.1_7gp52, STX2A_CP003301.1_8gp52, STX2A_CP011331.1_8gp54, STX2A_CP013029.1_11gp8…	Podoviridae; Siphoviridae; unclassified
1450	8	8	Hypothetical protein	KF766125gp67, KJ603229gp68, STX1A_CP013025.1_9gp65, STX1A_CP027368.1_4gp78, STX1A_CP027373.1_6gp68, STX1A_CP027440.1_5gp63, STX1A_CP027452.1_7gp76, STX1A_CP027579.1_1gp70	Podoviridae
1451	31	29	Phage tail protein	CP024289.1_2gp23, CP024289.1_3gp21, CP024289.1_5gp22, CP024289.1_7gp20, CP027449.1_3gp21, CP027449.1_4gp26, CP027449.1_5gp39, CP027449.1_9gp24, STX1A_CP027368.1_4gp15, STX1A_CP027373.1_6gp10, STX1A_CP027440.1_5gp10, STX1A_CP027452.1_7gp10, STX1A_CP027579.1_1gp10, STX1A_CP028122.1_3gp10, STX2A_CP009104.1_3gp23, STX2A_CP009104.1_3gp48, STX2A_CP009106.2_6gp26, STX2A_CP023541.1_6gp26, STX2A_CP027342.…	Podoviridae; Siphoviridae; unclassified
1452	1	1	Glycerol-3-phosphate acyltransferase	STX1A_CP028112.1_21gp57	Siphoviridae
1453	12	12	Exonuclease	CP024289.1_3gp51, CP024289.1_5gp59, CP027449.1_5gp67, STX1A_CP027361.1_13gp27, STX1A_CP027548.1_3gp30, STX1D_CP027447.1_5gp81, STX2A_CP027445.1_2gp103, STX2A_CP027584.1_2gp64, STX2D_CP015020.1_3gp30, STX2D_CP027457.1_9gp32, STX2D_CP028381.1_8gp66, STX2E_CP027437.1_1gp28	Siphoviridae; Podoviridae; unclassified
1454	4	4	DNA primase	STX1A_CP022050.2_13gp9, STX2A_CP027319.1_3gp12, STX2D_CP028381.1_8gp13, STX2E_CP031546.1_5gp58	Siphoviridae; unclassified
1455	2	2	Type III secretion system effector E3 ubiquitin ligase NleL	STX1A_CP027338.1_13gp27, STX1A_CP027442.1_12gp25	Siphoviridae
1456	48	46	Replicative DNA helicase	CP015831.1_6gp70, CP015832.1_6gp66, CP027351.1_11gp43, CP027587.1_12gp61, CP027587.1_2gp58, CP027587.1_2gp61, CP033605_2gp77, FJ184280gp58, FM180578gp55, MG986485gp52, STX1A_CP015842.1_16gp59, STX1A_CP015843.2_17gp39, STX1A_CP015846.1_16gp59, STX1A_CP016625.1_17gp154, STX2A_CP022407.1_16gp49, STX2A_CP027317.1_5gp70, STX2A_CP027390.1_22gp58, STX2A_CP027435.1_12gp69, STX2A_CP027454.1_11gp76, STX2A_…	Siphoviridae; Podoviridae
1457	2	2	LexA family transcriptional regulator	STX2A_CP016628.1_5gp55, STX2A_CP027440.1_1gp50	Siphoviridae; unclassified
1458	1	1	Hypothetical protein	STX2A_CP027388.1_8gp29	Siphoviridae
1459	16	16	HTH-type transcriptional regulator RutR	CP027340.1_7gp37, CP027586.1_11gp41, STX1A_CP027368.1_4gp39, STX1A_CP027552.1_5gp44, STX1A_CP028122.1_3gp33, STX2A_BA000007.3_4gp42, STX2A_CP001925.1_5gp42, STX2A_CP015023.1_14gp42, STX2A_CP015228.1_5gp33, STX2A_CP017249.1_6gp40, STX2A_CP017251.1_6gp40, STX2A_CP017669.1_8gp42, STX2A_CP022086.2_2gp31, STX2A_CP023535.1_11gp32, STX2A_CP027394.1_12gp32, STX2A_HF572917.2_3gp32	Podoviridae
1460	14	14	RnfH family protein	STX1A_AP010960.1_16gp14, STX1A_CP021335.1_18gp26, STX1A_CP027221.1_15gp29, STX1A_CP027307.1_1gp28, STX1A_CP027338.1_13gp36, STX1A_CP027347.1_14gp27, STX1A_CP027380.1_1gp29, STX1A_CP027442.1_12gp34, STX1A_CP027573.1_13gp26, STX1A_CP027766.1_15gp25, STX1A_CP028117.1_13gp30, STX1A_CP028429.1_12gp25, STX1A_CP028432.1_12gp25, STX1A_CP029692.1_16gp25	Siphoviridae
1461	56	56	DUF551 domain-containing protein	CP033605gp48, CP037941gp82, EU311208gp45, HQ424691gp41, KP682371gp41, KP682372gp37, KP682373gp37, KP682374gp38, KP682375gp37, KP682376gp37, KP682377gp37, KP682379gp37, KP682380gp37, KP682381gp37, KP682382gp37, KP682384gp37, KP682386gp40, KP682387gp37, KP682389gp38, KP682390gp37, KP682392gp42, NC_004913gp38, NC_004914gp39, STX1A_CP027452.1_7gp25, STX2A_AP012529gp36, STX2A_AP012531gp39, STX2A_AP012…	Podoviridae; unclassified
1462	17	17	Hypothetical protein	CP015831.1_3gp43, CP015832.1_3gp43, CP033605gp38, CP037941gp74, HQ424691gp28, STX1A_CP015241.1_2gp48, STX1A_CP018245.1_16gp45, STX2A_CP001164.1_16gp38, STX2A_CP001368.1_15gp44, STX2A_CP008805.1_14gp44, STX2A_CP010304.1_15gp50, STX2A_CP014314.1_2gp44, STX2A_CP018239.1_14gp45, STX2A_CP027331.1_11gp68, STX2A_CP027599.1_7gp100, STX2A_CP028126.1_19gp105, STX2A_CP030767.1_13gp42	Podoviridae
1463	62	62	Protein ren	AJ556162gp59, CP015831.1_3gp63, CP015831.1_4gp54, CP015832.1_3gp63, CP015832.1_4gp54, CP033605gp75, CP037943gp71, CP037945gp79, KP682381gp60, STX1A_AP010953.1_5gp75, STX1A_AP010958.1_13gp59, STX1A_BA000007.3_14gp65, STX1A_CP001925.1_12gp62, STX1A_CP008957.1_17gp66, STX1A_CP012693.1_7gp59, STX1A_CP012802.1_12gp62, STX1A_CP013029.1_1gp53, STX1A_CP014752.1_8gp90, STX1A_CP015023.1_6gp60, STX1A_CP0152…	Podoviridae; Siphoviridae
1464	1	1	Protein-methionine-sulfoxide reductase heme-binding subunit MsrQ	STX1D_CP027447.1_5gp58	unclassified
1465	1	1	Acetyltransferase	STX1A_CP013662.1_1gp30	unclassified
1466	128	128	Host cell division inhibitory peptide Kil	AJ556162gp48, CP015831.1_3gp54, CP015831.1_6gp52, CP015832.1_3gp54, CP015832.1_6gp48, CP027351.1_11gp24, CP033605_2gp63, CP033605gp60, CP037941gp95, CP037943gp57, CP037945gp69, EU311208gp57, FJ184280gp47, FM180578gp44, KP682372gp49, KP682373gp49, KP682375gp49, KP682376gp49, KP682377gp49, KP682379gp49, KP682380gp49, KP682381gp49, KP682382gp49, KP682384gp49, KP682386gp52, KP682387gp49, KP682389gp50…	Podoviridae; Siphoviridae
1467	6	6	Putative selenium delivery protein YdfZ	CP024289.1_3gp27, CP027449.1_5gp44, STX2A_CP013029.1_11gp31, STX2A_CP027445.1_2gp31, STX2A_CP027459.1_10gp31, STX2D_CP028381.1_8gp43	Siphoviridae; Podoviridae; unclassified
1468	4	4	Hypothetical protein	CP027449.1_5gp4, STX1A_CP022050.2_13gp4, STX2A_CP027319.1_3gp4, STX2D_CP028381.1_8gp4	Siphoviridae
1469	3	3	Carbon starvation induced protein CsiD	STX1A_CP021335.1_18gp44, STX1A_CP027766.1_15gp43, STX1A_CP028117.1_13gp48	Siphoviridae
1470	1	1	IS110-like element IS621 family transposase	STX2D_CP015244.1_7gp44	Siphoviridae
1471	3	3	Peptide ABC transporter ATP-binding protein SapD	STX2A_CP013029.1_11gp48, STX2A_CP027445.1_2gp40, STX2A_CP027459.1_10gp40	Podoviridae; unclassified
1472	8	8	Peptidase M85	CP027355.1_3gp25, STX2A_AP010960.1_12gp25, STX2A_CP006262.1_8gp24, STX2A_CP013029.1_11gp27, STX2A_CP014670.1_15gp26, STX2A_CP027319.1_3gp41, STX2C_CP024056.1_17gp34, STX2D_CP015020.1_3gp25	Siphoviridae; unclassified
1473	7	7	Hypothetical protein	CP027340.1_8gp69, STX1A_CP022050.2_13gp78, STX1A_CP027361.1_13gp40, STX2A_CP013029.1_11gp141, STX2A_CP027445.1_2gp114, STX2A_CP027459.1_10gp112, STX2D_CP027310.1_1gp48	Siphoviridae; Podoviridae; unclassified
1474	1	1	Protein-methionine-sulfoxide reductase catalytic subunit MsrP	STX1D_CP027447.1_5gp59	unclassified
1475	116	109	Hypothetical protein	CP015831.1_3gp4, CP015832.1_3gp4, CP021339.1_17gp4, CP027323.1_6gp4, CP027323.1_9gp4, CP027340.1_7gp4, CP027586.1_11gp4, CP033605gp4, CP033605gp7, CP037941gp4, EU311208gp6, HE664024gp4, HG792102gp4, HG792103gp4, HG792104gp4, HG792105gp4, HQ424691gp4, JQ011318gp4, KF766125gp4, KJ603229gp4, KP682371gp4, KP682372gp4, KP682373gp4, KP682374gp4, KP682375gp4, KP682376gp4, KP682377gp4, KP682379gp4, KP682…	Podoviridae
1476	41	41	Antirepressor protein	CP015831.1_4gp19, CP015831.1_6gp24, CP015832.1_4gp19, CP015832.1_6gp20, CP033605_2gp20, CP037941gp70, FJ184280gp18, FM180578gp19, STX1A_CP015842.1_16gp18, STX1A_CP015843.2_17gp18, STX1A_CP015846.1_16gp18, STX1A_CP016625.1_17gp105, STX1A_CP018241.1_12gp18, STX1A_CP018243.1_14gp19, STX1A_CP020092.1_2gp19, STX1A_CP020106.1_4gp19, STX2A_CP027331.1_11gp64, STX2C_CP001164.1_12gp19, STX2C_CP001368.1_12g…	Siphoviridae; Podoviridae
1477	1	1	n.d.	STX1A_CP027766.1_15gp68	Siphoviridae
1478	2	2	Transcription-repair coupling factor	CP027340.1_8gp46, STX2A_CP027584.1_2gp51	Siphoviridae; unclassified
1479	1	1	Hypothetical protein	STX2D_CP015020.1_3gp27	Siphoviridae
1480	1	1	n.d.	STX2D_CP015020.1_3gp103	Siphoviridae
1481	4	4	Hypothetical protein	STX1A_CP027442.1_12gp88, STX2A_CP013029.1_11gp169, STX2A_CP027445.1_2gp139, STX2A_CP027459.1_10gp138	Podoviridae; Siphoviridae; unclassified
1482	1	1	Tail assembly protein	STX2A_CP027371.1_4gp24	unclassified
1483	1	1	Shiga toxin subunit A	STX2A_CP014583.1_16gp61	Siphoviridae
1484	1	1	Hypothetical protein	STX1D_CP027447.1_5gp31	unclassified
1485	1	1	DNA replication protein DnaC	STX1A_CP027440.1_5gp47	Podoviridae
1486	1	1	Hypothetical protein	STX1A_CP020106.1_4gp28	Siphoviridae
1487	1	1	Hypothetical protein	STX1D_CP027447.1_5gp17	unclassified
1488	1	1	Hypothetical protein	STX1D_CP027447.1_5gp11	unclassified
1489	10	10	HokD family protein	CP027340.1_7gp28, CP027586.1_11gp31, HE664024gp25, JQ011318gp27, STX1A_CP027312.1_3gp28, STX1A_CP027368.1_4gp29, STX1A_CP028122.1_3gp24, STX2A_CP012802.1_9gp25, STX2A_CP027307.1_10gp26, STX2A_CP027362.1_7gp26	Podoviridae
1490	1	1	Phage integrase	STX2A_AP012535gp32	Podoviridae
1491	1	1	n.d.	STX2A_CP014583.1_16gp34	Siphoviridae
1492	6	5	Hypothetical protein	CP027587.1_12gp81, STX1A_CP016625.1_17gp169, STX1A_CP016625.1_17gp74, STX1A_CP027325.1_3gp67, STX1A_CP027548.1_3gp64, STX2A_CP014583.1_16gp102	Siphoviridae
1493	1	1	Phage terminase large subunit family protein	STX2A_CP014670.1_15gp3	Siphoviridae
1494	1	1	Hypothetical protein	STX2A_CP014583.1_16gp90	Siphoviridae
1495	4	4	Ubiquitin carboxyl-hydrolase	STX2A_CP027331.1_11gp45, STX2A_CP027390.1_22gp76, STX2A_CP027599.1_7gp82, STX2A_CP028126.1_19gp87	Podoviridae
1496	51	50	Hypothetical protein	CP015831.1_4gp39, CP015831.1_6gp42, CP015832.1_4gp39, CP015832.1_6gp38, CP033605_2gp51, FJ184280gp37, FM180578gp33, STX1A_BA000007.3_14gp45, STX1A_CP001925.1_12gp42, STX1A_CP008957.1_17gp45, STX1A_CP012802.1_12gp42, STX1A_CP015023.1_6gp40, STX1A_CP016625.1_17gp130, STX1A_CP016625.1_17gp60, STX1A_CP016755.1_4gp43, STX1A_CP017440.1_3gp39, STX1A_CP017444.1_3gp42, STX1A_CP017669.1_5gp42, STX1A_CP0182…	Siphoviridae; Podoviridae
1497	10	10	Single-stranded DNA-binding protein	CP024289.1_5gp46, CP037945gp46, STX1A_AP010953.1_5gp43, STX1A_CP022050.2_13gp12, STX1A_CP027352.1_5gp43, STX1A_CP027390.1_9gp44, STX1D_CP027447.1_5gp19, STX2A_CP016628.1_5gp42, STX2A_CP027319.1_3gp14, STX2A_CP027584.1_2gp46	Siphoviridae; unclassified
1498	11	11	Antitermination protein	CP015831.1_3gp56, CP015832.1_3gp56, CP027351.1_11gp34, CP027587.1_2gp48, MG986485gp43, STX1A_CP027552.1_5gp65, STX2A_CP022407.1_16gp40, STX2A_CP027317.1_5gp61, STX2A_CP027435.1_12gp60, STX2A_CP027454.1_11gp67, STX2A_CP028110.1_11gp59	Podoviridae; Siphoviridae
1499	2	2	Hypothetical protein	CP027340.1_2gp45, STX1A_CP022050.2_13gp73	Siphoviridae
1500	1	1	Transcriptional regulator	STX1A_CP027219.1_10gp45	Siphoviridae
1501	19	18	Hypothetical protein	CP024289.1_5gp25, CP024289.1_7gp24, CP027449.1_3gp25, CP027449.1_4gp29, CP027449.1_9gp27, KF030445gp25, STX2A_CP016828.1_7gp121, STX2A_CP016828.1_7gp53, STX2A_CP027342.1_2gp30, STX2A_CP027342.1_7gp28, STX2A_CP027371.1_3gp28, STX2A_CP027373.1_2gp29, STX2A_CP027440.1_1gp26, STX2A_CP027462.1_8gp27, STX2A_CP027584.1_2gp28, STX2A_CP028122.1_9gp28, STX2A_CP028381.1_3gp27, STX2C_CP015240.1_8gp26, STX2D_…	Siphoviridae; unclassified
1502	2	2	Phage tail protein	STX1A_CP027219.1_10gp26, STX2E_NC_003356gp12	Siphoviridae; Myoviridae
1503	49	47	Phage portal protein	CP021339.1_18gp4, CP024289.1_3gp4, CP024289.1_5gp4, CP024289.1_7gp4, CP027340.1_2gp4, CP027355.1_3gp4, CP027449.1_3gp4, CP027449.1_5gp21, CP027586.1_7gp4, KF030445gp4, STX1A_AP010960.1_16gp4, STX1A_BA000007.3_14gp4, STX1A_CP001925.1_12gp4, STX1A_CP008957.1_17gp4, STX1A_CP012802.1_12gp4, STX1A_CP015023.1_6gp4, STX1A_CP016755.1_4gp4, STX1A_CP017440.1_3gp4, STX1A_CP017444.1_3gp4, STX1A_CP017669.1_5g…	Siphoviridae
1504	22	22	S49 family peptidase	CP024289.1_2gp5, CP027449.1_4gp5, CP027587.1_7gp5, STX1A_CP013662.1_1gp5, STX1A_CP027457.1_4gp5, STX2A_CP009106.2_6gp5, STX2A_CP013029.1_11gp5, STX2A_CP023541.1_6gp5, STX2A_CP027342.1_2gp5, STX2A_CP027371.1_4gp6, STX2A_CP027373.1_2gp5, STX2A_CP027440.1_1gp5, STX2A_CP027445.1_2gp5, STX2A_CP027459.1_10gp5, STX2A_CP027462.1_8gp5, STX2A_CP027584.1_2gp5, STX2A_CP028122.1_9gp5, STX2D_CP027310.1_1gp6, S…	Siphoviridae; Podoviridae; unclassified
1505	1	1	Sodium/proline symporter PutP	STX1A_CP027368.1_4gp43	Podoviridae
1506	2	2	Phage tail protein	STX1A_CP027544.1_8gp25, STX2E_NC_003356gp24	Siphoviridae; Myoviridae
1507	1	1	IS21-like element ISEc10 family transposase	STX2G_CP015229.1_11gp20	Siphoviridae
1508	3	3	DUF1983 domain-containing protein	CP027340.1_2gp21, STX2A_CP009104.1_3gp45, STX2A_CP027371.1_4gp27	Siphoviridae; unclassified
1509	1	1	alpha/beta hydrolase	STX1A_CP013662.1_1gp26	unclassified
1510	1	1	Tail fiber protein	KF766125gp10	Podoviridae
1511	1	1	Hypothetical protein	STX1D_CP027447.1_5gp56	unclassified
1512	3	3	n.d.	STX1A_CP020092.1_2gp27, STX1A_CP027390.1_9gp25, STX1A_CP027555.1_1gp27	Siphoviridae
1513	1	1	Hypothetical protein	EU311208gp4	Podoviridae
1514	2	2	sce7726 family protein	STX2A_CP027445.1_2gp120, STX2A_CP027459.1_10gp118	Podoviridae
1515	1	1	n.d.	STX1A_CP027390.1_9gp68	Siphoviridae
1516	2	2	Hypothetical protein	STX1A_CP022050.2_13gp39, STX2A_CP013029.1_11gp22	Siphoviridae; unclassified
1517	60	60	Hypothetical protein	CP015831.1_3gp80, CP015832.1_3gp80, CP021339.1_17gp72, CP024289.1_3gp86, CP027340.1_2gp71, CP027351.1_11gp68, CP027449.1_5gp104, CP027586.1_7gp64, CP027587.1_2gp80, CP037943gp88, HG792104gp67, KF766125gp76, MG986485gp70, STX1A_AP010953.1_5gp94, STX1A_CP012693.1_7gp77, STX1A_CP013662.1_1gp64, STX1A_CP014752.1_8gp108, STX1A_CP015241.1_2gp96, STX1A_CP016625.1_17gp173, STX1A_CP018245.1_16gp87, STX1A_…	Siphoviridae; Podoviridae; unclassified
1518	3	3	n.d.	STX1A_CP027457.1_4gp23, STX2A_CP016628.1_5gp21, STX2D_CP015244.1_7gp21	Siphoviridae
1519	2	2	Hypothetical protein	STX1A_CP013662.1_1gp69, STX2G_CP015229.1_11gp63	Siphoviridae; unclassified
1520	1	1	Hypothetical protein	STX2E_CP027437.1_1gp69	unclassified
1521	36	32	Prophage integrase IntS	CP015831.1_3gp42, CP015832.1_3gp42, CP033605gp37, CP037941gp73, HQ424691gp27, LN997803gp22, LN997803gp23, STX1A_CP015241.1_2gp47, STX1A_CP018245.1_16gp44, STX1A_CP021335.1_18gp49, STX1A_CP021335.1_18gp50, STX1A_CP027221.1_15gp38, STX1A_CP027307.1_1gp31, STX1A_CP027347.1_14gp36, STX1A_CP027380.1_1gp32, STX1A_CP027573.1_13gp29, STX1A_CP027766.1_15gp47, STX1A_CP027766.1_15gp48, STX1A_CP028117.1_13gp…	Poviridae; Siphoviridae; unclassified
1522	1	1	DUF2313 domain-containing protein	STX2E_NC_003356gp21	Myoviridae
1523	2	2	YIP1 family protein	STX1A_CP015842.1_16gp45, STX1A_CP015846.1_16gp45	Siphoviridae
1524	35	24	DUF1076 domain-containing protein	CP027587.1_12gp25, CP027587.1_12gp26, CP037943gp26, CP037945gp24, CP037945gp25, STX1A_AP010953.1_5gp24, STX1A_AP010953.1_5gp25, STX1A_CP012693.1_7gp26, STX1A_CP014752.1_8gp39, STX1A_CP016625.1_17gp24, STX1A_CP024479.1_7gp26, STX1A_CP027219.1_10gp84, STX1A_CP027313.1_2gp31, STX1A_CP027352.1_5gp24, STX1A_CP027352.1_5gp25, STX1A_CP027387.1_17gp23, STX1A_CP027387.1_17gp24, STX1A_CP027390.1_9gp24, STX…	Siphoviridae; unclassified
1525	4	4	Hydrogenase 1 maturation protease	STX1A_CP022050.2_13gp50, STX2A_CP013185.1_6gp28, STX2A_CP023061.1_7gp29, STX2A_CP027342.1_7gp32	Siphoviridae
1526	4	4	Putative phage portal protein	CP027340.1_8gp5, STX1A_CP014752.1_8gp7, STX1A_CP016625.1_17gp90, STX1A_CP028126.1_8gp5	Siphoviridae
1527	14	14	bfpT-regulated chaperone	CP027587.1_12gp30, CP037945gp30, STX1A_AP010953.1_5gp29, STX1A_CP016625.1_17gp36, STX1A_CP027313.1_2gp41, STX1A_CP027319.1_6gp65, STX1A_CP027352.1_5gp29, STX1A_CP027387.1_17gp29, STX1A_CP027390.1_9gp30, STX1A_CP027546.1_7gp42, STX1A_CP028116.1_7gp31, STX1A_CP028126.1_8gp33, STX2A_CP014583.1_16gp30, STX2A_CP027388.1_8gp28	Siphoviridae
1528	16	16	Malonic semialdehyde reductase	CP027340.1_7gp32, CP027586.1_11gp36, STX1A_CP027368.1_4gp33, STX1A_CP027552.1_5gp38, STX1A_CP028122.1_3gp28, STX2A_BA000007.3_4gp37, STX2A_CP001925.1_5gp37, STX2A_CP015023.1_14gp37, STX2A_CP015228.1_5gp28, STX2A_CP017249.1_6gp35, STX2A_CP017251.1_6gp35, STX2A_CP017669.1_8gp37, STX2A_CP022086.2_2gp26, STX2A_CP023535.1_11gp27, STX2A_CP027394.1_12gp27, STX2A_HF572917.2_3gp27	Podoviridae
1529	1	1	Phage tail protein I	STX2E_CP031546.1_5gp16	unclassified
1530	4	4	Hypothetical protein	LN997803gp21, STX1A_CP021335.1_18gp48, STX1A_CP027766.1_15gp46, STX1A_CP028117.1_13gp52	Siphoviridae
1531	9	5	Terminase	CP039404gp2, CP039404gp3, CP039404gp5, LN997803gp2, STX1D_CP027447.1_5gp2, STX1D_CP027447.1_5gp30, STX1D_CP027447.1_5gp32, STX2E_NC_003356gp2, STX2F_CP027550.1_5gp2	Siphoviridae; Myoviridae; unclassified
1532	3	3	DNA transfer protein	STX2A_CP027390.1_22gp91, STX2A_CP027599.1_7gp94, STX2A_CP028126.1_19gp99	Podoviridae
1533	4	4	ATP-binding protein	LN997803gp20, STX1A_CP021335.1_18gp47, STX1A_CP027766.1_15gp45, STX1A_CP028117.1_13gp51	Siphoviridae
1534	6	6	Hypothetical protein	CP015831.1_3gp68, CP015832.1_3gp68, MG986485gp59, STX1A_CP015241.1_2gp80, STX1A_CP018245.1_16gp75, STX1A_KU977420gp57	Podoviridae
1535	9	9	Aspartate--tRNA ligase	CP024289.1_2gp30, CP027355.1_3gp28, STX2A_AP010960.1_12gp28, STX2A_CP006262.1_8gp27, STX2A_CP014670.1_15gp31, STX2A_CP027319.1_3gp44, STX2A_CP027388.1_8gp33, STX2C_CP015240.1_8gp29, STX2D_CP015244.1_7gp26	Siphoviridae
1536	103	103	Site-specific integrase	CP015831.1_3gp44, CP015831.1_6gp38, CP015832.1_3gp44, CP015832.1_6gp34, CP021339.1_17gp20, CP024289.1_5gp31, CP027340.1_2gp37, CP027351.1_11gp2, CP027449.1_9gp33, CP027586.1_7gp34, CP027587.1_12gp37, CP033605_2gp47, CP033605gp39, CP037941gp75, CP037945gp38, FM180578gp29, HQ424691gp29, KP682371gp26, KP682374gp26, KP682381gp28, KY914478gp26, MG986485gp27, MN067333gp26, STX1A_AP010953.1_5gp35, STX1A…	Siphoviridae; Podoviridae; unclassified
1537	4	4	Ni/Fe-hydrogenase large subunit	STX1A_CP022050.2_13gp48, STX2A_CP013185.1_6gp26, STX2A_CP023061.1_7gp27, STX2A_CP027342.1_7gp30	Siphoviridae
1538	1	1	DUF1834 family protein	STX1A_CP027219.1_10gp28	Siphoviridae
1539	2	2	Hypothetical protein	STX1A_CP013662.1_1gp74, STX2E_CP022279.1_9gp87	unclassified
1540	7	7	Hypothetical protein	CP015832.1_6gp77, STX1A_CP027548.1_3gp62, STX2A_CP027371.1_4gp82, STX2C_CP027366.1_8gp53, STX2_AP012536gp62, STX2_AP012537gp63, STX2_AP012539gp74	Siphoviridae; unclassified
1541	1	1	Terminase large subunit	CP039404gp4	Siphoviridae
1542	93	93	DNA methylase	CP021339.1_17gp62, CP027351.1_11gp59, CP033605gp89, CP037941gp118, HE664024gp63, HG792102gp59, HG792103gp60, HG792104gp59, HG792105gp62, HQ424691gp73, JQ011318gp68, KP682371gp72, KP682372gp72, KP682373gp72, KP682374gp69, KP682375gp71, KP682376gp72, KP682377gp72, KP682379gp72, KP682380gp74, KP682381gp74, KP682382gp72, KP682384gp72, KP682386gp74, KP682387gp72, KP682389gp77, KP682390gp72, KP682392gp…	Poviridae; Siphoviridae; unclassified
1543	1	1	Adenine DNA methyltransferase	KP682371gp30	Podoviridae
1544	1	1	Hypothetical protein	STX2A_CP027331.1_11gp21	Podoviridae
1545	29	29	Hypothetical protein	CP021339.1_18gp38, CP024289.1_3gp88, CP024289.1_5gp95, CP024289.1_7gp72, CP027340.1_2gp75, CP027355.1_3gp74, CP027449.1_3gp71, CP027449.1_5gp107, CP027586.1_7gp68, STX1A_AP010960.1_16gp41, STX1A_BA000007.3_14gp86, STX1A_CP001925.1_12gp83, STX1A_CP008957.1_17gp87, STX1A_CP012802.1_12gp85, STX1A_CP015023.1_6gp82, STX1A_CP016755.1_4gp89, STX1A_CP017440.1_3gp82, STX1A_CP017444.1_3gp86, STX1A_CP017669…	Siphoviridae
1546	1	1	Prophage Clp protease-like protein	STX2A_CP023061.1_7gp6	Siphoviridae
1547	170	164	Putative tail assembly protein	AJ556162gp19, CP015831.1_4gp21, CP015831.1_6gp26, CP015832.1_4gp21, CP015832.1_6gp22, CP021339.1_18gp17, CP024289.1_2gp19, CP024289.1_3gp17, CP024289.1_5gp17, CP024289.1_7gp17, CP027340.1_2gp18, CP027340.1_8gp21, CP027355.1_3gp18, CP027449.1_3gp17, CP027449.1_4gp19, CP027449.1_5gp34, CP027449.1_9gp18, CP027586.1_1gp20, CP027586.1_7gp18, CP027587.1_12gp19, CP027587.1_2gp18, CP027587.1_7gp20, CP033…	Siphoviridae; Podoviridae; unclassified
1548	6	6	GntR family transcriptional regulator	CP024289.1_3gp28, CP027449.1_5gp45, STX2A_CP013029.1_11gp32, STX2A_CP027445.1_2gp32, STX2A_CP027459.1_10gp32, STX2D_CP028381.1_8gp44	Siphoviridae; Podoviridae; unclassified
1549	13	13	Phage N-6-adenine-methyltransferase	CP024289.1_7gp50, CP027340.1_2gp54, CP027449.1_3gp51, CP027586.1_7gp48, KF030445gp49, STX1A_CP022050.2_13gp80, STX1A_CP027577.1_3gp55, STX1A_CP028112.1_21gp88, STX2A_CP027452.1_4gp52, STX2A_CP027462.1_8gp51, STX2D_CP027310.1_1gp50, STX2_AP012536gp51, STX2_AP012537gp52	Siphoviridae
1550	1	1	Antiterminator	STX2A_CP014583.1_16gp94	Siphoviridae
1551	17	17	DNA transfer protein	CP015831.1_3gp40, CP015832.1_3gp40, CP033605gp35, CP037941gp58, STX1A_CP015241.1_2gp45, STX1A_CP018245.1_16gp42, STX2A_CP001164.1_16gp35, STX2A_CP001368.1_15gp41, STX2A_CP008805.1_14gp41, STX2A_CP010304.1_15gp47, STX2A_CP014314.1_2gp41, STX2A_CP018239.1_14gp42, STX2A_CP027331.1_11gp56, STX2A_CP027390.1_22gp86, STX2A_CP027599.1_7gp92, STX2A_CP028126.1_19gp97, STX2A_CP030767.1_13gp39	Podoviridae
1552	2	2	Hypothetical protein	CP027323.1_6gp69, CP027323.1_9gp81	Podoviridae
1553	1	1	n.d.	STX2E_CP027437.1_1gp60	unclassified
1554	14	14	AAA family ATPase	CP027351.1_11gp22, CP037945gp67, STX1A_AP010953.1_5gp64, STX1A_CP027352.1_5gp65, STX1A_CP027361.1_13gp71, STX1A_CP027387.1_17gp70, STX1A_CP027390.1_9gp73, STX1A_CP028116.1_7gp69, STX1A_CP028126.1_8gp77, STX2A_CP022407.1_16gp30, STX2A_CP027317.1_5gp53, STX2A_CP027435.1_12gp52, STX2A_CP027454.1_11gp59, STX2A_CP028110.1_11gp50	Siphoviridae; Podoviridae
1555	5	5	Hypothetical protein	STX1A_CP014752.1_8gp113, STX1A_CP024479.1_7gp105, STX1A_CP027219.1_10gp161, STX1A_CP027577.1_3gp75, STX1A_CP027599.1_17gp82	Siphoviridae
1556	1	1	Hypothetical protein	STX2A_CP027221.1_14gp25	Podoviridae
1557	15	14	Hypothetical protein	CP024289.1_5gp73, CP027449.1_5gp84, KY914478gp40, STX1D_CP027447.1_5gp95, STX2A_CP013185.1_6gp60, STX2A_CP016628.1_5gp63, STX2A_CP016828.1_7gp144, STX2A_CP016828.1_7gp76, STX2A_CP023061.1_7gp57, STX2A_CP027362.1_7gp43, STX2A_CP027371.1_4gp70, STX2A_CP027373.1_2gp52, STX2A_CP027440.1_1gp58, STX2A_CP027584.1_2gp80, STX2D_CP015020.1_3gp41	Siphoviridae; Podoviridae; unclassified
1558	10	10	Hypothetical protein	CP027587.1_7gp62, CP037943gp39, CP037945gp50, STX1A_AP010953.1_5gp46, STX1A_CP027352.1_5gp47, STX1A_CP027387.1_17gp49, STX1A_CP027390.1_9gp51, STX1A_CP028116.1_7gp51, STX1A_CP028126.1_8gp56, STX2A_CP013663.1_7gp32	Siphoviridae; Podoviridae; unclassified
1559	1	1	IS2 transposase	STX2_AP012536gp27	Siphoviridae
1560	4	4	DUF1327 domain-containing protein	CP024289.1_7gp67, CP027340.1_8gp91, CP027449.1_3gp67, STX2D_CP027310.1_1gp69	Siphoviridae
1561	5	5	Hypothetical protein	CP037941gp12, KJ603229gp12, STX1A_CP013025.1_9gp12, STX2A_CP027331.1_11gp15, STX2A_NC_008464gp12	Podoviridae
1562	3	3	Hypothetical protein	KF766125gp57, KJ603229gp57, STX1A_CP027440.1_5gp54	Podoviridae
1563	1	1	Secretion protein EspV	STX1A_CP027548.1_3gp96	Siphoviridae
1564	5	5	Hypothetical protein	CP027323.1_9gp47, CP027340.1_8gp72, CP039404gp45, LN997803gp31, STX2F_CP027550.1_5gp51	Siphoviridae; Podoviridae
1565	1	1	Dimethyl sulfoxide reductase subunit B	STX1A_CP027452.1_7gp41	Podoviridae
1566	1	1	Hypothetical protein	CP039404gp70	Siphoviridae
1567	1	1	bssS family protein	STX2E_CP031546.1_5gp89	unclassified
1568	69	66	Phage tail protein	CP021339.1_18gp10, CP024289.1_2gp12, CP024289.1_3gp10, CP024289.1_5gp10, CP024289.1_7gp10, CP027340.1_2gp10, CP027355.1_3gp10, CP027449.1_3gp10, CP027449.1_4gp12, CP027449.1_5gp27, CP027586.1_7gp10, CP027587.1_7gp12, KF030445gp10, STX1A_AP010960.1_16gp29, STX1A_BA000007.3_14gp13, STX1A_CP001925.1_12gp13, STX1A_CP008957.1_17gp13, STX1A_CP012802.1_12gp13, STX1A_CP013662.1_1gp12, STX1A_CP015023.1_6g…	Siphoviridae; Podoviridae; unclassified
1569	14	14	Hypothetical protein	CP027449.1_9gp59, CP027586.1_1gp69, CP037943gp94, STX1A_CP012693.1_7gp83, STX1A_CP027338.1_13gp59, STX1A_CP027472.1_11gp88, STX1A_CP027555.1_1gp73, STX1A_CP027577.1_3gp76, STX1A_CP027582.1_13gp78, STX1A_CP027599.1_17gp83, STX2A_CP009104.1_3gp95, STX2A_CP027342.1_7gp82, STX2A_CP027371.1_3gp71, STX2C_CP027366.1_6gp74	Siphoviridae
1570	14	14	Hypothetical protein	CP024289.1_2gp40, CP027355.1_3gp38, STX1A_CP027457.1_4gp30, STX2A_AP010960.1_12gp31, STX2A_CP006262.1_8gp30, STX2A_CP014583.1_2gp25, STX2A_CP014670.1_15gp41, STX2A_CP018237.1_10gp26, STX2A_CP027319.1_3gp60, STX2A_CP027388.1_8gp48, STX2C_CP015240.1_8gp49, STX2C_CP027366.1_6gp27, STX2D_CP015020.1_3gp102, STX2D_CP015244.1_7gp48	Siphoviridae
1571	1	1	HNH endonuclease	STX1A_CP027380.1_1gp78	Siphoviridae
1572	2	2	Hypothetical protein	STX2A_CP027452.1_4gp40, STX2A_CP027462.1_8gp38	Siphoviridae
1573	1	1	Hypothetical protein	STX2A_CP014583.1_16gp86	Siphoviridae
1574	3	3	Peptide ABC transporter ATP-binding protein SapF	STX2A_CP013029.1_11gp47, STX2A_CP027445.1_2gp39, STX2A_CP027459.1_10gp39	Podoviridae; unclassified
1575	29	29	YdfR family protein	AJ556162gp77, CP027587.1_12gp83, CP027587.1_2gp78, CP027587.1_7gp78, CP037945gp95, FJ184280gp73, STX1A_AP010953.1_5gp92, STX1A_CP013029.1_1gp69, STX1A_CP015842.1_16gp74, STX1A_CP015843.2_17gp54, STX1A_CP015846.1_16gp74, STX1A_CP016625.1_17gp171, STX1A_CP020092.1_2gp80, STX1A_CP020106.1_4gp80, STX1A_CP027325.1_3gp70, STX1A_CP027352.1_5gp97, STX1A_CP027361.1_13gp99, STX1A_CP027387.1_17gp99, STX1A_C…	Siphoviridae; Podoviridae; unclassified
1576	3	3	Tryptophan synthase alpha chain	STX1A_CP027313.1_2gp51, STX1A_CP027546.1_7gp49, STX2D_CP015020.1_3gp95	Siphoviridae
1577	1	1	Membrane protein	STX1A_CP028112.1_21gp43	Siphoviridae
1578	5	4	IS1 family transposase	CP027340.1_7gp62, CP027586.1_11gp16, CP027586.1_11gp45, STX1A_CP020106.1_4gp27, STX2D_CP015020.1_3gp86	Podoviridae; Siphoviridae
1579	46	46	Cell division inhibitor protein	CP021339.1_17gp47, CP027340.1_7gp66, HE664024gp48, HG792102gp45, HG792103gp46, HG792104gp45, HG792105gp47, HQ424691gp58, JQ011318gp52, KP682371gp58, KP682374gp55, KU298437gp45, KY914478gp55, MN067333gp53, STX1A_CP027312.1_3gp56, STX1A_CP028122.1_3gp61, STX2A_AP010958.1_10gp52, STX2A_CP003289.1_7gp49, STX2A_CP003297.1_7gp47, STX2A_CP003301.1_8gp47, STX2A_CP006027.1_14gp57, STX2A_CP011331.1_8gp48, …	Podoviridae; Siphoviridae; unclassified
1580	65	62	Phage tail protein	CP021339.1_18gp8, CP024289.1_2gp10, CP024289.1_3gp8, CP024289.1_5gp8, CP024289.1_7gp8, CP027340.1_2gp8, CP027355.1_3gp8, CP027449.1_3gp8, CP027449.1_4gp10, CP027449.1_5gp25, CP027586.1_7gp8, KF030445gp8, STX1A_AP010960.1_16gp8, STX1A_BA000007.3_14gp11, STX1A_CP001925.1_12gp11, STX1A_CP008957.1_17gp11, STX1A_CP012802.1_12gp11, STX1A_CP013662.1_1gp10, STX1A_CP015023.1_6gp8, STX1A_CP016755.1_4gp10, …	Siphoviridae; unclassified
1581	63	62	Rha family transcriptional regulator	CP024289.1_2gp78, CP027351.1_11gp72, CP027449.1_4gp72, CP037943gp93, HE664024gp76, HG792102gp69, HG792103gp70, HG792105gp73, KJ603229gp82, KU298437gp69, MN067333gp80, STX1A_CP012693.1_7gp82, STX1A_CP013025.1_9gp78, STX1A_CP014752.1_8gp112, STX1A_CP024479.1_7gp104, STX1A_CP027219.1_10gp160, STX1A_CP027313.1_2gp106, STX1A_CP027338.1_13gp58, STX1A_CP027368.1_4gp90, STX1A_CP027373.1_6gp79, STX1A_CP02…	Siphoviridae; Podoviridae; unclassified
1582	22	22	Head-tail joining protein	CP024289.1_2gp3, CP027449.1_4gp3, CP027587.1_7gp3, STX1A_CP013662.1_1gp3, STX1A_CP027457.1_4gp3, STX2A_CP009106.2_6gp3, STX2A_CP013029.1_11gp3, STX2A_CP023541.1_6gp3, STX2A_CP027342.1_2gp3, STX2A_CP027371.1_4gp3, STX2A_CP027373.1_2gp3, STX2A_CP027440.1_1gp3, STX2A_CP027445.1_2gp3, STX2A_CP027459.1_10gp3, STX2A_CP027462.1_8gp3, STX2A_CP027584.1_2gp3, STX2A_CP028122.1_9gp3, STX2D_CP027310.1_1gp4, S…	Siphoviridae; Podoviridae; unclassified
1583	3	3	alpha-amylase	STX1A_CP021335.1_18gp46, STX1A_CP027766.1_15gp44, STX1A_CP028117.1_13gp50	Siphoviridae
1584	1	1	Hypothetical protein	STX1A_CP027368.1_4gp41	Podoviridae
1585	1	1	YfdX family protein	CP037941gp32	Podoviridae
1586	1	1	Protein kinase	STX1A_CP014752.1_8gp84	Siphoviridae
1587	3	3	Hypothetical protein	CP039404gp44, LN997803gp30, STX2F_CP027550.1_5gp50	Siphoviridae
1588	1	1	Phage terminase large subunit family protein	STX2D_CP027310.1_1gp3	Siphoviridae
1589	7	7	n.d.	CP024289.1_5gp93, CP027449.1_5gp105, STX2A_CP014583.1_2gp59, STX2A_CP014670.1_15gp75, STX2A_CP016628.1_5gp84, STX2A_CP016828.1_7gp164, STX2D_CP028381.1_8gp99	Siphoviridae
1590	13	11	Tyrosine-type recombinase/integrase	CP027586.1_1gp32, STX1A_CP027548.1_3gp28, STX1D_CP027447.1_5gp79, STX2A_CP009104.1_3gp28, STX2A_CP009104.1_3gp53, STX2A_CP013185.1_6gp38, STX2A_CP016828.1_7gp124, STX2A_CP016828.1_7gp54, STX2A_CP023061.1_7gp36, STX2A_CP027342.1_7gp39, STX2A_CP027371.1_3gp29, STX2A_CP028381.1_3gp29, STX2E_CP027437.1_1gp26	Siphoviridae; unclassified
1591	1	1	IS21 family transposase	STX2E_CP022279.1_9gp68	unclassified
1592	6	6	Host cell division inhibitor Icd-like protein	CP037945gp40, STX1A_AP010953.1_5gp37, STX1A_CP027352.1_5gp37, STX1A_CP027390.1_9gp38, STX1A_CP028116.1_7gp39, STX1A_CP028126.1_8gp43	Siphoviridae
1593	43	43	Recombination and repair protein RecT	CP021339.1_17gp41, HE664024gp45, HG792102gp42, HG792103gp43, HG792104gp42, HG792105gp44, HQ424691gp55, JQ011318gp49, KP682371gp55, KP682374gp52, KU298437gp42, KY914478gp52, MN067333gp49, STX1A_CP027312.1_3gp53, STX1A_CP028122.1_3gp58, STX2A_AP010958.1_10gp48, STX2A_CP003289.1_7gp45, STX2A_CP003297.1_7gp44, STX2A_CP003301.1_8gp44, STX2A_CP006027.1_14gp53, STX2A_CP011331.1_8gp45, STX2A_CP013663.1_7…	Poviridae; Siphoviridae
1594	5	5	Replication protein	CP027340.1_2gp52, CP027586.1_7gp46, STX2A_CP009106.2_6gp63, STX2A_CP023541.1_6gp63, STX2E_CP031546.1_5gp94	Siphoviridae; unclassified
1595	64	62	Replication protein	AJ556162gp57, CP015831.1_3gp61, CP015831.1_4gp52, CP015832.1_3gp61, CP015832.1_4gp52, CP033605gp73, CP037943gp69, CP037945gp77, KP682381gp58, STX1A_AP010953.1_5gp73, STX1A_AP010958.1_13gp57, STX1A_BA000007.3_14gp63, STX1A_CP001925.1_12gp60, STX1A_CP008957.1_17gp64, STX1A_CP012693.1_7gp57, STX1A_CP012802.1_12gp60, STX1A_CP013029.1_1gp50, STX1A_CP013029.1_1gp51, STX1A_CP014752.1_8gp88, STX1A_CP0150…	Siphoviridae; Podoviridae
1596	7	7	Holliday junction branch migration DNA helicase RuvB	CP024289.1_2gp37, CP027355.1_3gp35, STX2A_CP014670.1_15gp38, STX2A_CP027319.1_3gp51, STX2A_CP027388.1_8gp39, STX2C_CP015240.1_8gp36, STX2D_CP015244.1_7gp33	Siphoviridae
1597	3	3	Hypothetical protein	CP027587.1_12gp33, CP037945gp34, STX1A_CP028126.1_8gp37	Siphoviridae
1598	1	1	n.d.	STX1A_CP022050.2_13gp10	Siphoviridae
1599	109	109	Hypothetical protein	CP015831.1_3gp6, CP015832.1_3gp6, CP021339.1_17gp6, CP027323.1_6gp6, CP027323.1_9gp6, CP027340.1_7gp6, CP027586.1_11gp7, CP033605gp9, CP037941gp6, EU311208gp8, HE664024gp6, HG792102gp6, HG792103gp6, HG792104gp6, HG792105gp6, HQ424691gp6, JQ011318gp7, KF766125gp6, KJ603229gp6, KP682371gp6, KP682372gp6, KP682373gp6, KP682374gp6, KP682375gp6, KP682376gp6, KP682377gp6, KP682379gp6, KP682380gp6, KP682…	Podoviridae
1600	14	14	Inner membrane protein yecN	CP024289.1_2gp39, CP027355.1_3gp37, STX1A_CP027457.1_4gp29, STX2A_AP010960.1_12gp30, STX2A_CP006262.1_8gp29, STX2A_CP014583.1_2gp24, STX2A_CP014670.1_15gp40, STX2A_CP018237.1_10gp25, STX2A_CP027319.1_3gp59, STX2A_CP027388.1_8gp47, STX2C_CP015240.1_8gp48, STX2C_CP027366.1_6gp26, STX2D_CP015020.1_3gp101, STX2D_CP015244.1_7gp47	Siphoviridae
1601	5	4	YkgJ family cysteine cluster protein	CP027340.1_8gp29, STX2A_CP009104.1_3gp27, STX2A_CP009104.1_3gp52, STX2A_CP016628.1_5gp24, STX2A_CP027371.1_4gp35	Siphoviridae; unclassified
1602	4	4	Peptidase	STX1A_CP016755.1_4gp7, STX1A_CP022050.2_13gp22, STX1A_CP027544.1_8gp7, STX2A_CP016828.1_7gp31	Siphoviridae
1603	37	36	Hypothetical protein	CP024289.1_3gp69, EU311208gp35, EU311208gp36, KP682372gp28, KP682373gp28, KP682375gp28, KP682376gp28, KP682377gp28, KP682379gp28, KP682380gp28, KP682382gp28, KP682384gp28, KP682386gp31, KP682387gp28, KP682389gp29, KP682390gp28, KP682392gp32, NC_004913gp29, NC_004914gp30, STX1A_CP027552.1_5gp29, STX2A_AP012529gp29, STX2A_AP012531gp29, STX2A_AP012535gp29, STX2A_BA000007.3_4gp28, STX2A_CP001925.1_5g…	Podoviridae; Siphoviridae
1604	2	2	Flagellar protein FlhE	STX2C_CP015240.1_8gp39, STX2D_CP015244.1_7gp36	Siphoviridae
1605	3	3	Anthranilate synthase component I	STX1A_CP027313.1_2gp55, STX1A_CP027546.1_7gp53, STX2D_CP015020.1_3gp99	Siphoviridae
1606	1	1	Membrane-bound lytic transglycosylase F	STX2C_CP027366.1_8gp28	Siphoviridae
1607	1	1	DNA polymerase	STX2C_CP027366.1_8gp37	Siphoviridae
1608	10	10	Hypothetical protein	STX1A_AP010958.1_13gp33, STX1A_CP013029.1_1gp30, STX1A_CP027325.1_3gp31, STX1A_CP027388.1_15gp32, STX1A_CP027445.1_12gp42, STX1A_CP027464.1_15gp35, STX2C_CP023673.1_17gp46, STX2C_CP024056.1_17gp85, STX2C_CP024618.1_3gp39, STX2C_CP027591.1_15gp46	Siphoviridae
1609	4	4	Cytochrome bd-II oxidase subunit 1	STX1A_CP022050.2_13gp53, STX2A_CP013185.1_6gp31, STX2A_CP023061.1_7gp32, STX2A_CP027342.1_7gp35	Siphoviridae
1610	4	4	Multidrug efflux MFS transporter permease subunit EmrY	CP037941gp41, STX1A_CP015241.1_2gp29, STX2A_CP022407.1_16gp3, STX2A_CP027331.1_11gp35	Podoviridae
1611	3	3	Hypothetical protein	STX1A_CP027361.1_13gp31, STX2A_CP027445.1_2gp107, STX2A_CP027459.1_10gp104	Podoviridae; Siphoviridae
1612	1	1	Phage minor tail protein	STX2C_CP024056.1_17gp13	Siphoviridae
1613	1	1	Hypothetical protein	STX2E_CP022279.1_9gp86	unclassified
1614	3	3	Hypothetical protein	STX1A_CP027548.1_3gp75, STX2A_CP027462.1_8gp72, STX2E_CP027437.1_1gp72	Siphoviridae; unclassified
1615	1	1	n.d.	STX2E_CP031546.1_5gp21	unclassified
1616	1	1	Hypothetical protein	STX2E_CP031546.1_5gp52	unclassified
1617	1	1	n.d.	STX2F_CP027550.1_5gp35	Siphoviridae
1618	1	1	n.d.	STX2_AP012538gp59	Siphoviridae
1619	54	54	Hypothetical protein	CP033605_2gp84, CP033605gp82, KP682372gp66, KP682373gp66, KP682376gp66, KP682377gp66, KP682379gp66, KP682381gp67, KP682382gp66, KP682384gp66, KP682387gp66, KP682389gp71, KP682390gp66, NC_004914gp69, STX1A_CP013029.1_1gp58, STX1A_CP014752.1_8gp96, STX1A_CP024479.1_7gp85, STX1A_CP027380.1_1gp55, STX1A_CP027442.1_12gp70, STX1A_CP027472.1_11gp69, STX1A_CP027552.1_5gp79, STX1A_CP027555.1_1gp54, STX1A_…	Siphoviridae; Podoviridae
1620	3	3	Hypothetical protein	STX1A_CP027361.1_13gp28, STX1A_CP027548.1_3gp31, STX2E_CP027437.1_1gp29	Siphoviridae; unclassified
1621	3	3	DUF4222 domain-containing protein	STX1A_CP027319.1_6gp88, STX2A_CP027319.1_3gp75, STX2E_CP022279.1_9gp52	Siphoviridae; unclassified
1622	1	1	Putative minor tail protein	STX2A_CP016828.1_7gp34	Siphoviridae
1623	3	3	Hypothetical protein	CP024289.1_5gp35, STX2A_CP016628.1_5gp34, STX2A_CP027584.1_2gp38	Siphoviridae; unclassified
1624	2	2	Hypothetical protein	CP037941gp65, STX2A_CP027331.1_11gp60	Podoviridae
1625	16	16	Hypothetical protein	CP027351.1_11gp47, CP033605gp78, STX1A_AP010958.1_13gp64, STX2A_CP001164.1_16gp77, STX2A_CP001368.1_15gp82, STX2A_CP008805.1_14gp81, STX2A_CP010304.1_15gp90, STX2A_CP014314.1_2gp82, STX2A_CP022407.1_16gp53, STX2A_CP027317.1_5gp75, STX2A_CP027435.1_12gp74, STX2A_CP027454.1_11gp80, STX2A_CP028110.1_11gp73, STX2A_CP029692.1_15gp60, STX2A_NC_008464gp63, STX2_AP012533gp65	Podoviridae; Siphoviridae
1626	4	4	Hypothetical protein	CP015831.1_4gp55, CP015832.1_4gp55, STX1A_CP018241.1_12gp58, STX1A_CP018243.1_14gp56	Siphoviridae
1627	52	52	Hypothetical protein	CP015831.1_6gp60, CP015832.1_6gp56, CP033605_2gp68, FM180578gp48, KP682372gp52, KP682373gp52, KP682375gp52, KP682376gp53, KP682377gp52, KP682379gp52, KP682380gp52, KP682382gp52, KP682384gp52, KP682386gp55, KP682387gp52, KP682389gp56, KP682390gp52, KP682392gp57, NC_004913gp54, NC_004914gp54, STX2A_BA000007.3_4gp63, STX2A_CP015023.1_14gp63, STX2A_CP016755.1_15gp59, STX2A_CP017440.1_12gp56, STX2A_CP…	Siphoviridae; Podoviridae
1628	2	2	Hypothetical protein	STX1A_CP027544.1_8gp47, STX2A_CP027319.1_3gp8	Siphoviridae
1629	18	18	General stress protein	CP037943gp41, STX1A_CP027312.1_3gp29, STX1A_CP027313.1_2gp50, STX1A_CP027546.1_7gp48, STX1A_CP027552.1_5gp34, STX1A_CP028122.1_3gp25, STX2A_BA000007.3_4gp33, STX2A_CP001925.1_5gp33, STX2A_CP012802.1_9gp31, STX2A_CP015023.1_14gp33, STX2A_CP016755.1_15gp35, STX2A_CP017249.1_6gp32, STX2A_CP017251.1_6gp32, STX2A_CP017440.1_12gp34, STX2A_CP017444.1_12gp34, STX2A_CP017669.1_8gp33, STX2A_CP027394.1_12gp…	Podoviridae; Siphoviridae
1630	1	1	Phage minor tail protein L	STX2C_CP015020.1_6gp18	Siphoviridae
1631	2	2	DedA family protein	STX1A_CP015842.1_16gp44, STX1A_CP015846.1_16gp44	Siphoviridae
1632	3	3	Hypothetical protein	CP039404gp48, LN997803gp34, STX2F_CP027550.1_5gp54	Siphoviridae
1633	10	10	Two-component system response regulator PhoP	CP027340.1_8gp36, CP027587.1_7gp52, CP037943gp30, STX1A_CP014752.1_8gp45, STX1A_CP024479.1_7gp30, STX1A_CP027219.1_10gp88, STX1A_CP027387.1_17gp36, STX1A_CP027472.1_11gp28, STX2A_CP013663.1_7gp24, STX2A_CP027440.1_1gp32	Siphoviridae; Podoviridae; unclassified
1634	3	3	Phage portal protein	CP027340.1_8gp6, STX1A_CP016625.1_17gp91, STX2C_CP024056.1_17gp6	Siphoviridae
1635	172	170	YqaJ viral recombinase family protein	AJ556162gp45, CP015831.1_3gp51, CP015831.1_4gp45, CP015831.1_6gp49, CP015832.1_3gp51, CP015832.1_4gp45, CP015832.1_6gp45, CP021339.1_17gp40, CP027323.1_6gp23, CP027340.1_7gp60, CP033605_2gp58, CP033605gp57, CP037941gp92, CP037943gp54, EU311208gp54, FJ184280gp44, FM180578gp41, HE664024gp44, HG792102gp41, HG792103gp42, HG792104gp41, HG792105gp43, HQ424691gp54, JQ011318gp48, KF766125gp34, KJ603229gp…	Siphoviridae; Podoviridae
1636	75	56	Hypothetical protein	CP033605gp51, CP033605gp52, CP037941gp85, CP037941gp86, EU311208gp48, HQ424691gp44, HQ424691gp45, KP682371gp44, KP682371gp45, KP682372gp40, KP682373gp40, KP682374gp41, KP682374gp42, KP682375gp40, KP682376gp40, KP682377gp40, KP682379gp40, KP682380gp40, KP682381gp40, KP682381gp41, KP682382gp40, KP682384gp40, KP682386gp43, KP682387gp40, KP682389gp41, KP682390gp40, KP682392gp45, NC_004913gp41, NC_004…	Podoviridae; Siphoviridae; unclassified
1637	3	3	GntR family transcriptional regulator	CP024289.1_3gp39, CP027449.1_5gp55, STX2D_CP028381.1_8gp54	Siphoviridae
1638	16	16	Peroxyureidoacrylate/ureidoacrylate amidohydrolase RutB	CP027340.1_7gp35, CP027586.1_11gp39, STX1A_CP027368.1_4gp37, STX1A_CP027552.1_5gp41, STX1A_CP028122.1_3gp31, STX2A_BA000007.3_4gp40, STX2A_CP001925.1_5gp40, STX2A_CP015023.1_14gp40, STX2A_CP015228.1_5gp31, STX2A_CP017249.1_6gp38, STX2A_CP017251.1_6gp38, STX2A_CP017669.1_8gp40, STX2A_CP022086.2_2gp29, STX2A_CP023535.1_11gp30, STX2A_CP027394.1_12gp30, STX2A_HF572917.2_3gp30	Podoviridae
1639	16	16	Putative antirepressor	CP037943gp89, STX1A_CP012693.1_7gp78, STX1A_CP014752.1_8gp109, STX1A_CP024479.1_7gp100, STX1A_CP027219.1_10gp154, STX1A_CP027313.1_2gp102, STX1A_CP027319.1_6gp35, STX1A_CP027338.1_13gp53, STX1A_CP027472.1_11gp84, STX1A_CP027546.1_7gp71, STX1A_CP027555.1_1gp69, STX1A_CP027577.1_3gp71, STX1A_CP027582.1_13gp73, STX1A_CP027599.1_17gp78, STX1A_CP028112.1_21gp102, STX2A_CP027342.1_7gp77	Siphoviridae
1640	9	9	Replication protein	CP033605gp32, STX1A_CP015241.1_2gp42, STX1A_CP018245.1_16gp39, STX2A_CP001164.1_16gp32, STX2A_CP001368.1_15gp38, STX2A_CP008805.1_14gp38, STX2A_CP010304.1_15gp44, STX2A_CP014314.1_2gp38, STX2A_CP018239.1_14gp39	Podoviridae
1641	2	2	Hypothetical protein	STX2A_CP013029.1_11gp76, STX2A_CP027445.1_2gp66	Podoviridae; unclassified
1642	2	2	Transcriptional regulator	STX2A_CP016628.1_5gp56, STX2A_CP027440.1_1gp51	Siphoviridae; unclassified
1643	4	4	n.d.	HG792103gp24, STX2A_CP003289.1_7gp24, STX2A_CP011331.1_8gp24, STX2A_CP015228.1_5gp24	Podoviridae
1644	4	4	Hypothetical protein	KJ603229gp27, STX1A_CP013025.1_9gp27, STX1A_CP027373.1_6gp25, STX1A_CP027440.1_5gp24	Podoviridae
1645	1	1	Hypothetical protein	STX2D_CP028381.1_8gp8	Siphoviridae
1646	1	1	Hypothetical protein	CP037941gp30	Podoviridae
1647	3	3	Sulfurtransferase TusA family protein	STX2C_CP015843.2_15gp38, STX2C_CP018245.1_14gp34, STX2C_CP018252.1_13gp33	Siphoviridae
1648	1	1	TraR/DksA family transcriptional regulator	STX1A_CP027219.1_10gp40	Siphoviridae
1649	1	1	tRNA-dihydrouridine synthase	KF030445gp28	Siphoviridae
1650	2	2	Hypothetical protein	CP037941gp64, STX2A_CP027331.1_11gp59	Podoviridae
1651	3	3	Hypothetical protein	CP027323.1_9gp58, STX1A_CP027319.1_6gp86, STX2E_CP031546.1_5gp88	Podoviridae; Siphoviridae; unclassified
1652	2	2	SocA family protein	STX1A_CP027577.1_3gp34, STX1A_CP028112.1_21gp68	Siphoviridae
1653	6	6	Phage tail protein	CP027587.1_7gp10, STX2A_CP013029.1_11gp10, STX2A_CP027445.1_2gp10, STX2A_CP027459.1_10gp10, STX2E_CP027437.1_1gp10, STX2G_CP015229.1_11gp10	Podoviridae; Siphoviridae; unclassified
1654	2	2	Hypothetical protein	STX2E_CP031546.1_5gp112, STX2E_NC_003356gp64	Myoviridae; unclassified
1655	4	4	Hypothetical protein	CP027587.1_12gp43, CP027587.1_2gp35, STX1A_CP012693.1_7gp38, STX1A_CP027599.1_17gp38	Siphoviridae
1656	10	10	3'-5' exoribonuclease	CP024289.1_7gp34, CP027449.1_3gp35, CP027587.1_12gp47, KF030445gp32, STX1A_CP027577.1_3gp38, STX1A_CP028112.1_21gp72, STX2A_CP009104.1_3gp31, STX2A_CP027452.1_4gp39, STX2A_CP027462.1_8gp37, STX2D_CP027310.1_1gp34	Siphoviridae
1657	3	2	Cytolethal distending toxin type I subunit CdtC	CP039404gp31, STX2F_CP027550.1_5gp27, STX2F_CP027550.1_5gp28	Siphoviridae
1658	3	3	Hypothetical protein	CP015831.1_6gp5, CP015832.1_6gp5, STX2_AP012539gp5	Siphoviridae
1659	1	1	Baseplate assembly protein	STX2E_CP031546.1_5gp14	unclassified
1660	1	1	Hypothetical protein	STX1A_CP027548.1_3gp147	Siphoviridae
1661	5	5	Hypothetical protein	STX1A_AP010958.1_13gp32, STX1A_CP013029.1_1gp29, STX1A_CP027325.1_3gp30, STX1A_CP027445.1_12gp41, STX1A_CP027464.1_15gp34	Siphoviridae
1662	22	22	Hypothetical protein	CP024289.1_3gp83, CP024289.1_5gp90, CP027449.1_4gp66, CP027449.1_5gp101, CP027449.1_9gp52, STX1A_CP027319.1_6gp105, STX2A_CP009104.1_3gp88, STX2A_CP009106.2_6gp79, STX2A_CP016828.1_7gp161, STX2A_CP023541.1_6gp79, STX2A_CP027319.1_3gp94, STX2A_CP027342.1_2gp67, STX2A_CP027342.1_7gp73, STX2A_CP027371.1_3gp64, STX2A_CP027371.1_4gp90, STX2A_CP027373.1_2gp69, STX2A_CP027440.1_1gp77, STX2A_CP027584.1_2…	Siphoviridae; unclassified
1663	1	1	Protein kinase	STX2D_CP015020.1_3gp44	Siphoviridae
1664	15	14	Hypothetical protein	CP027355.1_3gp54, STX1A_CP027544.1_8gp45, STX1A_CP027544.1_8gp46, STX2A_AP010960.1_12gp45, STX2A_CP006262.1_8gp44, STX2A_CP014583.1_16gp50, STX2A_CP014583.1_2gp39, STX2A_CP014670.1_15gp55, STX2A_CP018237.1_10gp40, STX2A_CP027319.1_3gp76, STX2A_CP027388.1_8gp64, STX2C_CP027366.1_6gp46, STX2D_CP015020.1_3gp118, STX2E_CP031546.1_5gp91, STX2E_NC_003356gp44	Siphoviridae; Myoviridae; unclassified
1665	1	1	Hypothetical protein	STX1D_CP027447.1_5gp21	unclassified
1666	6	6	30S ribosomal protein S16	STX1A_CP021335.1_18gp35, STX1A_CP027766.1_15gp34, STX1A_CP028117.1_13gp39, STX1A_CP028429.1_12gp34, STX1A_CP028432.1_12gp34, STX1A_CP029692.1_16gp34	Siphoviridae
1667	1	1	Type II toxin-antitoxin system HicA family toxin	CP027340.1_7gp68	Podoviridae
1668	2	1	Phage antirepressor Ant	STX2C_CP027366.1_8gp36, STX2C_CP027366.1_8gp40	Siphoviridae
1669	128	128	Phage recombination protein Bet	AJ556162gp46, CP015831.1_3gp52, CP015831.1_4gp46, CP015831.1_6gp50, CP015832.1_3gp52, CP015832.1_4gp46, CP015832.1_6gp46, CP027323.1_6gp24, CP033605_2gp61, CP033605gp58, CP037941gp93, CP037943gp55, EU311208gp55, FJ184280gp45, FM180578gp42, KF766125gp35, KJ603229gp37, KP682372gp47, KP682373gp47, KP682375gp47, KP682376gp47, KP682377gp47, KP682379gp47, KP682380gp47, KP682381gp47, KP682382gp47, KP682…	Podoviridae; Siphoviridae
1670	10	10	Hypothetical protein	CP037943gp50, STX1A_CP014752.1_8gp69, STX1A_CP020092.1_2gp46, STX1A_CP024479.1_7gp55, STX1A_CP027219.1_10gp112, STX1A_CP027313.1_2gp66, STX1A_CP027442.1_12gp45, STX1A_CP027472.1_11gp44, STX1A_CP027548.1_3gp115, STX1A_CP027582.1_13gp35	Siphoviridae
1671	65	65	Hypothetical protein	CP024289.1_2gp71, CP024289.1_5gp88, CP024289.1_7gp64, CP027449.1_3gp64, CP027449.1_5gp99, CP027449.1_9gp50, CP027586.1_11gp56, CP027586.1_1gp62, CP037943gp85, EU311208gp91, HE664024gp70, HQ424691gp81, KF030445gp62, KJ603229gp75, KP682371gp80, KP682374gp78, NC_004913gp78, STX1A_BA000007.3_14gp79, STX1A_CP001925.1_12gp76, STX1A_CP008957.1_17gp80, STX1A_CP012802.1_12gp78, STX1A_CP015023.1_6gp75, STX…	Siphoviridae; Podoviridae; unclassified
1672	1	1	Tail fiber protein	STX1A_CP028117.1_13gp25	Siphoviridae
1673	3	3	Helix-turn-helix transcriptional regulator	CP039404gp53, LN997803gp41, STX2F_CP027550.1_5gp60	Siphoviridae
1674	4	4	Hypothetical protein	STX2A_CP014583.1_16gp89, STX2A_CP027342.1_7gp60, STX2A_CP027371.1_3gp51, STX2A_CP028381.1_3gp51	Siphoviridae
1675	4	4	Excisionase	STX1A_CP027544.1_8gp30, STX1A_CP027766.1_15gp50, STX2E_CP031546.1_5gp76, STX2F_CP027550.1_5gp47	Siphoviridae; unclassified
1676	2	2	CsbD family protein	STX1A_CP028112.1_21gp62, STX2A_CP027452.1_4gp34	Siphoviridae
1677	1	1	DUF4043 family protein	STX2_NC_003525gp6	Podoviridae
1678	1	1	n.d.	STX1D_CP027447.1_5gp74	unclassified
1679	6	6	Protein ninF	NC_004913gp69, STX1A_CP016755.1_4gp71, STX1A_CP017440.1_3gp67, STX1A_CP021335.1_18gp51, STX1A_CP027766.1_15gp81, STX1A_KU977419gp66	Siphoviridae; Podoviridae
1680	1	1	Hypothetical protein	STX2A_CP013029.1_11gp158	unclassified
1681	1	1	Host specificity J domain protein	STX2A_CP009104.1_3gp40	Siphoviridae
1682	2	2	Alanine racemase	STX1A_CP027577.1_3gp33, STX1A_CP028112.1_21gp33	Siphoviridae
1683	1	1	Head protein	STX1A_CP027219.1_10gp31	Siphoviridae
1684	2	2	LysR family transcriptional regulator	STX2C_CP015843.2_15gp33, STX2C_CP018252.1_13gp29	Siphoviridae
1685	1	1	HTH-type transcriptional regulator Cbl	CP027587.1_7gp48	unclassified
1686	46	45	Restriction endonuclease	CP021339.1_17gp51, HE664024gp51, HG792102gp48, HG792103gp49, HG792104gp48, HG792105gp50, HQ424691gp61, JQ011318gp56, KP682371gp60, KP682374gp57, KU298437gp48, KY914478gp58, KY914478gp59, MN067333gp57, STX1A_CP027312.1_3gp60, STX1A_CP028122.1_3gp63, STX2A_AP010958.1_10gp56, STX2A_CP003289.1_7gp52, STX2A_CP003297.1_7gp49, STX2A_CP003301.1_8gp49, STX2A_CP006027.1_14gp61, STX2A_CP011331.1_8gp51, STX2…	Podoviridae; Siphoviridae; unclassified
1687	39	39	DUF551 domain-containing protein	CP021339.1_17gp29, CP027351.1_11gp10, CP037945gp58, HE664024gp35, HG792102gp33, HG792103gp34, HG792104gp33, HG792105gp35, KU298437gp33, MN067333gp38, STX1A_AP010953.1_5gp54, STX1A_CP027352.1_5gp55, STX1A_CP027361.1_13gp61, STX1A_CP027387.1_17gp57, STX1A_CP027390.1_9gp59, STX1A_CP027548.1_3gp48, STX1A_CP028116.1_7gp59, STX1A_CP028126.1_8gp64, STX1A_KU977419gp35, STX2A_AP010958.1_10gp37, STX2A_CP00…	Podoviridae; Siphoviridae
1688	1	1	Diadenosine tetraphosphatase	STX1A_CP028112.1_21gp37	Siphoviridae
1689	1	1	Omptin family outer membrane protease OmpT	STX1A_CP013662.1_1gp27	unclassified
1690	7	7	Replication protein O	CP027351.1_11gp42, CP027587.1_2gp57, STX2A_CP022407.1_16gp48, STX2A_CP027317.1_5gp69, STX2A_CP027435.1_12gp68, STX2A_CP027454.1_11gp75, STX2A_CP028110.1_11gp67	Podoviridae; Siphoviridae
1691	2	2	Host cell division inhibitor Icd-like protein	STX1D_CP027447.1_5gp12, STX2A_CP027319.1_3gp7	Siphoviridae; unclassified
1692	1	1	Hypothetical protein	STX1D_CP027447.1_5gp15	unclassified
1693	9	9	4Fe-4S binding protein	STX1A_CP012693.1_7gp29, STX1A_CP014752.1_8gp61, STX1A_CP024479.1_7gp47, STX1A_CP027219.1_10gp104, STX1A_CP027313.1_2gp58, STX1A_CP027472.1_11gp35, STX1A_CP027546.1_7gp56, STX1A_CP027582.1_13gp27, STX1A_CP027599.1_17gp29	Siphoviridae
1694	1	1	Nicotinate-nucleotide--dimethylbenzimidazole phosphoribosyltransferase	CP027587.1_7gp44	unclassified
1695	79	79	Hok/Gef family protein	CP015831.1_3gp19, CP015832.1_3gp19, CP024289.1_5gp20, CP027323.1_9gp18, CP027340.1_2gp22, CP027340.1_7gp19, CP027340.1_8gp25, CP027449.1_3gp20, CP027449.1_9gp23, CP027586.1_11gp22, CP027586.1_1gp24, CP027586.1_7gp21, EU311208gp23, HE664024gp18, HG792102gp17, HG792103gp17, HG792105gp17, HQ424691gp19, KF030445gp20, KF766125gp17, KJ603229gp19, KP682371gp19, KP682374gp19, KP682389gp19, KP682392gp22, …	Podoviridae; Siphoviridae; unclassified
1696	1	1	Hypothetical protein	STX2C_CP024618.1_3gp14	Siphoviridae
1697	1	1	Sialate O-acetylesterase	STX2A_CP014583.1_16gp69	Siphoviridae
1698	1	1	Late control protein	STX2E_CP031546.1_5gp27	unclassified
1699	1	1	Restriction enzyme BgcI subunit beta	CP027323.1_9gp71	Podoviridae
1700	2	2	Baseplate J/gp47 family protein	STX1A_CP027219.1_10gp18, STX2C_CP024056.1_17gp55	Siphoviridae
1701	1	1	ParA family protein	STX1A_CP022050.2_13gp74	Siphoviridae
1702	1	1	Baseplate J/gp47 family protein	STX2E_NC_003356gp20	Myoviridae
1703	1	1	YdfR family protein	STX2E_CP022279.1_9gp80	unclassified
1704	25	22	Tyrosine-type recombinase/integrase	CP024289.1_5gp57, CP027340.1_8gp58, CP027587.1_2gp30, CP037943gp44, STX1A_CP012693.1_7gp31, STX1A_CP014752.1_8gp63, STX1A_CP016625.1_17gp27, STX1A_CP016625.1_17gp45, STX1A_CP024479.1_7gp49, STX1A_CP027219.1_10gp106, STX1A_CP027313.1_2gp34, STX1A_CP027313.1_2gp60, STX1A_CP027472.1_11gp37, STX1A_CP027546.1_7gp34, STX1A_CP027546.1_7gp58, STX1A_CP027582.1_13gp29, STX1A_CP027599.1_17gp31, STX2A_CP0145…	Siphoviridae; unclassified
1705	15	15	Cupin domain-containing protein	CP024289.1_5gp29, CP027340.1_8gp34, CP027449.1_9gp31, CP027587.1_12gp35, CP037945gp36, STX1A_AP010953.1_5gp33, STX1A_CP027352.1_5gp33, STX1A_CP027387.1_17gp34, STX1A_CP027390.1_9gp34, STX1A_CP028116.1_7gp35, STX1A_CP028126.1_8gp39, STX2A_CP016628.1_5gp29, STX2A_CP027371.1_4gp39, STX2A_CP027440.1_1gp30, STX2A_CP027584.1_2gp32	Siphoviridae; unclassified
1706	67	63	DUF968 domain-containing protein	CP024289.1_2gp65, CP024289.1_3gp71, CP024289.1_5gp78, CP024289.1_7gp54, CP027340.1_2gp58, CP027340.1_8gp78, CP027355.1_3gp60, CP027449.1_3gp55, CP027449.1_4gp54, CP027449.1_5gp89, CP027449.1_9gp38, CP027586.1_1gp51, CP027586.1_7gp52, KF030445gp53, STX1A_CP013662.1_1gp52, STX1A_CP016625.1_17gp66, STX1A_CP016625.1_17gp67, STX1A_CP022050.2_13gp84, STX1A_CP027361.1_13gp49, STX1A_CP027457.1_4gp55, STX…	Siphoviridae; Podoviridae; unclassified
1707	2	2	Hypothetical protein	CP027340.1_2gp40, CP027586.1_7gp35	Siphoviridae
1708	1	1	Tail protein	STX1A_CP027219.1_10gp21	Siphoviridae
1709	3	3	CMD domain-containing protein	STX2A_CP013029.1_11gp44, STX2A_CP027445.1_2gp36, STX2A_CP027459.1_10gp36	Podoviridae; unclassified
1710	1	1	IS481 family transposase	STX2F_CP027550.1_5gp38	Siphoviridae
1711	1	1	Protease	STX1A_CP027219.1_10gp32	Siphoviridae
1712	2	2	alpha amylase	STX1A_CP021335.1_18gp45, STX1A_CP028117.1_13gp49	Siphoviridae
1713	1	1	Hypothetical protein	STX2A_CP027342.1_7gp75	Siphoviridae
1714	6	6	n.d.	STX1A_CP027368.1_4gp71, STX2A_CP022407.1_16gp59, STX2A_CP027317.1_5gp82, STX2A_CP027435.1_12gp80, STX2A_CP027454.1_11gp87, STX2A_CP028110.1_11gp79	Podoviridae
1715	6	6	Hypothetical protein	EU311208gp28, STX2A_CP027317.1_5gp23, STX2A_CP027435.1_12gp23, STX2A_CP027454.1_11gp29, STX2A_CP028110.1_11gp23, STX2_AP012534gp24	Podoviridae
1716	12	12	Acyltransferase	CP015831.1_3gp41, CP015832.1_3gp41, CP033605gp36, STX1A_CP015241.1_2gp46, STX1A_CP018245.1_16gp43, STX2A_CP001164.1_16gp36, STX2A_CP001368.1_15gp42, STX2A_CP008805.1_14gp42, STX2A_CP010304.1_15gp48, STX2A_CP014314.1_2gp42, STX2A_CP018239.1_14gp43, STX2A_CP030767.1_13gp40	Podoviridae
1717	2	2	Phage terminase, large subunit	STX2C_CP010304.1_12gp3, STX2C_CP024618.1_3gp3	Siphoviridae
1718	1	1	Hypothetical protein	STX2E_CP027437.1_1gp50	unclassified
1719	1	1	Hypothetical protein	STX2A_CP014583.1_16gp67	Siphoviridae
1720	2	2	Phage repressor protein CI	STX2A_CP027371.1_4gp62, STX2A_CP027373.1_2gp44	Siphoviridae; unclassified
1721	1	1	Putative major head protein/prohead protease	STX1A_CP014752.1_8gp3	Siphoviridae
1722	1	1	Hypothetical protein	STX1A_CP027219.1_10gp42	Siphoviridae
1723	1	1	Hypothetical protein	CP027586.1_1gp15	Siphoviridae
1724	106	106	Hypothetical protein	CP015831.1_3gp20, CP015832.1_3gp20, CP027323.1_9gp20, CP027340.1_7gp22, CP027586.1_11gp25, CP033605gp22, CP037941gp19, EU311208gp24, HE664024gp19, HG792102gp18, HG792103gp18, HG792104gp17, HG792105gp18, HQ424691gp20, JQ011318gp20, KF766125gp18, KJ603229gp20, KP682371gp20, KP682372gp19, KP682373gp19, KP682374gp20, KP682375gp19, KP682376gp19, KP682377gp19, KP682379gp19, KP682380gp19, KP682381gp22, …	Podoviridae
1725	68	65	Phage tail protein	CP021339.1_18gp9, CP024289.1_2gp11, CP024289.1_3gp9, CP024289.1_5gp9, CP024289.1_7gp9, CP027340.1_2gp9, CP027355.1_3gp9, CP027449.1_3gp9, CP027449.1_4gp11, CP027449.1_5gp26, CP027586.1_7gp9, CP027587.1_7gp11, KF030445gp9, STX1A_AP010960.1_16gp30, STX1A_BA000007.3_14gp12, STX1A_CP001925.1_12gp12, STX1A_CP008957.1_17gp12, STX1A_CP012802.1_12gp12, STX1A_CP013662.1_1gp11, STX1A_CP015023.1_6gp9, STX1A…	Siphoviridae; Podoviridae; unclassified
1726	51	51	Crossover junction endodeoxyribonuclease RusA	CP015831.1_4gp60, CP015832.1_4gp60, CP024289.1_3gp72, CP024289.1_5gp79, CP024289.1_7gp52, CP027323.1_6gp53, CP027340.1_2gp56, CP027340.1_8gp79, CP027449.1_3gp53, CP027449.1_5gp90, CP027449.1_9gp40, CP027586.1_1gp52, CP027586.1_7gp50, KF030445gp51, KF766125gp64, KJ603229gp65, STX1A_CP013025.1_9gp62, STX1A_CP013662.1_1gp49, STX1A_CP016625.1_17gp68, STX1A_CP018241.1_12gp63, STX1A_CP018243.1_14gp61, …	Siphoviridae; Podoviridae; unclassified
1727	2	2	XRE family transcriptional regulator	CP027340.1_8gp67, STX2A_CP013029.1_11gp138	Siphovirdae; unclassified
1728	4	4	Hydrogenase-1 operon protein HyaE	STX1A_CP022050.2_13gp51, STX2A_CP013185.1_6gp29, STX2A_CP023061.1_7gp30, STX2A_CP027342.1_7gp33	Siphoviridae
1729	3	3	Bifunctional anthranilate synthase glutamate amidotransferase component TrpG/anthranilate phosphoribosyltransferase TrpD	STX1A_CP027313.1_2gp54, STX1A_CP027546.1_7gp52, STX2D_CP015020.1_3gp98	Siphoviridae
1730	22	22	Phage portal protein	CP024289.1_2gp4, CP027449.1_4gp4, CP027587.1_7gp4, STX1A_CP013662.1_1gp4, STX1A_CP027457.1_4gp4, STX2A_CP009106.2_6gp4, STX2A_CP013029.1_11gp4, STX2A_CP023541.1_6gp4, STX2A_CP027342.1_2gp4, STX2A_CP027371.1_4gp4, STX2A_CP027373.1_2gp4, STX2A_CP027440.1_1gp4, STX2A_CP027445.1_2gp4, STX2A_CP027459.1_10gp4, STX2A_CP027462.1_8gp4, STX2A_CP027584.1_2gp4, STX2A_CP028122.1_9gp4, STX2D_CP027310.1_1gp5, S…	Siphovirdae; Podoviridae; unlassified
1731	1	1	DUF935 domain-containing protein	STX1A_CP027219.1_10gp35	Siphoviridae
1732	1	1	Hypothetical protein	STX2E_CP031546.1_5gp45	unclassified
1733	1	1	Cation/acetate symporter ActP	STX1A_CP028112.1_21gp54	Siphoviridae
1734	4	4	Hypothetical protein	CP015831.1_4gp49, CP015832.1_4gp49, STX1A_CP018241.1_12gp52, STX1A_CP018243.1_14gp50	Siphoviridae
1735	37	33	IS66-like element ISEc8 family transposase	CP027323.1_6gp64, CP027587.1_7gp41, MG986485gp39, STX1A_CP013662.1_1gp31, STX1A_CP015842.1_16gp32, STX1A_CP015843.2_17gp32, STX1A_CP015846.1_16gp32, STX1A_CP016625.1_17gp121, STX1A_CP016625.1_17gp30, STX1A_CP018245.1_16gp16, STX1A_CP027312.1_3gp13, STX1A_CP027313.1_2gp23, STX1A_CP027313.1_2gp27, STX1A_CP027361.1_13gp25, STX1A_CP027546.1_7gp23, STX1A_CP027546.1_7gp27, STX2A_AP012532gp78, STX2A_CP0…	Siphoviridae; Podoviridae; unclassified
1736	10	10	Peptide chain release factor 3	CP027340.1_2gp32, CP027586.1_7gp31, STX1A_AP010958.1_13gp27, STX1A_CP027325.1_3gp26, STX1A_CP027445.1_12gp27, STX1A_CP027464.1_15gp28, STX2C_CP023673.1_17gp27, STX2C_CP024618.1_3gp33, STX2C_CP027591.1_15gp26, STX2E_CP022279.1_9gp30	Siphoviridae; unclassified
1737	1	1	c-di-GMP phosphodiesterase PdeC	STX1A_CP028112.1_21gp45	Siphoviridae
1738	1	1	n.d.	CP027586.1_1gp27	Siphoviridae
1739	9	8	Hypothetical protein	CP024289.1_2gp27, STX2A_CP009106.2_6gp29, STX2A_CP013185.1_6gp23, STX2A_CP016828.1_7gp120, STX2A_CP016828.1_7gp52, STX2A_CP023541.1_6gp29, STX2A_CP027452.1_4gp25, STX2D_CP027310.1_1gp28, STX2D_CP027457.1_9gp28	Siphoviridae; unclassified
1740	1	1	n.d.	STX1A_CP013662.1_1gp71	unclassified
1741	1	1	HNH endonuclease	STX1A_AP010958.1_13gp67	Siphoviridae
1742	1	1	Sucrose operon repressor	CP037941gp44	Podoviridae
1743	2	2	Hypothetical protein	CP027340.1_2gp26, CP027586.1_7gp25	Siphoviridae
1744	1	1	Peptidase	STX2A_CP016828.1_7gp29	Siphoviridae
1745	1	1	Hypothetical protein	STX1A_CP028112.1_21gp44	Siphoviridae
1746	1	1	Putative excisionase	STX1A_CP027361.1_13gp26	Siphoviridae
1747	1	1	Phage tail protein	STX1A_CP013662.1_1gp25	unclassified
1748	4	4	Hypothetical protein	CP024289.1_3gp52, CP027449.1_5gp68, STX2A_CP013185.1_6gp41, STX2D_CP028381.1_8gp67	Siphoviridae
1749	1	1	Phage portal protein	STX1A_CP016625.1_17gp5	Siphoviridae
1750	1	1	Hypothetical protein	STX1A_CP022050.2_13gp45	Siphoviridae
1751	3	3	Transposase	STX1A_CP016625.1_17gp38, STX1A_CP027313.1_2gp43, STX1A_CP027319.1_6gp67	Siphoviridae
1752	1	1	Hypothetical protein	STX1A_CP028112.1_21gp59	Siphoviridae
1753	5	5	Hypothetical protein	CP037945gp31, STX1A_CP027338.1_13gp31, STX1A_CP027387.1_17gp30, STX1A_CP027442.1_12gp29, STX1A_CP028126.1_8gp34	Siphoviridae
1754	2	2	Hypothetical protein	KF766125gp41, STX1A_CP027373.1_6gp45	Podoviridae
1755	16	15	Hypothetical protein	CP024289.1_3gp20, CP024289.1_5gp21, CP027449.1_4gp25, KF030445gp21, STX2A_CP009104.1_3gp21, STX2A_CP009104.1_3gp47, STX2A_CP009106.2_6gp25, STX2A_CP023541.1_6gp25, STX2A_CP027342.1_2gp25, STX2A_CP027342.1_7gp23, STX2A_CP027371.1_3gp23, STX2A_CP027371.1_4gp29, STX2A_CP027462.1_8gp24, STX2A_CP028122.1_9gp24, STX2A_CP028381.1_3gp22, STX2D_CP027457.1_9gp23	Siphoviridae; unclassified
1756	1	1	Hypothetical protein	STX2E_CP031546.1_5gp64	unclassified
1757	5	5	Hypothetical protein	CP039404gp6, LN997803gp3, STX1D_CP027447.1_5gp33, STX2E_NC_003356gp3, STX2F_CP027550.1_5gp3	Siphoviridae; Myoviridae; unclassified
1758	2	2	Hypothetical protein	CP024289.1_3gp35, CP027449.1_5gp52	Siphoviridae
1759	1	1	4Fe-4S binding protein	CP027587.1_7gp49	unclassified
1760	1	1	T3SS effector zinc metalloprotease NleD	CP027587.1_7gp28	unclassified
1761	2	2	MFS transporter	STX1A_CP018245.1_16gp34, STX2A_CP027459.1_2gp32	Podoviridae
1762	4	4	Ni/Fe-hydrogenase b-type cytochrome subunit	STX1A_CP022050.2_13gp49, STX2A_CP013185.1_6gp27, STX2A_CP023061.1_7gp28, STX2A_CP027342.1_7gp31	Siphoviridae
1763	64	64	Helix-turn-helix transcriptional regulator	AJ556162gp55, CP027323.1_6gp36, CP027351.1_11gp38, CP033605gp70, CP037941gp103, CP037943gp66, CP037945gp74, EU311208gp65, STX1A_AP010953.1_5gp71, STX1A_AP010958.1_13gp54, STX1A_CP012693.1_7gp54, STX1A_CP013029.1_1gp48, STX1A_CP014752.1_8gp86, STX1A_CP015241.1_2gp68, STX1A_CP016625.1_17gp149, STX1A_CP018245.1_16gp64, STX1A_CP020092.1_2gp60, STX1A_CP020106.1_4gp58, STX1A_CP024479.1_7gp74, STX1A_CP0…	Siphoviridae; Podoviridae
1764	1	1	NlpC/P60 family protein	STX1A_CP014752.1_8gp31	Siphoviridae
1765	62	62	Replication protein P	AJ556162gp58, CP015831.1_3gp62, CP015831.1_4gp53, CP015832.1_3gp62, CP015832.1_4gp53, CP033605gp74, CP037943gp70, CP037945gp78, KP682381gp59, STX1A_AP010953.1_5gp74, STX1A_AP010958.1_13gp58, STX1A_BA000007.3_14gp64, STX1A_CP001925.1_12gp61, STX1A_CP008957.1_17gp65, STX1A_CP012693.1_7gp58, STX1A_CP012802.1_12gp61, STX1A_CP013029.1_1gp52, STX1A_CP014752.1_8gp89, STX1A_CP015023.1_6gp59, STX1A_CP0152…	Siphoviridae; Podoviridae
1766	127	127	Host-nuclease inhibitor protein gam	AJ556162gp47, CP015831.1_3gp53, CP015831.1_4gp47, CP015831.1_6gp51, CP015832.1_3gp53, CP015832.1_4gp47, CP015832.1_6gp47, CP027323.1_6gp25, CP033605_2gp62, CP033605gp59, CP037941gp94, CP037943gp56, EU311208gp56, FJ184280gp46, FM180578gp43, KF766125gp36, KJ603229gp38, KP682372gp48, KP682373gp48, KP682375gp48, KP682376gp48, KP682377gp48, KP682379gp48, KP682380gp48, KP682381gp48, KP682382gp48, KP682…	Siphoviridae; Podoviridae
1767	2	2	Hypothetical protein	CP015831.1_3gp57, CP015832.1_3gp57	Podoviridae
1768	8	8	Hypothetical protein	CP024289.1_7gp33, CP027449.1_3gp34, KF030445gp31, STX1A_CP027577.1_3gp37, STX1A_CP028112.1_21gp71, STX2A_CP027452.1_4gp38, STX2A_CP027462.1_8gp36, STX2D_CP027310.1_1gp33	Siphoviridae
1769	3	3	PTS lactose/cellobiose transporter subunit IIA	CP024289.1_3gp43, CP027449.1_5gp59, STX2D_CP028381.1_8gp58	Siphoviridae
1770	11	10	Hypothetical protein	CP024289.1_3gp67, CP027340.1_8gp74, STX2A_CP009104.1_3gp70, STX2A_CP013185.1_6gp57, STX2A_CP016828.1_7gp141, STX2A_CP016828.1_7gp73, STX2A_CP023061.1_7gp54, STX2A_CP027445.1_2gp118, STX2A_CP027459.1_10gp116, STX2D_CP027457.1_9gp48, STX2D_CP028381.1_8gp81	Siphoviridae; Podoviridae
1771	1	1	Hypothetical protein	STX2D_CP027310.1_1gp35	Siphoviridae
1772	3	3	PTS sugar transporter subunit IIB	CP024289.1_3gp41, CP027449.1_5gp57, STX2D_CP028381.1_8gp56	Siphoviridae
1773	44	44	Hypothetical protein	CP027587.1_12gp39, CP027587.1_2gp31, CP037943gp47, EU311208gp43, KP682372gp35, KP682373gp35, KP682375gp35, KP682376gp35, KP682377gp35, KP682379gp35, KP682380gp35, KP682382gp35, KP682384gp35, KP682386gp38, KP682387gp35, KP682389gp36, KP682390gp35, KP682392gp40, NC_004913gp36, NC_004914gp37, STX1A_CP014752.1_8gp66, STX1A_CP024479.1_7gp52, STX1A_CP027219.1_10gp109, STX1A_CP027313.1_2gp63, STX1A_CP02…	Podoviridae; Siphoviridae
1774	4	4	Superinfection exclusion protein	KP682381gp50, STX2A_CP027390.1_22gp47, STX2A_CP027599.1_7gp52, STX2A_CP028126.1_19gp59	Podoviridae
1775	5	5	Antirepressor protein	CP027449.1_5gp5, STX1A_CP022050.2_13gp5, STX1D_CP027447.1_5gp6, STX2A_CP027319.1_3gp5, STX2D_CP028381.1_8gp5	Siphoviridae; unclassified
1776	11	10	Hypothetical protein	STX1A_CP013029.1_1gp67, STX1A_CP015842.1_16gp72, STX1A_CP015843.2_17gp52, STX1A_CP015846.1_16gp72, STX1A_CP027319.1_6gp103, STX1A_CP027319.1_6gp31, STX1A_CP027325.1_3gp68, STX1A_CP027388.1_15gp74, STX1A_CP027445.1_12gp78, STX1A_CP027464.1_15gp72, STX1A_CP027548.1_3gp65	Siphoviridae
1777	10	10	Superinfection exclusion protein B	STX1A_BA000007.3_14gp57, STX1A_CP001925.1_12gp54, STX1A_CP008957.1_17gp58, STX1A_CP012802.1_12gp54, STX1A_CP015023.1_6gp52, STX1A_CP016755.1_4gp56, STX1A_CP017440.1_3gp51, STX1A_CP017444.1_3gp54, STX1A_CP017669.1_5gp54, STX1A_CP027766.1_15gp66	Siphoviridae
1778	1	1	DUF3486 family protein	STX1A_CP027219.1_10gp37	Siphoviridae
1779	1	1	Hypothetical protein	CP027587.1_2gp25	Siphoviridae
1780	12	12	Hypothetical protein	STX1A_BA000007.3_14gp28, STX1A_CP001925.1_12gp28, STX1A_CP008957.1_17gp28, STX1A_CP012802.1_12gp28, STX1A_CP015023.1_6gp25, STX1A_CP016625.1_17gp115, STX1A_CP016755.1_4gp28, STX1A_CP017440.1_3gp28, STX1A_CP017444.1_3gp26, STX1A_CP017669.1_5gp26, STX1A_CP018241.1_12gp29, STX1A_CP018243.1_14gp29	Siphoviridae
1781	1	1	Hypothetical protein	STX1A_CP015241.1_2gp35	Podoviridae
1782	1	1	Hypothetical protein	STX1A_CP027219.1_10gp64	Siphoviridae
1783	1	1	Hypothetical protein	STX2A_CP027462.1_8gp34	Siphoviridae
1784	4	4	Hypothetical protein	CP027340.1_2gp31, CP027586.1_7gp30, STX1A_CP027464.1_15gp27, STX2E_CP022279.1_9gp29	Siphoviridae; unclassified
1785	1	1	Hypothetical protein	STX2A_CP016828.1_7gp26	Siphoviridae
1786	6	6	Hypothetical protein	CP037941gp108, EU311208gp71, STX2A_AP012529gp61, STX2A_AP012532gp62, STX2A_CP027331.1_11gp102, STX2A_CP027459.1_2gp66	Podoviridae
1787	10	10	PerC family transcriptional regulator	CP027449.1_5gp14, CP037945gp47, STX1A_AP010953.1_5gp44, STX1A_CP016625.1_17gp80, STX1A_CP027352.1_5gp44, STX1A_CP027390.1_9gp45, STX1A_CP027548.1_3gp72, STX2A_CP014583.1_16gp108, STX2A_CP016628.1_5gp43, STX2A_CP027584.1_2gp47	Siphoviridae; unclassified
1788	2	2	Hypothetical protein	STX1A_CP027338.1_13gp33, STX1A_CP027442.1_12gp31	Siphoviridae
1789	2	2	Multiple stress resistance protein BhsA	CP027340.1_8gp44, STX2A_CP027584.1_2gp49	Siphoviridae; unclassified
1790	1	1	Portal protein	CP037941gp49	Podoviridae
1791	1	1	Hypothetical protein	STX1A_CP027368.1_4gp44	Podoviridae
1792	2	2	Hypothetical protein	STX2A_CP009106.2_6gp40, STX2A_CP023541.1_6gp40	unclassified
1793	4	4	Hypothetical protein	CP024289.1_2gp74, STX1A_CP027457.1_4gp64, STX1A_CP027548.1_3gp67, STX2A_CP027452.1_4gp68	Siphoviridae
1794	1	1	Hypothetical protein	STX2E_CP031546.1_5gp59	unclassified
1795	1	1	DUF485 family inner membrane protein	STX1A_CP028112.1_21gp55	Siphoviridae
1796	3	3	Chain A, Enoyl-[acyl-carrier-protein] Reductase [nadh] Fabi	STX2A_CP013029.1_11gp45, STX2A_CP027445.1_2gp37, STX2A_CP027459.1_10gp37	Podoviridae; unclassified
1797	5	5	Phage tail protein	CP037941gp71, STX2A_CP027331.1_11gp65, STX2A_CP027390.1_22gp94, STX2A_CP027599.1_7gp97, STX2A_CP028126.1_19gp102	Podoviridae
1798	4	4	Portal protein	STX2A_CP027331.1_11gp47, STX2A_CP027390.1_22gp78, STX2A_CP027599.1_7gp84, STX2A_CP028126.1_19gp89	Podoviridae
1799	5	5	Fatty acid oxidation complex subunit alpha FadJ	CP015831.1_3gp35, CP015832.1_3gp35, STX2A_CP010304.1_15gp38, STX2A_CP028126.1_19gp32, STX2A_CP030767.1_13gp34	Podoviridae
1800	110	109	Portal protein	CP015831.1_3gp3, CP015832.1_3gp3, CP021339.1_17gp3, CP027323.1_6gp3, CP027323.1_9gp3, CP027340.1_7gp3, CP027586.1_11gp3, CP033605gp3, CP037941gp3, EU311208gp3, EU311208gp5, HE664024gp3, HG792102gp3, HG792103gp3, HG792104gp3, HG792105gp3, HQ424691gp3, JQ011318gp3, KF766125gp3, KJ603229gp3, KP682371gp3, KP682372gp3, KP682373gp3, KP682374gp3, KP682375gp3, KP682376gp3, KP682377gp3, KP682379gp3, KP682…	Podoviridae
1801	1	1	Hypothetical protein	STX2C_CP027366.1_8gp49	Siphoviridae
1802	6	6	Tyrosine-protein kinase	STX1A_CP014752.1_8gp50, STX1A_CP024479.1_7gp35, STX1A_CP027219.1_10gp93, STX2A_CP013185.1_6gp34, STX2A_CP023061.1_7gp35, STX2A_CP027342.1_7gp38	Siphoviridae
1803	7	5	Hypothetical protein	STX1A_CP015842.1_16gp35, STX1A_CP015846.1_16gp35, STX1A_CP017669.1_5gp33, STX2A_CP009106.2_6gp35, STX2A_CP009106.2_6gp36, STX2A_CP023541.1_6gp35, STX2A_CP023541.1_6gp36	Siphoviridae; unclassified
1804	2	2	beta-glucosidase BglX	STX1A_CP015842.1_16gp49, STX1A_CP015846.1_16gp49	Siphoviridae
1805	6	4	Hypothetical protein	STX1A_CP015842.1_16gp37, STX1A_CP015842.1_16gp38, STX1A_CP015846.1_16gp37, STX1A_CP015846.1_16gp38, STX2A_CP009106.2_6gp38, STX2A_CP023541.1_6gp38	Siphoviridae; unclassified
1806	2	2	Hypothetical protein	CP024289.1_5gp49, STX2A_CP027319.1_3gp16	Siphoviridae
1807	1	1	Hypothetical protein	STX2C_CP027366.1_8gp45	Siphoviridae
1808	1	1	Hypothetical protein	CP027449.1_5gp88	Siphoviridae
1809	11	11	Cell division protein FtsZ	CP027323.1_6gp29, CP027340.1_8gp62, KF766125gp39, KJ603229gp41, STX1A_CP013025.1_9gp40, STX1A_CP027368.1_4gp55, STX1A_CP027373.1_6gp44, STX1A_CP027440.1_5gp37, STX1A_CP027452.1_7gp49, STX1A_CP027579.1_1gp46, STX2E_CP027437.1_1gp30	Podoviridae; Siphoviridae; unclassified
1810	7	7	Hypothetical protein	CP027351.1_11gp41, CP027587.1_2gp56, STX2A_CP022407.1_16gp47, STX2A_CP027317.1_5gp68, STX2A_CP027435.1_12gp67, STX2A_CP027454.1_11gp74, STX2A_CP028110.1_11gp66	Podoviridae; Siphoviridae
1811	5	5	Hypothetical protein	CP024289.1_3gp66, STX1A_CP027219.1_10gp48, STX2A_CP009104.1_3gp69, STX2D_CP027457.1_9gp47, STX2D_CP028381.1_8gp80	Siphoviridae
1812	1	1	Hypothetical protein	STX1D_CP027447.1_5gp28	unclassified
1813	1	1	Hypothetical protein	STX1D_CP027447.1_5gp76	unclassified
1814	1	1	Hypothetical protein	STX2E_NC_003356gp62	Myoviridae
1815	4	4	Hypothetical protein	STX2A_CP027371.1_4gp57, STX2A_CP027373.1_2gp39, STX2A_CP027440.1_1gp47, STX2A_CP027584.1_2gp68	Siphoviridae; unclassified
1816	1	1	Host cell division inhibitor Icd-like protein	STX2E_CP031546.1_5gp62	unclassified
1817	12	12	Hypothetical protein	HQ424691gp37, KP682371gp37, KP682374gp34, STX1A_CP013025.1_9gp56, STX1A_CP027579.1_1gp61, STX1A_CP028122.1_3gp45, STX2A_CP013029.1_11gp60, STX2A_CP018239.1_14gp54, STX2A_CP027445.1_2gp52, STX2A_CP027459.1_10gp53, STX2A_CP027573.1_14gp35, STX2_AP012534gp37	Podoviridae; unclassified
1818	1	1	Zinc ribbon domain-containing protein	STX1D_CP027447.1_5gp45	unclassified
1819	1	1	Hypothetical protein	STX1A_CP027548.1_3gp56	Siphoviridae
1820	1	1	Hypothetical protein	STX1A_CP016625.1_17gp64	Siphoviridae
1821	102	97	Tail protein	AJ556162gp12, CP015831.1_4gp11, CP015831.1_6gp10, CP015831.1_6gp16, CP015832.1_4gp11, CP015832.1_6gp11, CP015832.1_6gp12, CP027340.1_8gp12, CP027449.1_9gp10, CP027586.1_1gp11, CP027587.1_12gp11, CP027587.1_2gp11, CP033605_2gp11, CP037943gp11, CP037945gp11, CP039404gp15, FJ184280gp10, FM180578gp11, LN997803gp13, STX1A_AP010953.1_5gp11, STX1A_AP010958.1_13gp11, STX1A_CP012693.1_7gp11, STX1A_CP01302…	Siphoviridae; unclassified
1822	1	1	Hypothetical protein	CP027587.1_7gp58	unclassified
1823	3	3	Spermidine N1-acetyltransferase	STX1A_CP027373.1_6gp36, STX1A_CP027452.1_7gp40, STX1A_CP027579.1_1gp38	Podoviridae
1824	1	1	DUF1737 domain-containing protein	STX2A_CP027454.1_11gp97	Podoviridae
1825	1	1	Hypothetical protein	CP027323.1_6gp35	Podoviridae
1826	1	1	Hypothetical protein	STX1A_CP027361.1_13gp34	Siphoviridae
1827	125	124	Hypothetical protein	AJ556162gp62, CP015831.1_3gp66, CP015832.1_3gp66, CP027587.1_12gp69, CP027587.1_2gp65, CP033605_2gp81, CP037941gp111, CP037943gp74, CP037945gp82, EU311208gp77, FJ184280gp61, FM180578gp59, KP682372gp63, KP682373gp63, KP682375gp63, KP682376gp64, KP682377gp63, KP682379gp63, KP682380gp63, KP682381gp65, KP682382gp63, KP682384gp63, KP682386gp66, KP682387gp63, KP682389gp68, KP682390gp63, KP682392gp68, M…	Siphoviridae; Podoviridae
1828	1	1	YfdY family protein	CP037941gp28	Podoviridae
1829	3	3	Hypothetical protein	CP039404gp10, LN997803gp7, STX2F_CP027550.1_5gp7	Siphoviridae
1830	2	2	ead/Ea22-like family protein	CP027587.1_12gp42, CP027587.1_2gp34	Siphoviridae
1831	2	2	Hypothetical protein	STX2A_CP016628.1_5gp35, STX2A_CP027584.1_2gp39	Siphoviridae; unclassified
1832	2	2	Zinc ABC transporter permease subunit ZnuB	STX2A_CP027319.1_3gp52, STX2A_CP027388.1_8gp40	Siphoviridae
1833	3	3	Siderophore-iron reductase FhuF	STX2C_CP023673.1_17gp39, STX2C_CP024056.1_17gp78, STX2C_CP027591.1_15gp39	Siphoviridae
1834	2	2	Tyrosine-type recombinase/integrase	CP039404gp35, STX2F_CP027550.1_5gp40	Siphoviridae
1835	4	4	Metal-dependent hydrolase	STX1A_CP027445.1_12gp31, STX2C_CP023673.1_17gp30, STX2C_CP027591.1_15gp30, STX2E_CP022279.1_9gp34	Siphoviridae; unclassified
1836	1	1	Heavy metal response regulator	STX1D_CP027447.1_5gp61	unclassified
1837	3	3	Hypothetical protein	STX2A_CP009104.1_3gp92, STX2A_CP027371.1_3gp69, STX2A_CP028381.1_3gp68	Siphoviridae
1838	1	1	Phage tail length tape measure protein	STX2A_CP013029.1_11gp116	unclassified
