# Supplementary material for: Insights into the genome architecture and evolution of Shiga toxin encoding bacteriophages of Escherichia coli
Source: BMC Genomics. 2021 May 19;22:366. doi: 10.1186/s12864-021-07685-0 (PMC8136144; doi:10.1186/s12864-021-07685-0)
Supplement: Supplementary file 4 — Additional file 4. Shared gene content matrix. Phamerator output (1,838 phams) was converted to a matrix of shared gene content. Heat map was created in excel. [file 12864_2021_7685_MOESM4_ESM.xlsx]

## Sheet: Binary matrix
	STX1A_CP017440.1_3	STX1A_CP008957.1_17	STX1A_BA000007.3_14	STX1A_CP017444.1_3	STX1A_CP015023.1_6	STX1A_CP017669.1_5	STX1A_CP012802.1_12	STX1A_CP001925.1_12	STX1A_CP016755.1_4	STX1A_CP027766.1_15	STX1A_CP021335.1_18	STX1A_CP027347.1_14	STX1A_CP027221.1_15	STX1A_AP010960.1_16	STX1A_CP027573.1_13	STX1A_CP027307.1_1	STX1A_CP028429.1_12	STX1A_CP028432.1_12	STX1A_CP029692.1_16	STX1A_CP027380.1_1	STX1A_CP028117.1_13	CP021339.1_18	STX2C_CP027366.1_8	STX2D_CP027457.1_9	CP024289.1_3	STX2D_CP028381.1_8	CP027449.1_5	STX2A_CP023061.1_7	STX2A_CP013185.1_6	STX2A_CP016828.1_7	STX2A_CP027440.1_1	STX2A_CP016628.1_5	CP024289.1_5	STX2A_CP027373.1_2	STX2A_CP027371.1_4	STX2A_CP027584.1_2	STX2E_CP027437.1_1	STX1A_CP022050.2_13	STX2D_CP027310.1_1	STX2A_CP027462.1_8	STX2A_CP027452.1_4	CP024289.1_7	CP027449.1_3	CP027586.1_7	KF030445	CP027340.1_2	STX2E_CP022279.1_9	STX1A_CP013662.1_1	CP027587.1_7
STX1A_CP017440.1_3	100	93.283	91.372	92.607	90.687	90.137	92.056	91.929	88.067	61.585	47.404	54.643	51.667	59.119	53.958	53.534	42.86	42.86	48.587	57.145	44.722	67.928	35	37.5	33.409	29.381	29.856	30.385	31.25	27.644	23.185	32.573	30.08	25.833	24.062	22.304	22.431	45.343	26.014	26.585	34.56	36.944	37.218	37.024	34.007	33.818	22.922	23.412	28.573
STX1A_CP008957.1_17	93.283	100	95.761	94.549	92.697	93.337	95.181	96.356	89.969	60.365	46.636	52.334	50.966	58.418	53.122	54.186	42.16	42.16	46.447	57.326	43.909	63.301	34.458	35.551	31.606	27.687	31.412	32.329	29.458	29.246	25.151	30.779	31.761	24.112	25.835	20.76	23.343	45.602	25.562	26.133	36.586	38.906	39.199	37.763	36.118	34.508	23.676	23.006	28.053
STX1A_BA000007.3_14	91.372	95.761	100	97.561	95.709	96.341	95.761	94.482	91.719	59.637	46.886	52.591	51.194	58.646	51.951	52.986	42.387	42.387	46.704	53.99	42.946	63.543	34.634	35.749	31.804	27.87	31.625	32.52	29.634	29.444	25.305	30.97	31.967	24.252	26.004	20.899	23.476	43.601	25.709	26.28	36.791	39.126	39.419	37.969	36.316	34.707	23.823	23.138	28.222
STX1A_CP017444.1_3	92.607	94.549	97.561	100	98.163	97.561	96.973	95.709	94.101	61.887	48.265	52.591	51.194	58.646	51.951	51.514	41.02	41.02	46.704	53.99	42.946	65.469	34.634	35.749	31.804	27.87	31.625	32.52	29.634	29.444	25.305	30.97	31.967	24.252	26.004	20.899	23.476	43.601	25.709	26.28	36.791	39.126	39.419	37.969	36.316	34.707	23.823	23.138	28.222
STX1A_CP015023.1_6	90.687	92.697	95.709	98.163	100	96.936	95.136	93.827	92.298	62.301	48.528	49.835	48.11	55.081	49.321	48.819	38.496	38.496	44.283	51.852	40.741	65.724	34.815	35.952	32.008	28.058	31.844	32.716	29.815	29.647	25.463	31.166	32.178	24.395	26.177	21.042	23.611	43.887	25.859	26.43	37.002	39.352	39.645	38.179	36.52	34.91	23.974	23.273	25.926
STX1A_CP017669.1_5	90.137	93.337	96.341	97.561	96.936	100	94.549	94.482	91.719	60.762	48.265	49.586	49.543	56.754	49.065	50.042	39.653	39.653	44.035	52.763	40.492	65.469	34.634	35.749	31.804	27.87	31.625	32.52	29.634	29.444	25.305	30.97	31.967	24.252	26.004	20.899	23.476	43.601	25.709	26.28	36.791	39.126	39.419	37.969	36.316	34.707	23.823	23.138	26.995
STX1A_CP012802.1_12	92.056	95.181	95.761	96.973	95.136	94.549	100	97.575	94.704	61.483	46.636	53.83	50.966	58.418	54.558	54.186	42.16	42.16	47.774	54.886	45.129	63.301	33.022	34.234	30.435	28.794	30.329	31.086	28.23	28.163	23.953	29.595	30.627	22.843	24.711	19.667	22.047	43.322	24.284	24.826	37.892	37.609	37.892	36.414	37.456	35.786	22.492	21.727	29.273
STX1A_CP001925.1_12	91.929	96.356	94.482	95.709	93.827	94.482	97.575	100	93.497	61.168	47.142	51.345	51.427	58.879	52.222	53.257	41.246	41.246	45.625	56.79	43.21	63.791	33.364	34.621	30.822	29.181	30.745	31.458	28.573	28.549	24.25	29.967	31.028	23.111	25.039	19.935	22.299	43.887	24.566	25.109	38.324	38.04	38.324	36.816	37.872	36.203	22.775	21.98	29.63
STX1A_CP016755.1_4	88.067	89.969	91.719	94.101	92.298	91.719	94.704	93.497	100	60.327	47.272	50.125	50.315	57.767	50.93	50.521	38.83	38.83	44.405	52.742	41.954	62.607	32.539	33.688	29.889	28.248	29.741	30.561	27.747	28.678	22.356	27.907	28.946	21.217	23.147	18.217	21.689	42.523	23.884	24.427	37.283	36.999	37.283	35.847	36.867	35.198	22.093	21.37	28.768
STX1A_CP027766.1_15	61.585	60.365	59.637	61.887	62.301	60.762	61.483	61.168	60.327	100	77.082	61.966	62.285	59.318	56.649	56.479	61.106	61.106	65.725	49.841	69.098	60.431	32.371	31.973	27.091	23.472	26.898	31.225	28.512	27.895	22.214	28.518	28.279	20.096	21.762	18.102	21.778	34.752	23.823	24.394	32.932	35.087	35.371	34.067	32.52	30.97	20.84	20.249	21.522
STX1A_CP021335.1_18	47.404	46.636	46.886	48.265	48.528	48.265	46.636	47.142	47.272	77.082	100	66.484	74.247	69.744	54.487	55.464	65.653	65.653	70.212	47.142	76.258	72.976	38.462	40.055	32.098	30.583	32.5	38.077	34.856	35	25.925	32.415	33.83	25.846	27.091	21.41	24.882	39.206	27.453	27.996	41.257	42.447	41.257	40.918	39.118	37.568	27.013	26.008	29.117
STX1A_CP027347.1_14	54.643	52.334	52.591	52.591	49.835	49.586	53.83	51.345	50.125	61.966	66.484	100	88.988	82.647	82.857	82.482	82.522	82.522	85.727	67.956	81.548	66.259	34.524	33.75	30.682	27.958	28.846	30.678	30.357	28.846	19.345	30.959	29.92	20.274	19.792	17.98	19.048	34.332	23.528	25.553	36.733	38.095	38.33	36.061	34.191	34.508	22.114	23.528	33.223
STX1A_CP027221.1_15	51.667	50.966	51.194	51.194	48.11	49.543	50.966	51.427	50.315	62.285	74.247	88.988	100	90.625	73.125	76.149	75.568	75.568	79.484	64.699	76.312	73.081	39.375	38.631	35.417	32.481	33.494	35.337	35	33.494	22.917	35.707	34.619	23.917	23.438	21.446	22.569	39.483	27.477	27.934	40.156	41.667	41.901	41.123	39.093	39.499	27.592	27.477	36.497
STX1A_AP010960.1_16	59.119	58.418	58.646	58.646	55.081	56.754	58.418	58.879	57.767	59.318	69.744	82.647	90.625	100	78.269	81.477	69.347	69.347	74.247	72.175	72.175	80.533	44.423	43.919	40.705	37.529	38.782	40.385	40.048	38.782	26.282	40.996	39.907	27.282	27.043	24.811	25.694	45.492	31.324	31.78	45.684	47.436	47.671	46.651	44.382	45.028	29.815	31.324	41.785
STX1A_CP027573.1_13	53.958	53.122	51.951	51.951	49.321	49.065	54.558	52.222	50.93	56.649	54.487	82.857	73.125	78.269	100	96.638	77.955	77.955	85.688	79.784	81.235	66.623	35	34.048	30.833	28.106	28.91	30.962	30.625	28.91	20	31.124	30.035	21	20.312	18.529	19.861	35.645	24.144	26.138	36.901	38.194	38.439	36.331	34.51	34.707	22.636	24.144	34.815
STX1A_CP027307.1_1	53.534	54.186	52.986	51.514	48.819	50.042	54.186	53.257	50.521	56.479	55.464	82.482	76.149	81.477	96.638	100	80.982	80.982	85.682	82.844	82.844	67.514	35.603	34.68	31.466	28.71	29.542	31.565	31.228	29.542	20.402	31.756	30.668	21.402	20.744	18.932	20.235	36.392	24.604	26.627	37.591	38.913	39.157	36.992	35.142	35.368	23.095	24.604	34.025
STX1A_CP028429.1_12	42.86	42.16	42.387	41.02	38.496	39.653	42.16	41.246	38.83	61.106	65.653	82.522	75.568	69.347	77.955	80.982	100	100	93.379	67.368	87.991	53.907	27.045	26.494	22.538	21.465	21.052	23.776	23.504	22.29	13.528	22.763	21.921	14.242	14.062	12.478	13.068	27.199	17.199	19.003	29.236	29.04	29.236	27.069	26.872	25.799	16.068	17.199	26.122
STX1A_CP028432.1_12	42.86	42.16	42.387	41.02	38.496	39.653	42.16	41.246	38.83	61.106	65.653	82.522	75.568	69.347	77.955	80.982	100	100	93.379	67.368	87.991	53.907	27.045	26.494	22.538	21.465	21.052	23.776	23.504	22.29	13.528	22.763	21.921	14.242	14.062	12.478	13.068	27.199	17.199	19.003	29.236	29.04	29.236	27.069	26.872	25.799	16.068	17.199	26.122
STX1A_CP029692.1_16	48.587	46.447	46.704	46.704	44.283	44.035	47.774	45.625	44.405	65.725	70.212	85.727	79.484	74.247	85.688	85.682	93.379	93.379	100	69.78	91.251	61.213	32.717	31.656	27.149	25.823	25.314	28.679	28.342	26.519	18.478	27.427	26.388	19.478	18.682	17.008	18.448	31.557	22.405	24.291	34.293	34.058	34.293	32.36	32.118	30.807	20.897	22.405	30.864
STX1A_CP027380.1_1	57.145	57.326	53.99	53.99	51.852	52.763	54.886	56.79	52.742	49.841	47.142	67.956	64.699	72.175	79.784	82.844	67.368	67.368	69.78	100	66.667	59.925	30.463	29.295	26.08	23.569	24.157	26.425	26.088	24.157	16.975	26.371	25.282	17.975	17.072	15.505	17.052	30.028	20.687	22.466	31.716	32.793	33.038	31.362	29.757	29.738	19.179	20.687	29.63
STX1A_CP028117.1_13	44.722	43.909	42.946	42.946	40.741	40.492	45.129	43.21	41.954	69.098	76.258	81.548	76.312	72.175	81.235	82.844	87.991	87.991	91.251	66.667	100	57.992	30.463	29.295	24.895	23.569	23.059	26.425	26.088	24.157	16.975	25.172	24.133	17.975	17.072	15.505	17.052	30.028	20.687	22.466	31.716	31.481	31.716	29.998	29.757	28.445	19.179	20.687	28.395
CP021339.1_18	67.928	63.301	63.543	65.469	65.724	65.469	63.301	63.791	62.607	60.431	72.976	66.259	73.081	80.533	66.623	67.514	53.907	53.907	61.213	59.925	57.992	100	51.579	54.812	48.983	43.7	44.914	46.964	48.52	44.914	32.487	49.327	46.193	37.667	34.896	32.508	32.164	53.749	37.838	38.38	52.52	54.276	54.54	55.676	49.226	51.778	36.047	35.846	40.595
STX2C_CP027366.1_8	35	34.458	34.634	34.634	34.815	34.634	33.022	33.364	32.539	32.371	38.462	34.524	39.375	44.423	35	35.603	27.045	27.045	32.717	30.463	30.463	51.579	100	41.786	36.439	34.798	34.167	36.859	36.458	32.853	28.571	36.783	36.862	30	29.792	27.794	25.972	32.903	31.689	29.214	39.977	38.194	39.977	42.649	42.353	39.234	25.465	27.162	21.759
STX2D_CP027457.1_9	37.5	35.551	35.749	35.749	35.952	35.749	34.234	34.621	33.688	31.973	40.055	33.75	38.631	43.919	34.048	34.68	26.494	26.494	31.656	29.295	29.295	54.812	41.786	100	64.123	60.967	50.192	51.502	54.911	48.997	52.381	50.532	58.571	52.476	49.405	50.588	38.036	35.054	34.749	35.463	43.974	45.079	45.392	46.738	43.487	43.089	29.801	27.799	19.974
CP024289.1_3	33.409	31.606	31.804	31.804	32.008	31.804	30.435	30.822	29.889	27.091	32.098	30.682	35.417	40.705	30.833	31.466	22.538	22.538	27.149	26.08	24.895	48.983	36.439	64.123	100	77.273	77.622	49.578	51.307	45.105	41.883	49.432	55.005	44.455	40.294	39.16	30.303	32.069	29.853	30.538	36.9	41.667	41.989	39.434	37.801	36.072	25.291	24.877	18.967
STX2D_CP028381.1_8	29.381	27.687	27.87	27.87	28.058	27.87	28.794	29.181	28.248	23.472	30.583	27.958	32.481	37.529	28.106	28.71	21.465	21.465	25.823	23.569	23.569	43.7	34.798	60.967	77.273	100	75.908	42.405	44.072	39.433	37.41	41.285	52.885	38.667	33.854	37.819	28.788	37.537	24.795	25.395	33.86	33.586	35.069	36.288	34.73	35.422	21.729	22.434	19.08
CP027449.1_5	29.856	31.412	31.625	31.625	31.844	31.625	30.329	30.745	29.741	26.898	32.5	28.846	33.494	38.782	28.91	29.542	21.052	21.052	25.314	24.157	23.059	44.914	34.167	50.192	77.622	75.908	100	51.603	50.865	47.115	44.116	50.984	60.761	44.75	42.067	42.722	30.556	36.663	26.598	28.44	35.55	38.782	40.29	36.811	36.482	33.537	24.43	23.129	17.569
STX2A_CP023061.1_7	30.385	32.329	32.52	32.52	32.716	32.52	31.086	31.458	30.561	31.225	38.077	30.678	35.337	40.385	30.962	31.565	23.776	23.776	28.679	26.425	26.425	46.964	36.859	51.502	49.578	42.405	51.603	100	89.888	71.795	50.687	58.676	55.128	52.308	45.312	42.986	34.722	42.432	31.601	28.25	41.703	44.071	43.048	41.619	39.913	38.184	28.116	26.334	21.391
STX2A_CP013185.1_6	31.25	29.458	29.634	29.634	29.815	29.634	28.23	28.573	27.747	28.512	34.856	30.357	35	40.048	30.625	31.228	23.504	23.504	28.342	26.088	26.088	48.52	36.458	54.911	51.307	44.072	50.865	89.888	100	71.875	46.369	59.113	52.061	51.667	43.542	42.377	34.306	43.017	33.818	27.914	39.877	42.222	41.206	39.767	38.088	36.419	26.541	26.014	21.119
STX2A_CP016828.1_7	27.644	29.246	29.444	29.444	29.647	29.444	28.163	28.549	28.678	27.895	35	28.846	33.494	38.782	28.91	29.542	22.29	22.29	26.519	24.157	24.157	44.914	32.853	48.997	45.105	39.433	47.115	71.795	71.875	100	46.268	55.233	50.634	49.34	43.069	39.81	30.556	29.534	34.693	28.44	39.105	44.658	41.475	38.038	38.914	34.693	24.43	25.442	19.765
STX2A_CP027440.1_1	23.185	25.151	25.305	25.305	25.463	25.305	23.953	24.25	22.356	22.214	25.925	19.345	22.917	26.282	20	20.402	13.528	13.528	18.478	16.975	16.975	32.487	28.571	52.381	41.883	37.41	44.116	50.687	46.369	46.268	100	50.595	57.485	76.976	69.196	73.81	46.429	22.657	41.94	44.182	32.487	36.111	37.684	33.538	33.263	30.502	41.182	38.127	27.888
STX2A_CP016628.1_5	32.573	30.779	30.97	30.97	31.166	30.97	29.595	29.967	27.907	28.518	32.415	30.959	35.707	40.996	31.124	31.756	22.763	22.763	27.427	26.371	25.172	49.327	36.783	50.532	49.432	41.285	50.984	58.676	59.113	55.233	50.595	100	65.685	52.419	49.6	61.081	31.896	33.571	32.684	26.998	37.283	40.827	39.854	41.158	35.551	37.712	25.581	25.141	17.98
CP024289.1_5	30.08	31.761	31.967	31.967	32.178	31.967	30.627	31.028	28.946	28.279	33.83	29.92	34.619	39.907	30.035	30.668	21.921	21.921	26.388	25.282	24.133	46.193	36.862	58.571	55.005	52.885	60.761	55.128	52.061	50.634	57.485	65.685	100	56.333	58.954	66.437	30.659	33.156	28.982	30.904	39.556	44.149	45.737	40.902	41.818	37.435	26.719	22.944	17.238
STX2A_CP027373.1_2	25.833	24.112	24.252	24.252	24.395	24.252	22.843	23.111	21.217	20.096	25.846	20.274	23.917	27.282	21	21.402	14.242	14.242	19.478	17.975	17.975	37.667	30	52.476	44.455	38.667	44.75	52.308	51.667	49.34	76.976	52.419	56.333	100	74.812	72.882	42.194	25.29	42.955	47.981	32.901	34.028	35.643	35.323	30.843	32.216	37.442	37.586	29.531
STX2A_CP027371.1_4	24.062	25.835	26.004	26.004	26.177	26.004	24.711	25.039	23.147	21.762	27.091	19.792	23.438	27.043	20.312	20.744	14.062	14.062	18.682	17.072	17.072	34.896	29.792	49.405	40.294	33.854	42.067	45.312	43.542	43.069	69.196	49.6	58.954	74.812	100	66.728	41.319	22.228	43.074	45.327	34.302	32.812	34.302	31.678	31.403	29.913	35.271	38.288	29.591
STX2A_CP027584.1_2	22.304	20.76	20.899	20.899	21.042	20.899	19.667	19.935	18.217	18.102	21.41	17.98	21.446	24.811	18.529	18.932	12.478	12.478	17.008	15.505	15.505	32.508	27.794	50.588	39.16	37.819	42.722	42.986	42.377	39.81	73.81	61.081	66.437	72.882	66.728	100	42.647	23.64	38.474	40.61	26.277	30.801	31.055	30.912	28.186	27.981	37.506	34.976	25.472
STX2E_CP027437.1_1	22.431	23.343	23.476	23.476	23.611	23.476	22.047	22.299	21.689	21.778	24.882	19.048	22.569	25.694	19.861	20.235	13.068	13.068	18.448	17.052	17.052	32.164	25.972	38.036	30.303	28.788	30.556	34.722	34.306	30.556	46.429	31.896	30.659	42.194	41.319	42.647	100	20.945	38.363	39.163	27.973	27.778	27.973	31.696	24.306	28.773	40.827	39.733	28.858
STX1A_CP022050.2_13	45.343	45.602	43.601	43.601	43.887	43.601	43.322	43.887	42.523	34.752	39.206	34.332	39.483	45.492	35.645	36.392	27.199	27.199	31.557	30.028	30.028	53.749	32.903	35.054	32.069	37.537	36.663	42.432	43.017	29.534	22.657	33.571	33.156	25.29	22.228	23.64	20.945	100	36.399	36.014	40.981	44.355	43.465	43.653	43.28	41.253	30.214	32.759	24.253
STX2D_CP027310.1_1	26.014	25.562	25.709	25.709	25.859	25.709	24.284	24.566	23.884	23.823	27.453	23.528	27.477	31.324	24.144	24.604	17.199	17.199	22.405	20.687	20.687	37.838	31.689	34.749	29.853	24.795	26.598	31.601	33.818	34.693	41.94	32.684	28.982	42.955	43.074	38.474	38.363	36.399	100	74.515	59.336	64.396	63.475	52.612	62.083	48.649	54.054	52.703	28.445
STX2A_CP027462.1_8	26.585	26.133	26.28	26.28	26.43	26.28	24.826	25.109	24.427	24.394	27.996	25.553	27.934	31.78	26.138	26.627	19.003	19.003	24.291	22.466	22.466	38.38	29.214	35.463	30.538	25.395	28.44	28.25	27.914	28.44	44.182	26.998	30.904	47.981	45.327	40.61	39.163	36.014	74.515	100	66.197	65.737	66.197	47.866	60.46	44.157	56.567	53.816	29.073
STX2A_CP027452.1_4	34.56	36.586	36.791	36.791	37.002	36.791	37.892	38.324	37.283	32.932	41.257	36.733	40.156	45.684	36.901	37.591	29.236	29.236	34.293	31.716	31.716	52.52	39.977	43.974	36.9	33.86	35.55	41.703	39.877	39.105	32.487	37.283	39.556	32.901	34.302	26.277	27.973	40.981	59.336	66.197	100	75.528	77.465	60.921	74.855	59.336	44.997	40.017	22.466
CP024289.1_7	36.944	38.906	39.126	39.126	39.352	39.126	37.609	38.04	36.999	35.087	42.447	38.095	41.667	47.436	38.194	38.913	29.04	29.04	34.058	32.793	31.481	54.276	38.194	45.079	41.667	33.586	38.782	44.071	42.222	44.658	36.111	40.827	44.149	34.028	32.812	30.801	27.778	44.355	64.396	65.737	75.528	100	96.508	61.951	77.206	57.545	44.654	41.104	20.988
CP027449.1_3	37.218	39.199	39.419	39.419	39.645	39.419	37.892	38.324	37.283	35.371	41.257	38.33	41.901	47.671	38.439	39.157	29.236	29.236	34.293	33.038	31.716	54.54	39.977	45.392	41.989	35.069	40.29	43.048	41.206	41.475	37.684	39.854	45.737	35.643	34.302	31.055	27.973	43.465	63.475	66.197	77.465	96.508	100	63.822	79.174	59.336	44.997	41.397	21.144
CP027586.1_7	37.024	37.763	37.969	37.969	38.179	37.969	36.414	36.816	35.847	34.067	40.918	36.061	41.123	46.651	36.331	36.992	27.069	27.069	32.36	31.362	29.998	55.676	42.649	46.738	39.434	36.288	36.811	41.619	39.767	38.038	33.538	41.158	40.902	35.323	31.678	30.912	31.696	43.653	52.612	47.866	60.921	61.951	63.822	100	60.744	93.848	54.434	44.08	21.817
KF030445	34.007	36.118	36.316	36.316	36.52	36.316	37.456	37.872	36.867	32.52	39.118	34.191	39.093	44.382	34.51	35.142	26.872	26.872	32.118	29.757	29.757	49.226	42.353	43.487	37.801	34.73	36.482	39.913	38.088	38.914	33.263	35.551	41.818	30.843	31.403	28.186	24.306	43.28	62.083	60.46	74.855	77.206	79.174	60.744	100	59.261	44.767	39.507	21.641
CP027340.1_2	33.818	34.508	34.707	34.707	34.91	34.707	35.786	36.203	35.198	30.97	37.568	34.508	39.499	45.028	34.707	35.368	25.799	25.799	30.807	29.738	28.445	51.778	39.234	43.089	36.072	35.422	33.537	38.184	36.419	34.693	30.502	37.712	37.435	32.216	29.913	27.981	28.773	41.253	48.649	44.157	59.336	57.545	59.336	93.848	59.261	100	50.283	41.892	21.98
STX2E_CP022279.1_9	22.922	23.676	23.823	23.823	23.974	23.823	22.492	22.775	22.093	20.84	27.013	22.114	27.592	29.815	22.636	23.095	16.068	16.068	20.897	19.179	19.179	36.047	25.465	29.801	25.291	21.729	24.43	28.116	26.541	24.43	41.182	25.581	26.719	37.442	35.271	37.506	40.827	30.214	54.054	56.567	44.997	44.654	44.997	54.434	44.767	50.283	100	50.283	26.371
STX1A_CP013662.1_1	23.412	23.006	23.138	23.138	23.273	23.138	21.727	21.98	21.37	20.249	26.008	23.528	27.477	31.324	24.144	24.604	17.199	17.199	22.405	20.687	20.687	35.846	27.162	27.799	24.877	22.434	23.129	26.334	26.014	25.442	38.127	25.141	22.944	37.586	38.288	34.976	39.733	32.759	52.703	53.816	40.017	41.104	41.397	44.08	39.507	41.892	50.283	100	33.617
CP027587.1_7	28.573	28.053	28.222	28.222	25.926	26.995	29.273	29.63	28.768	21.522	29.117	33.223	36.497	41.785	34.815	34.025	26.122	26.122	30.864	29.63	28.395	40.595	21.759	19.974	18.967	19.08	17.569	21.391	21.119	19.765	27.888	17.98	17.238	29.531	29.591	25.472	28.858	24.253	28.445	29.073	22.466	20.988	21.144	21.817	21.641	21.98	26.371	33.617	100
STX2C_CP015240.1_8	19.765	19.381	19.506	19.506	19.634	19.506	18.241	18.479	17.904	15.796	15.682	12.874	14.214	16.377	12.339	12.597	11.657	11.657	11.36	11.549	10.394	22.241	21.935	22.535	19.905	15.64	18.331	18.859	18.602	18.331	22.657	19.024	18.182	21.677	21.169	21.584	18.481	17.204	29.119	31.046	24.837	25.874	24.837	23.11	24.186	20.626	21.262	18.2	15.014
STX2A_CP006262.1_8	28.125	27.673	27.82	27.82	27.971	27.82	26.29	26.572	25.89	22.044	27.909	23.438	25.521	28.886	22.604	23.006	21.544	21.544	21.082	20.978	19.579	37.747	17.76	20.938	22.94	18.008	21.454	21.334	21.094	20.192	22.024	20.44	19.697	24.615	20.833	20.343	19.184	27.697	24.768	26.739	23.768	25.087	25.253	21.385	22.748	18.94	23.165	20.397	22.377
STX2A_AP010960.1_12	30.417	28.56	28.714	28.714	28.872	28.714	27.2	27.497	26.779	22.915	24.429	21.456	23.39	26.515	20.682	21.055	19.697	19.697	19.269	19.248	17.873	35.247	17.5	20.606	22.538	17.677	19.814	19.58	20.739	18.575	20.292	20.085	18.053	24.212	20.455	19.964	17.424	29.79	25.799	27.774	21.927	23.232	23.389	19.55	20.9	17.199	21.424	20.066	21.998
STX2C_CP027366.1_6	20.667	20.305	20.423	20.423	20.543	20.423	19.036	19.259	18.721	15.368	17.231	12.476	13.667	15.59	12	12.23	11.394	11.394	11.13	11.556	10.272	23.789	22.5	20.714	22.227	17.576	20.654	20.923	20.667	19.506	21.452	21.217	17.979	25.333	23.75	19.667	19.056	19.269	32.216	31.531	26.047	24.5	24.676	26.846	22.431	24.162	23.713	21.477	14.123
STX2A_CP018237.1_10	26.49	26.061	26.201	26.201	26.344	26.201	24.69	24.957	24.311	20.555	26.154	21.607	23.542	26.667	20.833	21.207	19.848	19.848	19.42	19.411	18.025	35.445	17.628	19.286	22.736	17.84	21.25	22.564	22.308	21.25	23.196	20.259	19.517	25.846	24.511	21.41	19.028	27.444	23.119	25.049	22.102	23.419	23.575	21.217	21.063	18.784	21.61	26.008	27.73
STX1A_CP027319.1_6	27.165	26.668	26.829	26.829	24.541	25.61	27.88	28.222	26.205	20.254	17.927	18.031	19.817	22.702	18.76	17.662	16.408	16.408	16.013	15.952	14.724	23.107	15.874	17.213	17.669	17.837	16.358	13.759	13.582	16.358	16.87	15.485	14.842	16.593	16.959	15.399	14.346	24.095	17.996	17.082	17.082	16.955	17.082	17.628	17.486	17.996	15.485	16.711	20.86
STX2A_CP014583.1_16	17.619	16.179	16.289	16.289	15.309	15.203	17.258	17.496	17.979	11.9	13.7	15.06	16.696	19.341	14.405	14.721	13.571	13.571	13.209	13.122	12.028	21.504	10.476	16.667	17.754	15.7	16.268	15.641	16.518	17.225	16.071	17.979	15.122	18.286	14.955	16.429	15.218	17.235	17.278	17.706	17.706	17.56	16.526	14.67	16.961	14.974	13.749	12.671	16.402
STX2G_CP015229.1_11	22.308	21.946	22.064	22.064	22.184	22.064	23.318	23.571	22.961	20.555	23.077	21.607	25.353	28.718	22.436	22.838	15.268	15.268	20.914	20.798	19.411	31.275	24.038	23.736	22.736	20.389	21.25	25.385	25.096	22.5	34.112	22.961	22.119	35.897	29.671	31.486	36.592	20.91	36.123	35.363	29.469	27.81	27.996	28.794	27.081	28.898	36.467	46.237	37.436
STX2A_CP023541.1_6	34.985	37.882	38.117	38.117	38.358	39.308	36.698	37.159	34.884	24.131	27.013	22.114	25.969	29.815	22.636	23.095	16.068	16.068	20.897	20.378	19.179	37.944	25.465	37.575	32.188	24.988	27.616	24.448	25.334	24.43	42.359	24.419	30.059	51.171	46.294	38.577	34.448	29.095	46.512	51.425	34.712	34.448	34.712	33.192	31.601	30.17	37.209	35.198	28.768
STX2A_CP009106.2_6	34.985	37.882	38.117	38.117	38.358	39.308	36.698	37.159	34.884	24.131	27.013	22.114	25.969	29.815	22.636	23.095	16.068	16.068	20.897	20.378	19.179	37.944	25.465	37.575	32.188	24.988	27.616	24.448	25.334	24.43	42.359	24.419	30.059	51.171	46.294	38.577	34.448	29.095	46.512	51.425	34.712	34.448	34.712	33.192	31.601	30.17	37.209	35.198	28.768
STX2A_CP028122.1_9	36.956	40.056	40.291	40.291	40.532	40.291	38.805	39.266	36.922	25.626	28.372	23.133	27.056	30.902	23.723	24.183	16.883	16.883	21.984	21.533	20.266	39.303	26.688	38.182	34.091	26.551	29.383	25.808	25.487	25.993	47.294	25.846	33.075	52.641	49.148	43.303	36.282	30.862	46.376	55.497	35.193	37.626	37.9	33.495	34.616	30.476	40.615	37.101	30.399
STX2A_CP027342.1_2	37.72	37.064	37.278	37.278	37.496	37.278	35.786	36.203	33.941	26.205	28.898	23.528	27.477	31.324	24.144	24.604	17.199	17.199	22.405	21.98	20.687	39.829	27.162	38.919	34.828	27.157	30.068	26.334	26.014	26.598	47.024	26.398	33.813	55.036	50.253	43.137	36.993	31.546	48.649	57.956	35.877	38.363	38.637	34.127	35.274	31.081	40.226	37.838	31.031
CP027449.1_4	37.72	37.064	37.278	37.278	37.496	37.278	35.786	36.203	33.941	26.205	28.898	23.528	27.477	31.324	24.144	24.604	17.199	17.199	22.405	21.98	20.687	39.829	27.162	38.919	34.828	27.157	30.068	26.334	26.014	26.598	48.295	26.398	33.813	53.694	49.057	44.303	36.993	31.546	47.297	56.576	35.877	38.363	38.637	34.127	35.274	31.081	41.483	37.838	31.031
CP024289.1_2	30.19	32.118	32.309	32.309	32.505	32.309	30.883	31.255	30.358	27.561	29.445	22.887	26.793	30.639	23.46	23.92	16.686	16.686	21.721	21.253	20.003	37.025	26.392	33.68	27.625	25.035	28.956	26.753	26.416	26.728	35.616	23.072	26.791	36.388	36.92	30.324	34.511	28.093	44.492	45.463	36.103	38.493	40.114	34.48	32.837	31.406	35.215	35.332	32.505
STX1A_CP027457.1_4	32.391	34.503	34.694	34.694	34.89	34.694	33.176	33.548	32.651	29.762	31.371	22.645	26.495	30.1	23.37	23.801	16.304	16.304	21.739	21.471	20.129	38.768	28.043	28.778	25.856	23.364	26.519	32.776	28.342	28.93	35.637	31.345	26.388	37.565	38.61	30.371	35.477	30.295	43.41	41.437	35.722	34.058	34.293	35.302	32.118	32.207	35.263	36.408	34.89
STX2A_CP014583.1_2	44.785	42.662	42.883	42.883	43.109	42.883	41.24	41.672	40.631	38.719	44.489	39.388	44.672	50.441	41.325	40.362	31.545	31.545	37.063	35.924	34.487	59.793	39.672	41.417	44.411	39.742	40.314	45.282	46.23	44.215	29.713	46.235	39.196	31.213	30.832	27.507	27.254	44.791	37.384	33.526	45.717	48.452	47.241	43.846	41.984	40.374	29.422	29.907	28.739
CP027355.1_3	45.848	45.057	45.314	45.314	45.578	45.314	43.77	44.275	43.055	38.413	43.625	41.023	46.618	53.109	40.993	41.769	31.735	31.735	36.649	36.462	33.858	62.022	36.438	37.779	38.847	32.13	36.137	38.453	37.988	34.971	29.444	36.723	35.289	31.087	26.527	27.028	24.829	41.567	29.933	31.951	40.286	42.761	43.064	41.505	39.766	38.097	30.392	27.212	27.347
STX2A_CP014670.1_15	41.053	40.33	40.565	40.565	40.806	40.565	39.069	39.531	38.418	36.374	42.814	37.218	42.489	48.499	38.772	37.999	29.725	29.725	34.563	33.155	31.879	57.237	35.789	38.421	38.008	33.725	35.299	41.565	41.053	38.715	27.569	39.657	35.694	27.816	27.111	24.11	25.694	39.452	33.339	31.329	43.588	45.98	44.95	40.721	40.402	37.34	28.504	25.338	25.504
STX2A_CP027388.1_8	42.224	41.433	41.69	41.69	41.954	41.69	40.249	40.755	39.535	34.003	40.519	36.856	42.2	48.45	36.783	37.53	29.457	29.457	32.651	32.364	29.967	58.813	32.539	34.983	35.637	28.248	31.865	35.45	34.985	32.927	25.886	33.721	32.286	27.457	25.351	22.503	21.689	36.928	30.17	29.569	39.854	42.103	41.14	39.83	36.867	36.455	26.744	23.884	23.974
STX2D_CP015244.1_7	38.605	37.882	38.117	38.117	38.358	38.117	36.698	37.159	36.047	32.906	36.467	33.908	38.953	44.723	33.953	34.643	25.44	25.44	30.039	29.967	27.57	53.121	36.783	34.983	34.487	28.248	31.865	36.673	36.192	33.989	27.063	37.209	32.286	29.953	24.249	24.647	22.965	33.571	35.198	34.712	41.14	43.379	43.711	43.813	40.817	40.226	27.907	25.141	22.775
STX2A_CP027319.1_3	36.842	34.99	35.218	35.218	35.452	35.218	33.862	34.308	33.231	31.253	37.571	34.06	39.2	45.209	33.991	34.71	26.962	26.962	31.274	29.734	28.59	53.421	32.632	37.218	35.024	37.129	37.262	33.853	34.539	32.227	25.796	35.447	35.98	28.632	24.084	27.446	20.753	43.622	28.848	30.764	35.686	39.064	36.916	34.36	35.325	31.252	25.477	21.636	21.728
STX2D_CP015020.1_3	39.808	37.911	38.168	38.168	38.432	38.168	36.828	37.334	36.114	30.883	38.75	35.714	42.628	47.596	35.481	36.257	27.244	27.244	31.341	30.745	28.549	57.49	31.538	45.412	40.909	34.504	36.538	39.263	39.808	34.615	31.204	40.362	36.457	35.571	29.046	30.1	32.906	36.663	28.911	30.81	36.735	38.782	37.92	38.038	35.266	35.85	27.616	25.442	21.961
STX1A_CP027544.1_8	37.644	39.778	39.991	39.991	40.209	39.991	38.406	38.822	40.519	39.826	46.154	38.228	43.462	49.231	38.462	39.151	30.536	30.536	35.853	34.663	33.276	56.296	40.064	37.088	32.098	30.583	32.5	38.077	34.856	35	25.925	32.415	33.83	24.41	24.511	21.41	24.882	37.899	26.008	26.522	38.31	40.983	39.783	39.403	37.613	36.123	27.013	24.563	23.571
STX1A_CP028126.1_8	35.625	34.88	34.058	34.058	33.227	32.993	32.766	34.299	31.078	31.04	20.804	25.601	22.443	26.049	29.621	28.966	25.455	25.455	24.763	27.868	23.58	30.096	14.167	14.026	13.295	13.434	15.9	14.242	15.114	12.159	15.747	22.791	21.702	16.818	18.532	19.84	12.639	24.804	14.693	15.064	12.746	14.937	15.064	14.41	13.088	12.432	12.431	13.563	28.939
STX1A_CP027361.1_13	35.534	34.811	32.856	32.856	31.979	31.761	32.635	34.184	30.938	29.026	20.075	26.188	22.907	26.512	30.332	29.645	26.103	26.103	25.412	28.671	24.26	30.621	14.506	22.795	21.072	17.829	17.392	16.897	18.877	15.459	17.291	20.27	16.278	18.434	21.132	17.561	25.957	23.531	17.417	16.655	14.276	16.518	16.655	16.012	14.649	13.933	14.936	20.9	24.26
STX1A_CP027387.1_17	36.644	35.899	35.046	35.046	34.184	35.046	33.723	35.287	32.005	31.028	20.075	26.188	22.907	26.512	29.013	29.645	26.103	26.103	25.412	28.671	24.26	30.621	14.506	14.397	13.697	11.886	11.594	14.644	15.546	12.561	22.694	18.136	15.26	17.282	17.107	15.61	12.979	23.531	15.094	15.466	13.086	15.338	15.466	13.549	13.428	11.611	11.735	13.933	30.876
STX1A_CP027390.1_9	36.644	36.987	35.046	35.046	34.184	35.046	34.811	36.39	32.005	31.028	21.329	26.188	22.907	26.512	29.013	28.298	24.86	24.86	24.201	27.568	23.157	30.621	14.506	14.397	13.697	13.867	18.358	15.77	15.546	13.527	17.291	26.671	24.416	17.282	20.125	23.415	14.159	25.577	15.094	15.466	14.276	16.518	16.655	16.012	14.649	13.933	13.869	13.933	26.465
STX1A_CP028116.1_7	36.801	36.056	34.099	34.099	33.224	34.099	33.871	35.439	31.076	31.175	20.151	26.278	22.978	26.584	30.441	29.75	26.203	26.203	25.512	28.794	24.365	30.702	14.559	14.454	13.759	13.933	16.506	14.706	15.613	12.623	16.282	23.575	22.486	17.353	19.21	20.588	13.031	24.668	15.156	15.527	13.139	15.4	15.527	14.838	13.48	12.825	12.859	13.99	29.902
STX1A_CP027352.1_5	36.962	36.216	34.249	34.249	33.37	34.249	34.021	35.595	31.217	32.336	21.493	26.37	23.051	26.657	30.553	29.857	26.305	26.305	25.613	28.921	24.471	30.784	14.612	14.512	13.822	14.001	17.565	14.769	15.681	12.686	16.354	25.835	23.62	17.426	19.302	22.661	13.084	26.85	15.219	15.591	13.192	15.463	15.591	14.896	13.534	12.878	12.917	14.049	24.471
CP037945	36.162	35.439	33.444	33.444	33.67	33.444	33.224	34.792	30.42	31.636	20.389	25.162	21.654	25.019	28.106	28.71	25.253	25.253	24.594	28.058	23.569	30.954	14.722	14.632	13.952	14.141	17.745	14.899	15.821	12.816	16.504	26.075	23.85	17.576	19.492	22.891	13.194	26.067	15.349	15.721	13.302	15.593	15.721	15.016	13.644	12.988	13.037	14.169	22.447
STX1A_AP010953.1_5	37.462	36.716	34.719	34.719	34.952	34.719	34.491	36.08	31.656	33.847	21.75	25.255	21.726	25.092	29.558	28.818	25.356	25.356	24.697	28.187	23.677	31.042	14.779	15.918	15.097	15.229	18.828	14.966	15.893	13.874	17.687	27.29	23.969	17.653	20.621	24.01	14.456	27.244	16.602	15.788	13.359	15.66	15.788	16.334	13.7	14.231	13.099	15.416	23.677
CP027587.1_12	26.845	26.348	26.51	26.51	25.463	26.51	27.546	27.888	25.886	28.878	21.832	26.786	24.554	28.159	31.429	32.061	28.409	28.409	29.037	29.101	26.675	28.665	14.286	13.095	11.634	12.103	10.76	13.599	13.423	12.912	17.857	18.826	16.907	16.405	18.973	16.282	12.897	18.126	16.522	16.893	16.893	15.476	15.594	14.757	15.966	15.251	12.943	13.98	23.038
CP027587.1_2	30	29.458	29.634	28.399	26.088	27.165	28.23	27.33	26.541	26.231	25.096	33.393	30	34.327	39.375	40.151	35.947	35.947	36.44	36.026	33.542	34.934	16.042	16.071	14.318	12.431	13.269	15.192	15	15.481	15.863	15.683	13.883	16.792	16.042	14.498	14.514	17.44	16.909	15.951	14.621	15.833	15.951	17.826	13.603	15.608	14.477	19.51	27.33
STX1A_CP027546.1_7	22.597	24.826	24.966	24.966	23.787	23.652	23.519	23.787	23.141	20.735	26.522	22.359	24.442	27.808	23.063	21.928	20.465	20.465	20.004	18.501	18.501	32.32	16.913	18.441	15.269	13.302	16.59	17.488	14.621	17.775	18.192	16.713	17.306	16.451	24.501	14.333	16.784	18.628	19.319	18.31	18.31	19.581	19.718	18.856	17.274	16.559	16.713	23.458	27.752
STX1A_CP027313.1_2	38.082	39.509	37.563	37.563	37.819	37.563	36.216	37.819	34.446	27.284	24.021	26.37	23.051	26.657	25.239	25.785	23.8	23.8	23.174	32.258	21.134	30.784	14.612	16.931	11.696	10.001	12.686	14.769	12.321	13.661	16.354	12.917	14.378	13.941	19.302	12.808	15.463	15.49	15.219	15.591	15.591	16.653	16.79	14.896	14.764	12.878	13.994	18.732	23.359
STX1A_CP012693.1_7	32.946	31.139	31.33	31.33	31.526	32.535	29.941	30.313	28.239	36.653	24.56	28.274	24.554	28.159	30	30.603	28.409	28.409	27.717	27.888	25.463	34.398	15.714	19.643	15.124	13.203	12.912	13.599	14.643	13.988	15.476	16.473	13.526	16.405	16.741	15.196	15.476	19.259	17.793	16.893	14.294	15.476	15.594	17.44	13.305	15.251	14.12	16.522	20.613
STX1A_CP027599.1_17	31.726	31.139	31.33	31.33	31.526	32.535	29.941	30.313	28.239	35.542	25.925	28.274	24.554	28.159	28.571	29.146	27.056	27.056	26.398	26.675	24.25	34.398	15.714	18.333	15.124	13.203	13.988	14.835	14.643	15.064	15.476	16.473	14.653	16.405	17.857	14.111	15.476	19.259	17.793	16.893	15.594	16.766	16.893	18.781	14.636	16.522	15.296	16.522	20.613
CP037943	37.993	39.505	38.626	38.626	38.882	38.626	37.248	38.882	35.447	28.128	24.615	26.964	23.52	27.126	27.193	26.379	24.394	24.394	23.768	32.021	21.728	31.316	14.956	17.368	13.134	11.345	14.099	16.343	13.816	15.106	17.945	14.4	14.815	14.316	17.802	13.215	15.87	17.023	16.828	15.997	15.997	17.091	17.228	17.816	15.139	15.626	14.4	16.828	33.164
STX1A_CP027472.1_11	39.375	40.971	40.05	40.05	40.306	40.05	38.63	40.306	36.786	29.258	25.411	27.76	24.148	27.753	26.629	27.175	26.515	26.515	24.564	35.564	22.524	32.028	15.417	16.672	13.636	11.806	14.685	15.72	13.125	15.734	17.451	14.945	15.401	14.818	18.513	12.701	15.152	16.587	17.414	16.541	16.541	17.677	17.814	18.402	15.642	16.17	14.945	17.414	26.08
STX1A_CP024479.1_7	39.643	37.751	36.922	36.922	37.178	38.008	35.594	37.178	33.843	25.783	21.172	26.012	22.768	26.374	24.881	25.427	24.675	24.675	22.816	32.804	20.776	32.256	14.405	17.857	13.577	11.775	11.484	14.524	15.417	12.44	15	14.806	12.097	14.857	14.955	13.529	14.048	17.235	16.126	15.345	12.985	14.048	14.165	15.892	12.115	13.822	12.691	14.974	25.15
STX1A_CP014752.1_8	34.545	32.766	30.865	30.865	31.083	31.929	29.595	31.083	29.006	21.34	17.133	21.558	17.955	20.839	20.606	21.066	20.606	20.606	18.867	28.939	17.149	26.555	12.879	15.195	12.273	10.556	10.288	13.147	14.034	11.224	12.597	13.467	10.851	13.455	13.655	11.337	11.49	14.883	14.693	13.905	11.588	12.639	12.746	14.41	10.709	12.432	11.395	13.563	22.508
STX1A_CP027219.1_10	32.881	32.091	31.424	31.424	30.748	31.424	30.257	31.679	28.668	21.578	19.507	25.354	21.698	25.544	24.104	23.531	21.441	21.441	20.782	27.952	18.635	29.345	12.626	15.431	12.357	10.654	10.338	13.377	13.153	11.133	12.736	12.542	11.003	12.755	13.365	10.461	12.107	14.486	13.862	13.243	12.224	13.116	13.243	14.85	11.547	12.872	11.646	12.872	23.294
STX1A_CP027442.1_12	41.761	39.8	38.872	38.872	39.12	38.872	37.459	39.12	35.637	36.844	33.435	39.448	37.027	37.005	32.235	32.896	37.121	37.121	34.906	39.12	32.008	35.795	15.417	15.39	14.773	12.879	12.587	14.51	15.511	14.685	13.961	14.945	12.101	16.053	15.246	13.759	13.889	19.905	17.414	16.541	13.996	15.152	15.269	17.088	13.035	14.926	13.795	18.658	20.153
STX1A_CP027582.1_13	41.511	43.236	42.251	42.251	42.507	42.251	40.766	42.507	38.858	31.006	26.641	28.99	25.119	28.724	27.859	28.405	27.81	27.81	25.793	36.256	23.754	33.128	16.129	18.861	14.413	12.518	15.592	16.561	13.837	16.705	18.422	15.786	16.308	15.595	19.614	14.6	17.256	17.558	18.32	17.383	17.383	18.583	18.72	19.309	16.418	17.012	15.786	18.32	21.253
STX1A_CP027555.1_1	39.02	40.899	39.848	39.848	40.082	41.134	38.343	40.082	36.455	33.352	27.453	28.234	24.043	27.408	28.671	27.679	27.232	27.232	25.206	33.617	23.273	31.863	16.599	16.68	14.926	12.988	16.19	18.434	15.608	18.503	16.522	16.342	15.699	14.766	19.144	12.825	16.441	18.2	18.919	17.939	17.939	19.182	19.319	18.485	16.932	16.216	15.085	17.568	20.687
STX1A_CP027338.1_13	24.035	26.633	26.765	26.765	25.406	25.278	25.153	25.406	24.796	33.424	41.161	37.171	40.296	38.866	29.079	29.567	34.33	34.33	33.638	25.406	31.384	35.088	18.816	19.098	17.344	15.205	19.011	19.737	16.524	20.369	19.142	17.503	18.318	16.982	22.368	15.041	18.86	21.222	21.74	20.558	20.558	22.003	22.14	21.105	19.35	18.634	18.962	21.74	22.417
CP027449.1_9	20.04	22.542	22.659	22.659	22.78	22.659	21.133	21.356	19.43	18.507	22.06	13.594	14.785	16.708	13.118	13.348	12.512	12.512	12.249	11.39	11.39	25.467	21.317	34.977	28.867	22.296	28.319	30.397	25.766	29.606	49.059	33.308	42.828	48.613	41.146	45.383	24.014	18.817	25.196	30.214	30.214	31.519	33.235	31.054	27.751	28.16	27.757	23.714	15.661
STX1A_AP010958.1_13	43.216	43.638	40.244	40.244	38.038	39.024	41.214	42.946	39.308	29.256	22.064	31.555	29.726	34.053	31.748	32.38	28.714	28.714	28.022	40.492	26.995	30.809	12.988	13.24	10.601	10.033	9.815	11.257	11.113	10.905	10.845	11.912	11.417	11.488	13.567	11	11.738	18.358	15.425	15.768	14.454	14.346	14.454	18.984	13.451	17.996	19.058	15.425	22.087
STX1A_CP027464.1_15	36.956	37.553	33.996	33.996	31.666	32.737	36.301	37.999	35.692	23.296	24.116	27.76	30.438	34.765	28.171	28.717	25.325	25.325	24.732	35.466	25.333	33.407	14.827	15	12.175	12.698	11.301	12.904	12.744	12.431	12.446	13.538	12.994	13.16	15.212	12.535	13.438	20.179	17.225	17.596	17.596	16.126	16.243	22.33	16.616	25.176	20.923	15.9	25.333
STX1A_CP027445.1_12	42.708	43.115	40.97	40.97	41.226	42.175	43.115	44.863	41.182	31.1	23.196	29.762	26.19	30.037	30	30.603	27.056	27.056	26.398	36.376	25.463	32.487	14.286	14.405	11.634	12.103	10.76	12.363	12.202	11.836	11.905	12.943	12.399	12.619	14.509	11.94	12.897	19.259	16.522	16.893	16.893	15.476	15.594	20.123	15.966	22.876	25.886	15.251	21.825
STX1A_CP027388.1_15	49.059	46.942	45.979	47.221	45.007	44.736	48.178	48.758	46.144	33.303	23.836	35.093	30.142	34.469	33.724	32.89	30.591	30.591	31.224	38.756	28.754	33.128	14.662	16.166	12.011	12.518	11.137	12.739	12.579	12.25	13.51	13.357	12.813	12.996	14.999	13.477	14.601	18.729	17.012	17.383	17.383	15.928	16.046	16.55	16.418	19.629	15.786	15.703	25.004
STX1A_CP013029.1_1	46.181	46.687	44.343	44.343	44.599	44.343	46.687	48.534	44.654	33.877	24.882	31.746	27.778	31.624	32.083	32.687	30.492	30.492	28.382	40.664	27.546	34.174	15.278	15.496	12.626	13.194	11.752	13.355	13.194	12.927	12.897	14.034	13.49	13.611	15.799	13.031	13.889	20.945	17.812	18.183	18.183	16.667	16.784	17.289	17.157	20.552	16.586	16.441	23.611
STX1A_CP027325.1_3	46.824	47.289	43.705	43.705	43.961	43.705	46.011	47.84	43.997	33.352	24.563	31.371	27.477	31.324	31.689	32.293	28.665	28.665	28.006	40.082	27.152	33.855	15.09	15.29	12.439	12.988	11.564	13.167	13.007	12.721	12.709	13.828	13.283	13.423	15.555	12.825	13.701	20.626	17.568	17.939	17.939	16.441	16.559	21.329	16.932	21.622	20.113	16.216	23.273
STX1A_CP018241.1_12	50.726	49.845	46.276	46.276	46.547	46.276	46.011	47.84	43.997	25.014	21.674	20.391	22.325	25.45	21.126	21.528	18.632	18.632	18.204	25.859	18.101	31.863	15.09	18.069	17.414	15.349	15.034	14.484	15.608	13.877	15.251	16.342	14.491	17.45	14.358	15.156	13.701	30.333	18.919	19.319	17.939	20.552	20.699	18.485	18.343	16.216	17.599	17.568	18.101
CP015832.1_4	47.158	46.344	42.725	42.725	42.973	42.725	45.057	46.88	43.055	24.008	20.358	20.511	22.446	25.571	21.256	21.658	18.753	18.753	18.324	26.044	18.231	30.011	13.664	16.791	16.29	16.66	13.988	13.26	14.409	12.823	14.082	15.196	13.385	16.219	13.263	14.102	12.414	29.342	17.688	18.059	19.448	19.311	19.448	17.174	19.883	17.688	16.462	16.327	19.533
STX1A_CP018243.1_14	47.792	46.956	43.398	43.398	43.654	43.398	45.687	47.506	43.682	23.643	20.103	20.274	22.208	25.333	21	21.402	18.515	18.515	18.087	25.679	17.975	29.737	13.5	16.571	16.053	16.404	13.769	13.077	14.208	12.622	13.881	14.977	13.184	16	13.062	13.882	12.25	28.903	17.45	17.822	19.192	19.056	19.192	16.955	19.627	17.45	16.225	16.108	19.259
CP015831.1_4	47.158	46.344	42.725	42.725	42.973	42.725	45.057	46.88	43.055	24.008	20.358	20.511	22.446	25.571	21.256	21.658	18.753	18.753	18.324	26.044	18.231	30.011	13.664	16.791	16.29	16.66	13.988	13.26	14.409	12.823	14.082	15.196	13.385	16.219	13.263	14.102	12.414	29.342	17.688	18.059	19.448	19.311	19.448	17.174	19.883	17.688	16.462	16.327	19.533
STX1A_CP016625.1_17	43.642	46.415	44.865	44.865	45.219	44.865	46.415	48.106	43.532	24.088	20.053	24.754	22.184	26.03	24.741	25.345	22.048	22.048	21.389	27.901	20.204	28.23	11.782	23.3	20.999	18.697	19.814	21.689	22.306	19.814	23.502	25.934	19.288	23.264	25.104	20.876	18.707	23.826	18.369	17.834	17.834	17.668	17.834	16.366	18.362	17.349	15.746	18.369	22.129
STX1A_CP027548.1_3	48.125	46.059	44.477	43.51	42.875	42.544	45.099	45.798	41.296	24.433	19.148	28.75	25.179	29.505	27.381	28.042	25.639	25.639	24.881	32.156	23.386	30.113	14.286	22.5	23.133	19.83	20.11	23.956	24.554	21.786	20.952	24.402	19.559	25.595	21.949	21.183	22.083	26.843	17.558	19.105	18.043	16.825	15.921	15.448	16.387	15.492	14.078	17.558	22.412
FJ184280	54.439	54.711	52.533	52.533	52.849	52.533	54.711	56.624	52.564	32.382	23.974	30.678	26.923	30.769	30.962	31.565	27.972	27.972	27.313	37.749	26.425	33.266	14.744	14.908	14.51	14.899	13.462	12.821	12.66	12.34	12.363	12.224	11.729	13.077	13.942	11.312	13.355	27.109	17.117	17.488	17.488	17.361	17.488	15.26	17.892	15.8	14.669	15.8	25.166
STX1A_CP020092.1_2	55.809	54.77	53.91	53.91	51.837	52.712	52.388	54.248	49.124	33.111	24.434	31.103	27.708	31.795	29.853	30.456	28.262	28.262	27.57	37.371	25.316	34.272	15.637	16.933	16.19	14.213	14.966	14.751	14.559	13.897	16.569	15.205	14.562	16.314	17.745	15.098	16.675	28.147	16.431	16.802	15.51	16.675	16.802	16.014	14.559	13.903	15.205	17.695	25.316
STX1A_CP020106.1_4	55.809	54.77	53.91	53.91	54.248	53.91	54.77	56.659	51.464	33.111	24.434	29.622	26.078	29.925	28.431	29.006	26.916	26.916	26.257	37.371	24.11	34.272	14.216	15.63	16.19	16.399	14.966	13.522	13.346	13.897	14.202	15.205	13.442	15.059	16.636	12.941	14.109	27.021	17.695	16.802	18.094	17.958	18.094	17.349	18.529	18.959	15.205	17.695	22.905
AJ556162	55	54.006	53.095	53.095	50.934	51.86	51.551	53.418	49.462	36.495	27.885	33.393	30	34.327	32.083	32.716	30.417	30.417	29.692	40.995	27.33	36.875	16.042	17.411	16.705	14.691	15.481	15.192	15	14.375	14.643	14.477	13.883	15.5	17.188	13.382	15.833	26.741	18.209	18.609	17.28	19.792	19.938	17.826	17.684	15.608	16.89	18.209	26.088
STX1A_CP015842.1_16	40.513	44.764	43.777	43.777	41.524	43.777	44.764	45.299	41.562	26.599	23.974	33.745	30.288	34.615	32.436	33.068	30.769	30.769	30.045	27.683	27.683	33.266	14.744	16.264	13.301	13.753	12.34	12.821	12.66	12.34	14.835	13.447	12.902	14.385	17.428	13.575	14.69	25.931	17.117	17.488	17.488	16.026	16.143	15.26	16.516	15.8	14.669	18.434	30.199
STX1A_CP015846.1_16	40.513	44.764	43.777	43.777	41.524	43.777	44.764	45.299	41.562	26.599	23.974	33.745	30.288	34.615	32.436	33.068	30.769	30.769	30.045	27.683	27.683	33.266	14.744	16.264	13.301	13.753	12.34	12.821	12.66	12.34	14.835	13.447	12.902	14.385	17.428	13.575	14.69	25.931	17.117	17.488	17.488	16.026	16.143	15.26	16.516	15.8	14.669	18.434	30.199
STX1A_CP015843.2_17	45.646	49.295	49.545	49.545	46.872	48.088	50.745	51.266	47.152	29.984	27.484	38.287	34.004	38.331	36.977	37.61	35.311	35.311	34.586	32.224	32.224	36.775	16.808	18.741	15.572	16.23	14.61	14.885	14.725	14.61	17.312	15.717	15.173	16.655	19.156	16.052	16.961	26.317	19.801	20.172	20.172	18.503	18.62	17.531	18.993	18.278	17.146	19.801	33.689
STX2_AP012540	45.414	43.373	40.001	40.001	40.25	38.789	40.964	40.25	39.066	26.829	21.946	31.401	24.661	28.267	33.022	30.754	27.2	27.2	27.868	37.811	26.833	32.609	14.357	14.484	12.877	11.075	10.832	12.434	13.502	11.915	14.372	14.206	12.478	15.229	13.479	15.296	12.969	18.241	14.059	15.68	13.066	14.265	14.373	14.835	12.039	12.781	16.573	15.337	20.735
STX2_AP012538	39.048	39.522	36.15	36.15	36.376	36.15	35.929	37.588	34.122	24.435	20.467	23.81	21.28	24.405	24.286	24.774	22.998	22.998	21.118	36.376	20.613	28.665	14.286	14.405	12.798	11.003	11.836	13.599	13.423	11.836	15.476	14.12	13.526	16.405	16.741	15.196	14.187	16.993	13.98	15.594	12.995	14.187	14.294	16.098	11.975	13.98	16.473	19.064	21.825
STX2C_CP014314.1_5	41.511	42.001	39.765	38.523	38.756	38.523	39.53	40.006	36.429	26.413	21.032	27.464	21.77	24.895	29.325	28.405	26.419	26.419	24.436	36.256	23.754	29.231	14.662	14.819	13.212	11.38	12.25	14.013	13.837	12.25	15.966	14.572	13.978	15.595	13.845	15.724	14.601	17.558	13.086	14.709	13.371	14.601	14.709	16.55	12.314	14.394	17	14.394	20.003
STX2_AP012530	41.732	42.169	38.789	38.789	36.591	37.577	38.554	40.25	36.698	24.593	20.575	26.915	24.661	28.267	27.279	27.825	25.84	25.84	23.887	39.03	23.174	28.773	14.357	14.484	12.877	11.075	11.915	13.678	13.502	11.915	15.569	14.206	13.612	15.229	16.849	15.296	14.265	17.101	12.781	14.373	13.066	14.265	14.373	16.184	12.039	14.059	16.573	19.171	24.394
FM180578	44.187	43.373	40.001	40.001	37.811	37.577	40.964	40.25	40.249	25.711	20.575	29.905	24.661	28.267	30.151	29.29	25.84	25.84	26.541	37.811	25.614	28.773	14.357	14.484	12.877	11.075	11.915	13.678	13.502	11.915	15.569	14.206	13.612	15.229	13.479	15.296	14.265	17.101	12.781	14.373	13.066	14.265	14.373	16.184	12.039	14.059	16.573	15.337	20.735
STX2C_CP018252.1_13	41.761	39.8	36.516	37.694	35.564	36.516	37.459	37.935	37.936	23.84	18.724	27.76	24.148	27.753	28.03	27.175	25.189	25.189	24.564	37.935	23.709	28.26	14.015	14.107	12.5	10.732	10.49	12.092	13.125	10.49	13.961	13.795	12.101	14.818	11.979	14.817	12.626	16.587	12.439	13.996	11.452	12.626	12.724	14.459	10.428	12.439	14.945	14.926	22.524
STX2C_CP018245.1_14	43.43	43.801	40.499	39.308	37.159	38.117	40.249	40.755	37.209	25.228	20.259	29.485	24.346	27.952	31.124	30.313	26.779	26.779	26.121	38.358	25.172	28.458	14.147	14.252	12.645	10.864	11.684	13.447	13.27	11.684	15.296	13.953	13.36	14.977	13.227	15.002	14.034	16.785	12.571	14.142	12.856	14.034	14.142	15.932	11.85	13.828	16.279	13.828	22.775
STX2C_CP017436.1_4	42.5	42.845	39.621	38.455	36.358	37.29	39.371	39.877	36.382	24.633	19.872	31.865	25.556	27.564	33.333	32.605	28.889	28.889	28.164	38.704	26.975	28.07	13.889	13.968	12.361	10.606	11.4	13.162	12.986	11.4	14.96	13.643	13.05	14.667	16.146	14.641	13.75	16.398	12.312	13.858	12.598	13.75	13.858	15.622	11.618	13.544	15.917	17.237	28.148
STX2C_CP017434.1_4	43.455	41.467	38.254	38.254	36.169	35.935	39.163	38.502	36.187	24.493	18.462	33.173	25.458	27.473	34.57	32.465	30.062	30.062	29.304	39.669	28.002	27.979	13.828	13.901	12.294	10.545	10.302	11.905	12.919	10.302	13.736	13.57	11.895	14.593	14.984	14.555	12.439	16.306	12.251	13.79	11.283	12.439	12.537	14.253	10.278	12.251	14.701	17.152	28.002
STX2C_CP017446.1_4	43.455	42.619	39.413	39.413	37.336	37.095	40.315	39.669	37.318	25.558	19.78	33.173	25.458	27.473	34.57	32.465	28.755	28.755	29.304	38.502	28.002	27.979	13.828	13.901	12.294	10.545	11.332	13.095	12.919	11.332	14.881	13.57	12.976	14.593	16.054	14.555	13.683	16.306	12.251	13.79	12.537	13.683	13.79	15.549	11.563	13.476	15.832	17.152	28.002
STX2C_CP015843.2_15	39.145	38.377	35.218	36.354	34.308	34.082	38.377	38.882	36.554	22.919	18.138	26.964	23.52	27.126	27.193	26.379	24.394	24.394	23.768	36.595	22.872	25.789	12.237	12.406	10.945	11.345	10.071	11.673	11.513	10.071	13.459	12.185	11.641	13.123	14.66	13.215	12.208	14.895	10.818	12.305	13.536	12.208	12.305	13.998	12.616	14.424	14.4	16.828	26.303
STX2C_CP017442.1_4	42.5	42.845	39.621	38.455	36.358	37.29	39.371	39.877	36.382	24.633	19.872	31.865	25.556	27.564	33.333	32.605	28.889	28.889	28.164	38.704	26.975	28.07	13.889	13.968	12.361	10.606	11.4	13.162	12.986	11.4	14.96	13.643	13.05	14.667	16.146	14.641	13.75	16.398	12.312	13.858	12.598	13.75	13.858	15.622	11.618	13.544	15.917	17.237	28.148
STX2C_CP017438.1_4	42.5	42.845	39.621	38.455	36.358	37.29	39.371	39.877	36.382	24.633	19.872	31.865	25.556	27.564	33.333	32.605	28.889	28.889	28.164	38.704	26.975	28.07	13.889	13.968	12.361	10.606	11.4	13.162	12.986	11.4	14.96	13.643	13.05	14.667	16.146	14.641	13.75	16.398	12.312	13.858	12.598	13.75	13.858	15.622	11.618	13.544	15.917	17.237	28.148
STX2C_CP018247.1_10	38.597	40.054	36.959	36.959	34.952	34.719	40.054	39.462	37.114	23.59	19.192	28.061	23.278	26.884	28.214	27.445	25.356	25.356	24.697	36.08	23.677	23.738	12.092	11.02	9.705	10.153	10.901	12.664	10.217	10.901	14.371	10.916	12.505	11.769	12.372	12.005	12.046	13.622	10.673	12.144	14.573	13.251	13.359	13.821	13.7	14.231	14.191	13.045	27.06
STX2C_CP030767.1_11	42.942	42.083	39.018	39.018	37.037	36.789	39.869	39.282	36.939	24.492	20.389	29.356	23.201	26.807	29.444	28.71	25.253	25.253	25.823	35.915	24.691	29.133	13.384	14.632	11.806	10.101	10.844	12.607	12.431	10.844	14.304	13.037	12.444	15.232	13.336	13.933	13.194	15.64	11.807	13.302	13.302	13.194	13.302	16.267	11.163	14.169	15.21	12.988	25.814
STX2C_CP022050.2_4	43.75	42.892	39.763	39.763	37.739	37.49	40.634	40.026	37.662	25.003	20.729	29.803	23.52	27.126	29.912	29.156	26.962	26.962	26.27	37.739	25.159	29.474	13.596	14.887	12.039	10.314	11.078	12.841	12.664	11.078	14.58	13.293	12.699	15.509	13.613	14.231	13.428	15.959	12.02	13.536	13.536	13.428	13.536	16.544	11.354	14.424	15.508	14.424	27.446
STX2C_CP015846.1_14	38.865	38.075	35.046	35.046	33.082	32.856	38.075	37.493	35.205	22.02	17.565	27.566	22.907	26.512	27.694	26.95	24.86	24.86	24.201	35.287	23.157	25.217	11.869	11.997	10.536	10.895	9.662	11.265	11.104	9.662	12.968	11.735	11.191	12.673	14.088	12.683	11.799	14.323	10.45	11.897	13.086	11.799	11.897	13.549	12.207	13.933	13.869	16.256	29.773
STX2C_CP018250.1_12	38.422	37.654	34.559	34.559	34.792	33.444	37.654	37.037	34.766	23.472	17.84	26.56	20.107	23.232	26.768	25.975	23.99	23.99	23.364	34.792	22.447	25.492	12.045	12.193	10.732	11.111	9.858	11.461	11.301	9.858	13.203	11.951	11.407	12.889	14.362	12.938	11.995	14.598	10.627	12.093	13.302	11.995	12.093	13.765	12.403	14.169	14.124	16.53	28.058
STX2C_CP008805.1_11	41.812	40.976	37.903	37.903	35.915	35.674	38.761	38.159	35.853	24.492	19.114	29.356	23.201	26.807	30.783	28.71	26.515	26.515	25.823	37.037	24.691	27.313	13.384	13.413	11.806	10.101	10.844	12.607	12.431	10.844	14.304	13.037	12.444	14.061	12.311	13.933	13.194	15.64	11.807	13.302	12.093	13.194	13.302	15.016	11.163	12.988	15.21	12.988	26.936
STX2C_CP016625.1_15	38.702	37.911	34.897	34.897	32.942	32.716	37.911	37.334	35.051	21.917	17.5	27.473	22.837	26.442	27.596	26.857	24.767	24.767	24.108	35.138	23.059	25.152	11.827	11.951	10.49	10.844	9.615	11.218	11.058	9.615	12.912	11.684	11.14	12.622	14.022	12.623	11.752	14.258	10.408	11.85	13.035	11.752	11.85	13.497	12.161	13.877	13.808	16.19	29.647
CP033605_2	40.5	38.584	36.622	36.622	34.636	34.402	37.482	36.87	34.605	23.356	17.769	29.25	23.125	26.731	30.667	28.603	26.409	26.409	25.717	35.753	24.58	27.237	13.333	13.357	11.75	10.051	9.808	11.41	12.375	9.808	13.143	12.977	11.351	14	11.229	13.863	11.944	15.565	11.757	13.246	10.838	11.944	12.042	13.709	9.882	11.757	14.058	12.932	25.698
STX2C_CP001164.1_12	39.375	38.584	36.622	37.732	35.753	35.512	37.482	37.988	35.686	24.371	19.038	27.857	23.125	26.731	29.333	27.241	23.894	23.894	24.493	34.636	23.463	27.237	13.333	13.357	11.75	10.051	10.788	12.551	12.375	10.788	14.238	12.977	12.383	14	12.25	13.863	13.139	15.565	11.757	13.246	12.042	13.139	13.246	14.955	11.118	12.932	15.14	12.932	26.815
STX2C_CP001368.1_12	38.25	36.38	34.402	35.512	33.519	33.293	35.277	35.753	35.686	22.34	17.769	26.464	23.125	26.731	28	25.879	23.894	23.894	23.268	34.636	22.346	27.237	13.333	13.357	11.75	10.051	9.808	11.41	12.375	9.808	13.143	12.977	11.351	14	11.229	13.863	11.944	15.565	11.757	13.246	10.838	11.944	12.042	13.709	9.882	11.757	14.058	12.932	26.815
STX2C_CP018243.1_12	34.539	33.862	31.81	31.81	29.734	30.674	30.476	32.021	29.908	17.71	19.433	22.707	23.52	27.126	21.754	22.214	20.542	20.542	20.015	30.877	18.298	27.632	13.596	13.647	12.039	10.314	11.078	12.841	12.664	11.078	14.58	13.293	12.699	14.316	12.566	14.231	13.428	14.895	12.02	13.536	12.305	13.428	13.536	15.271	11.354	13.222	15.508	14.424	28.59
STX2C_CP010304.1_12	38.25	36.38	34.402	35.512	33.519	33.293	35.277	35.753	35.686	22.34	17.769	26.464	23.125	26.731	28	25.879	22.636	22.636	23.268	33.519	22.346	27.237	13.333	13.357	11.75	10.051	9.808	11.41	12.375	9.808	13.143	12.977	11.351	14	11.229	13.863	11.944	15.565	11.757	13.246	10.838	11.944	12.042	13.709	9.882	11.757	14.058	12.932	26.815
STX2C_CP015020.1_6	41.086	39.162	36.141	36.141	34.184	33.951	36.987	36.39	34.139	23.021	17.565	28.944	22.907	26.512	30.332	28.298	26.103	26.103	25.412	36.39	24.26	27.018	13.188	13.197	11.59	9.905	9.662	11.265	12.215	9.662	12.968	12.802	11.191	13.825	11.069	13.659	11.799	15.346	11.611	13.086	10.707	11.799	11.897	13.549	9.766	11.611	13.869	12.772	26.465
STX2C_CP015842.1_14	38.865	38.075	35.046	35.046	33.082	32.856	38.075	37.493	35.205	22.02	17.565	27.566	22.907	26.512	27.694	26.95	24.86	24.86	24.201	35.287	23.157	25.217	11.869	11.997	10.536	10.895	9.662	11.265	11.104	9.662	12.968	11.735	11.191	12.673	14.088	12.683	11.799	14.323	10.45	11.897	13.086	11.799	11.897	13.549	12.207	13.933	13.869	16.256	29.773
CP015831.1_6	36.989	37.459	34.16	34.16	32.008	32.982	33.947	35.564	33.338	20.589	20.061	23.377	24.148	27.753	23.826	24.314	21.212	21.212	20.685	34.379	20.153	28.26	14.015	14.107	12.5	10.732	11.538	13.301	13.125	11.538	15.124	13.795	13.201	14.818	13.068	14.817	13.889	16.587	12.439	13.996	12.724	13.889	13.996	15.773	11.731	13.682	16.094	13.682	23.709
CP015832.1_6	35.795	36.288	32.982	32.982	30.822	31.804	35.118	36.749	34.487	19.506	18.724	23.377	24.148	27.753	23.826	24.314	21.212	21.212	20.685	34.379	20.153	26.376	14.015	12.825	11.364	11.806	10.49	12.092	11.932	10.49	12.798	12.645	12.101	13.583	13.068	12.701	12.626	15.481	12.439	12.724	13.996	12.626	12.724	14.459	13.035	14.926	14.945	12.439	24.895
STX2_AP012539	32.946	32.336	30.125	30.125	27.888	28.92	29.941	31.526	29.416	18.882	19.103	23.81	24.554	28.159	24.286	24.774	21.645	21.645	21.118	29.101	20.613	28.665	15.714	14.405	12.798	11.003	10.76	12.363	13.423	11.836	13.095	15.296	12.399	13.881	13.393	15.196	12.897	16.993	13.98	12.995	11.695	14.187	12.995	14.757	10.644	12.709	15.296	15.251	21.825
STX2C_CP023673.1_17	29.286	28.744	26.51	26.51	26.675	26.51	25.151	26.675	24.709	19.993	24.56	22.321	24.554	28.159	22.857	21.86	20.292	20.292	19.798	25.463	18.188	34.398	14.286	15.714	12.798	11.003	11.836	13.599	13.423	12.912	14.286	14.12	13.526	16.405	14.509	14.111	15.476	16.993	16.522	18.192	15.594	16.766	16.893	20.123	14.636	21.606	25.886	17.793	18.188
STX2C_CP024618.1_3	30	29.458	27.165	27.165	27.33	27.165	25.776	27.33	25.334	20.528	25.096	22.768	25	28.606	21.875	22.306	20.739	20.739	20.245	26.088	18.634	34.934	14.583	16.071	13.125	11.301	13.269	13.926	13.75	13.269	15.863	14.477	13.883	16.792	14.896	15.613	15.833	17.44	16.909	18.609	15.951	17.153	17.28	21.94	14.963	23.412	22.922	18.209	17.392
STX2C_CP027591.1_15	29.286	27.546	25.305	25.305	25.463	25.305	23.953	25.463	23.533	18.882	23.196	22.321	24.554	28.159	22.857	21.86	20.292	20.292	19.798	25.463	18.188	34.398	14.286	15.714	12.798	11.003	10.76	12.363	13.423	11.836	13.095	14.12	12.399	16.405	13.393	14.111	14.187	16.993	16.522	18.192	14.294	15.476	15.594	20.123	13.305	21.606	25.886	17.793	18.188
STX2C_CP024056.1_17	29.569	28.936	27.061	27.061	27.256	27.061	25.836	27.256	25.311	19.876	22.805	21.182	23.563	25.696	21.494	20.69	19.018	19.018	18.491	23.063	16.773	31.443	12.644	13.744	12.99	11.233	11.853	11.793	11.616	10.942	13.342	12.149	11.555	13.172	15.23	12.897	13.506	21.311	17.707	21.57	20.435	21.384	21.57	18.837	17.495	19.921	19.236	22.134	19.918
STX1A_CP028112.1_21	19.661	19.255	18.31	18.31	18.438	18.31	18.185	18.438	17.828	16.707	19.784	17.682	18.107	20.992	19.509	19.94	17.148	17.148	16.687	16.269	16.269	28.529	15.607	21.268	15.532	14.585	13.273	14.408	15.292	12.325	15.938	14.682	12.99	15.875	12.846	15.32	17.426	31.153	32.003	38.66	39.832	38.337	38.66	30.339	32.47	27.431	27.266	29.717	14.099
STX1A_CP027577.1_3	21.958	21.574	20.423	20.423	20.543	20.423	20.305	20.543	19.969	18.914	22.974	20.274	20.5	23.385	21	21.402	18.515	18.515	18.087	17.975	17.975	31.719	18	23.476	18.523	17.576	16.064	17	18.083	16.064	17.667	18.721	15.582	18.667	16.625	17.353	19.056	37.333	38.928	45.239	41.127	44.917	45.239	36.736	37.853	33.559	32.45	36.243	16.691
STX2_AP012536	26.941	25.206	25.353	25.353	25.504	25.353	23.946	24.228	23.547	19.947	19.98	17.058	18.695	21.339	16.404	16.72	15.57	15.57	15.208	14.027	14.027	29.605	19.386	19.211	22.069	17.444	19.357	19.484	20.526	17.08	21.303	19.829	17.847	23.842	22.396	20.666	16.228	37.061	38.674	42.226	35.415	36.513	36.777	35.104	36.223	32.006	35.939	34.673	22.953
STX2_AP012537	29.708	29.189	29.358	29.358	26.963	28.081	27.92	28.247	27.457	21.278	21.538	20.274	22.208	25.333	19.5	19.874	18.515	18.515	18.087	16.691	16.691	29.737	19.5	19.333	23.462	17.576	20.654	22.231	21.958	19.506	22.714	21.217	20.376	22.667	24.938	19.667	17.694	37.333	40.27	41.127	38.385	39.472	39.756	36.736	37.853	33.559	37.442	34.901	25.679
STX2A_CP027342.1_7	18.304	21.558	20.485	20.485	20.613	20.485	20.36	20.613	20.003	18.882	20.467	13.393	14.732	16.896	14.286	14.573	12.175	12.175	11.879	12.125	12.125	24.843	18.571	41.905	33.739	28.608	35.508	50.687	47.589	37.66	45.238	28.239	40.578	45.429	41.295	37.99	27.083	26.056	24.147	27.289	24.69	28.373	29.888	22.806	26.611	20.335	20.003	17.793	14.55
STX2A_CP028381.1_3	17.28	20.906	19.71	19.71	19.823	19.71	19.6	19.823	19.284	19.515	20.628	14.374	15.713	17.876	15.376	15.663	13.156	13.156	12.86	13.215	13.215	24.24	21.526	43.974	38.172	33.86	42.66	41.703	41.206	42.66	50.679	32.141	45.737	46.61	45.327	42.999	30.771	17.386	24.838	29.577	25.352	30.771	33.803	23.208	30.23	20.699	23.141	20.699	14.537
STX2A_CP027371.1_3	17.153	20.75	19.563	19.563	19.676	19.563	19.453	19.676	19.138	19.359	20.491	14.286	15.625	17.788	15.278	15.565	13.068	13.068	12.772	13.117	13.117	24.123	21.389	43.671	39.141	34.785	42.308	41.4	38.264	42.308	50.298	31.896	45.375	46.278	44.965	42.647	29.167	17.249	26.032	29.372	25.176	30.556	33.568	24.492	30.025	21.922	22.965	21.922	14.429
CP027586.1_1	16.071	18.434	18.537	18.537	18.642	18.537	17.117	17.31	16.844	15.987	20.769	12.857	14.048	15.971	12.381	12.611	11.775	11.775	11.511	10.653	10.653	24.361	21.667	37.143	30.779	31.703	33.462	43.37	40.179	38.242	41.905	33.688	37.386	41.429	37.054	36.134	32.401	17.527	26.409	24.115	28.37	26.766	29.789	35.053	26.092	33.359	23.322	22.239	14.647
CP027340.1_8	13.5	13.229	13.317	13.317	13.407	13.317	14.331	14.525	12.977	11.17	12.692	11.143	12.333	14.256	10.667	10.897	10.061	10.061	9.797	8.938	8.938	18.158	18.667	23.071	20.295	17.086	17.654	27.385	27	23.538	39.429	31.36	29.926	33.833	31.646	39.608	26.278	14.527	24.689	18.063	21.676	21.5	22.88	23.679	21	23.514	17.302	17.635	15.642
STX2A_CP009104.1_3	13.582	12.122	12.195	13.415	13.497	13.415	14.546	14.724	14.294	12.377	15.169	12.021	13.211	15.134	11.545	11.775	10.939	10.939	10.675	9.816	9.816	21.181	18.76	47.666	42.406	35.674	35.987	38.774	38.277	35.987	39.765	33.352	37.675	39.569	38.44	34.099	24.78	13.769	25.709	27.594	23.652	26.084	27.594	18.984	25.556	20.567	19.058	17.996	13.497
LN997803	11.897	11.716	11.775	11.775	11.835	11.775	10.251	10.355	10.104	16.53	14.682	10.53	11.422	10.721	10.172	10.345	9.718	9.718	9.52	8.876	11.835	13.067	10.172	11.034	8.582	8.203	8.057	9.019	8.922	8.057	10.201	8.661	8.364	9.172	8.297	9.466	10.896	11.198	9.226	9.398	7.831	9.339	9.398	11.258	6.389	9.226	10.104	9.226	7.397
CP039404	19.198	18.881	18.984	18.984	19.09	18.984	17.533	17.726	17.26	18.926	19.701	19.67	21.455	24.34	18.955	19.3	18.046	18.046	17.651	16.363	16.363	26.807	12.637	14.606	10.516	11.262	11.043	11.098	10.97	9.816	12.074	10.621	10.225	11.303	10.137	11.128	12.966	17.975	12.797	13.054	11.604	12.966	13.054	14.925	10.371	12.797	14.604	12.797	13.636
STX2F_CP027550.1_5	18.869	18.53	18.64	18.64	18.753	18.64	17.294	17.503	17	19.522	19.63	19.835	21.77	24.895	19.061	19.435	18.076	18.076	17.648	16.253	16.253	27.282	13.196	14.819	10.81	10.242	10.023	11.465	11.321	10.023	12.281	10.929	10.483	11.696	10.384	11.231	13.274	16.388	13.086	13.371	12.034	13.274	13.371	15.171	10.946	13.086	14.572	13.086	13.752
STX1D_CP027447.1_5	12.717	12.446	12.534	12.534	12.625	12.534	11.409	11.573	11.178	11.403	15.652	14.604	16.241	17.168	13.949	14.265	13.116	13.116	12.754	11.573	11.573	21.007	12.681	25.28	21.062	21.616	24.72	27.971	27.554	27.467	24.72	28.453	28.034	26.435	21.979	26.824	21.455	16.531	14.436	14.807	13.668	14.68	14.807	15.354	12.871	13.325	13.21	16.657	12.625
STX2E_NC_003356	9.678	9.52	9.571	9.571	9.624	9.571	9.52	9.624	9.373	6.365	4.58	4.951	5.398	6.119	4.773	4.859	4.545	4.545	4.447	5.499	4.125	6.22	4.773	2.944	7.955	5.051	7.43	5.594	5.53	6.192	5.411	5.356	5.158	5.697	6.392	4.991	2.904	9.066	8.6	8.771	8.771	8.712	8.771	4.512	7.464	4.3	6.695	5.733	5.499
STX2E_CP031546.1_5	5.337	5.224	5.261	5.261	5.299	5.261	5.224	5.299	4.095	6.706	3.635	4.006	4.452	5.174	3.827	3.914	3.6	3.6	3.501	4.239	3.179	5.275	5.103	2.314	4.043	3.79	4.616	4.334	4.27	3.693	11.415	5.119	4.872	14.419	13.486	10.259	9.095	6.861	12.3	12.614	5.734	5.685	5.734	7.132	4.711	6.709	11.263	14.536	13.777
CP027351.1_11	29.464	30.284	27.805	26.481	23.968	25.157	27.651	27.963	24.618	23.365	14.835	22.5	15.804	17.967	26.31	26.798	23.55	23.55	23.023	27.963	22.637	20.301	9.286	12.857	10.26	8.535	9.56	9.487	9.375	10.755	10.476	11.661	9.97	9.667	14.821	10.84	11.27	13.771	13.9	12.767	9.93	12.679	12.767	13.145	10.147	11.12	11.661	9.73	14.647
STX2A_CP022407.1_16	27.708	28.531	26.084	24.78	22.299	23.476	25.937	26.235	22.965	21.778	14.637	22.222	15.625	17.788	25.972	26.461	23.232	23.232	22.705	26.235	22.299	20.102	9.167	12.679	8.838	7.197	8.226	9.348	9.236	9.402	10.317	10.207	9.811	9.528	13.368	10.662	11.111	13.553	12.331	12.588	9.791	12.5	12.588	11.526	10.008	9.591	11.483	8.221	14.429
STX2A_CP028110.1_11	24.295	23.821	21.692	20.55	18.387	19.408	21.552	21.835	18.926	18.853	13.011	21.372	15.736	18.14	24.574	25.092	21.921	21.921	21.361	24.133	20.686	20.325	8.191	9.97	8.801	7.259	7.089	8.211	9.255	9.114	6.763	11.133	7.447	8.39	11.58	8.177	7.358	12.835	12.076	11.125	7.417	9.811	9.889	11.504	7.603	9.661	8.906	8.453	13.79
STX2A_CP027435.1_12	24.415	23.941	21.8	20.653	18.479	19.506	21.661	21.943	19.024	18.956	13.069	21.457	15.793	18.197	24.677	25.195	22.019	22.019	21.459	24.253	20.789	20.388	8.226	10.015	8.847	7.299	7.129	8.251	9.301	9.166	6.797	11.19	7.487	8.43	11.643	8.223	7.392	12.903	12.133	11.177	7.451	9.857	9.935	11.555	7.638	9.706	8.952	8.493	13.859
STX2A_CP027317.1_5	24.974	24.478	22.399	21.279	19.167	20.159	22.252	22.55	19.649	19.488	12.794	21.046	15.519	17.923	24.184	24.701	21.552	21.552	20.992	23.677	20.295	20.086	8.061	11.02	8.627	7.107	6.937	8.059	9.082	8.919	7.738	10.916	7.295	8.238	11.341	9.004	8.433	12.574	11.859	10.93	7.287	9.637	9.715	11.308	7.473	9.487	8.733	8.301	13.53
STX2A_CP027454.1_11	23.521	23.047	20.991	19.887	17.797	18.782	23.047	23.359	20.452	18.189	11.379	20.819	15.367	17.771	23.911	24.428	21.295	21.295	20.735	23.359	20.022	18.108	6.642	9.675	7.443	8.001	5.855	6.816	7.84	7.807	6.542	9.688	6.162	6.97	10.159	7.882	7.137	11.36	10.537	9.594	8.395	8.326	8.395	9.931	8.612	10.537	7.535	7.024	14.46
MG986485	33.583	32.996	30.634	30.634	30.815	30.634	31.727	33.383	29.953	21.278	14.359	15.595	11.958	13.641	15	15.287	14.242	14.242	13.913	23.111	12.84	19.825	9	11.048	8.644	10.545	8.032	9.154	9.042	10.327	10.095	11.233	9.589	9.333	16.625	10.412	9.528	12.043	12.081	9.596	12.338	9.528	10.967	14.129	11.216	14.766	8.736	12.081	15.407
CP015832.1_3	33.779	33.147	32.161	32.161	32.364	32.161	33.147	34.762	31.395	25.228	16.208	17.691	12.984	13.044	18.391	18.765	17.407	17.407	16.978	25.172	15.583	18.972	9.903	9.07	8.047	9.778	7.435	8.557	8.445	9.559	8.236	10.465	8.906	8.736	12.125	8.573	7.655	12.309	11.314	8.999	11.571	8.931	10.285	13.277	10.534	13.828	8.14	7.542	10.788
CP015831.1_3	33.779	33.147	32.161	32.161	32.364	32.161	33.147	34.762	31.395	25.228	16.208	17.691	12.984	13.044	18.391	18.765	17.407	17.407	16.978	25.172	15.583	18.972	9.903	9.07	8.047	9.778	7.435	8.557	8.445	9.559	8.236	10.465	8.906	8.736	12.125	8.573	7.655	12.309	11.314	8.999	11.571	8.931	10.285	13.277	10.534	13.828	8.14	7.542	10.788
STX1A_CP015241.1_2	35.534	33.723	32.856	33.951	34.184	32.856	34.811	35.287	33.072	26.023	15.056	17.918	12.217	12.372	17.144	16.17	14.916	14.916	15.731	24.26	14.335	18.012	7.913	9.598	7.375	8.914	6.763	7.885	7.773	8.696	8.645	9.601	8.139	8.065	11.069	8.781	8.259	11.254	10.45	8.328	10.707	8.259	9.517	12.317	9.766	12.772	7.468	6.967	9.924
STX1A_CP018245.1_16	37.391	36.668	34.597	34.597	34.823	35.75	33.231	34.823	31.496	25.415	15.753	17.236	12.681	12.779	16.522	16.867	15.613	15.613	15.217	25.537	13.929	20.452	9.638	11.32	8.893	8.388	8.194	9.476	9.348	10.242	10.248	11.249	9.679	9.681	15.965	10.337	9.903	11.892	12.192	9.982	9.982	9.903	11.229	14.187	8.951	12.192	8.999	12.192	12.768
STX1A_KU977420	39.583	36.312	33.909	35.213	35.417	33.909	36.312	36.728	34.448	25.408	13.173	19.048	12.153	13.835	18.333	17.122	15.972	15.972	17.029	27.546	15.741	20.102	9.167	9.861	8.838	10.795	7.051	8.013	9.236	9.402	7.738	11.483	8.585	9.528	12.153	9.477	6.944	12.321	12.331	9.791	11.189	8.333	9.791	12.966	10.008	13.701	7.655	8.221	11.806
STX1A_KU977419	40.995	37.811	34.357	35.584	35.802	34.357	37.811	38.272	37.159	26.053	13.865	19.632	13.272	15.195	20.309	19.232	17.873	17.873	17.445	29.63	17.284	19.331	8.704	9.321	8.298	10.101	6.588	7.55	8.696	8.784	7.275	10.788	8.044	8.988	11.381	8.86	6.559	12.704	11.637	9.251	10.572	7.87	9.251	12.272	9.468	12.93	7.192	7.758	12.346
KP682381	38.824	35.719	34.742	35.94	33.755	33.544	36.91	37.371	35.089	23.178	10.86	20.735	14.669	16.833	19.902	18.854	18.841	18.841	18.38	27.727	16.877	17.136	7.108	9.118	6.939	7.653	5.345	7.376	8.493	7.483	7.101	9.357	6.721	7.529	8.873	8.627	7.696	9.007	8.847	9.047	9.047	7.696	7.755	9.342	7.941	10.111	8.187	6.32	13.261
STX2_AP012533	37.61	35.719	34.742	34.742	32.549	33.544	33.338	34.96	31.58	20.97	13.575	19.254	16.299	18.703	18.48	18.854	18.841	18.841	17.067	28.932	15.672	20.944	8.529	9.118	8.095	6.56	6.414	8.605	9.706	8.552	7.101	10.527	7.841	8.784	9.982	8.627	7.696	11.259	10.111	10.34	7.755	8.979	9.047	10.676	6.618	8.847	9.357	7.583	13.261
CP033605	37.125	35.277	34.402	34.402	32.401	33.293	33.072	34.636	31.36	22.34	13.962	19.5	16.958	17.821	18.667	19.069	18.864	18.864	17.145	29.049	15.642	19.974	8	9.714	8.545	6.03	5.885	9.128	10.125	8.827	8.762	10.814	8.255	8.167	10.208	8.912	8.361	10.376	10.581	9.634	8.43	9.556	9.634	9.97	6.176	8.23	8.651	7.054	12.29
STX2A_CP001164.1_16	36.327	34.491	33.599	33.599	31.57	32.479	32.266	33.825	30.565	21.539	14.074	19.643	17.071	17.923	18.81	19.212	19.017	19.017	17.288	28.187	15.785	20.086	8.061	9.796	7.549	6.092	5.946	8.059	9.082	7.928	7.738	9.824	7.295	8.238	9.279	9.004	8.433	10.478	9.487	9.715	7.287	8.433	8.501	10.052	6.227	8.301	8.733	7.115	12.402
STX2A_CP030767.1_13	36.801	33.871	32.999	34.099	32.117	31.899	34.963	35.439	33.219	22.125	12.594	22.129	16.85	17.722	21.176	20.284	19.964	19.964	19.437	29.902	17.72	18.06	6.618	7.227	6.35	6.967	4.855	6.787	7.806	6.797	5.427	8.573	6.133	6.941	8.088	6.863	5.923	9.25	8.161	8.361	8.361	7.108	7.167	8.655	7.353	9.327	7.501	5.829	13.29
STX2A_CP001368.1_15	36.644	34.811	33.951	32.856	30.876	31.761	32.635	33.082	29.871	21.019	13.801	20.674	16.798	17.675	19.782	20.213	18.645	18.645	18.151	26.465	16.541	19.813	7.913	9.598	7.375	5.943	5.797	7.885	8.883	7.73	7.565	9.601	7.121	8.065	9.056	8.781	8.259	10.231	9.289	9.517	7.138	8.259	8.328	9.854	6.104	8.128	8.535	6.967	12.13
STX2A_CP008805.1_14	36.49	35.745	34.897	33.806	31.844	32.716	33.579	34.04	30.803	21.917	15	20.604	16.747	17.628	19.712	20.143	18.575	18.575	18.081	26.353	16.471	19.762	7.885	9.56	7.343	5.915	6.731	8.974	8.846	8.654	8.608	9.559	8.101	8.032	10.016	8.739	9.402	10.184	9.252	9.48	8.295	9.402	9.48	11.043	7.296	9.252	9.559	6.939	12.079
STX2A_CP014314.1_2	35.534	33.723	32.856	32.856	30.876	31.761	31.548	33.082	29.871	21.019	13.801	19.296	16.798	17.675	18.463	18.865	18.645	18.645	16.941	27.568	15.438	19.813	7.913	9.598	7.375	5.943	5.797	7.885	8.883	7.73	7.565	9.601	7.121	8.065	9.056	8.781	8.259	10.231	9.289	9.517	7.138	8.259	8.328	9.854	6.104	8.128	8.535	6.967	12.13
STX2A_CP010304.1_15	35.49	33.692	32.866	32.866	30.964	31.806	31.586	33.1	29.924	21.25	13.416	18.806	16.413	17.325	17.973	18.375	18.12	18.12	16.451	27.761	14.948	19.429	7.703	9.318	7.13	5.733	5.587	7.64	8.604	7.45	7.32	9.287	6.877	7.82	8.742	8.466	8.014	9.881	9.009	9.237	6.928	8.014	8.083	9.574	5.929	7.883	8.255	6.757	11.745
STX2A_CP027331.1_11	26.65	24.058	22.215	23.224	21.363	21.205	22.053	22.38	20.609	14.647	12.862	20.686	15.858	16.821	19.733	18.931	17.364	17.364	17.994	26.449	16.277	18.874	9.867	8.914	7.745	6.335	5.285	9.369	10.25	8.808	7.962	10.795	8.387	8.533	12.892	8.012	7.661	7.501	10.757	8.834	11.042	10.944	12.146	10.316	7.947	8.605	8.833	11.832	15.259
CP037941	25.546	23.982	22.145	22.145	20.282	21.138	20.984	22.31	20.543	13.684	12.827	18.056	15.823	16.789	17.222	17.625	16.162	16.162	15.7	26.367	14.198	18.839	8.611	7.778	7.72	5.411	5.266	9.341	10.218	8.776	6.944	10.76	7.43	7.444	8.259	7.096	7.639	7.476	9.653	8.808	9.909	10.913	11.011	9.145	6.793	7.508	8.804	8.58	12.169
STX2A_CP027459.1_2	30.08	28.358	28.542	28.542	28.73	27.4	30.627	27.581	27.833	19.9	13.011	19.947	12.589	14.512	19.113	18.122	18.053	18.053	17.592	27.581	16.089	18.477	8.191	9.97	7.701	8.296	6.076	9.384	9.255	9.114	10.144	10.02	9.574	8.39	11.58	9.199	8.585	9.626	10.868	9.889	13.598	11.037	12.361	11.504	11.405	12.076	10.02	7.246	11.492
STX2A_NC_008464	24.265	23.813	23.96	23.96	24.11	23.96	22.622	21.699	21.053	16.555	12.217	16.292	11.409	13.092	18.48	18.854	17.496	17.496	17.067	27.727	15.672	17.136	8.529	7.815	9.251	6.56	7.483	9.834	9.706	10.69	8.284	11.696	8.961	7.529	12.2	7.549	7.696	9.007	12.639	11.632	10.34	11.544	11.632	12.011	6.618	10.111	9.357	10.111	10.85
STX2A_CP027221.1_14	30.694	27.791	25.637	26.802	24.63	24.472	25.475	25.802	26.15	18.207	13.248	21.726	15.972	18.376	23.611	22.682	22.323	22.323	21.763	32.84	19.938	20.585	9.722	10.159	7.866	7.424	6.218	8.376	9.444	8.291	8.056	10.233	8.7	9.778	10.764	9.412	7.5	10.932	11.081	11.338	10.078	10	11.338	10.415	7.745	8.619	9.096	7.387	12.901
STX2A_AP012532	31.193	28.251	27.243	27.243	27.416	26.058	29.428	28.608	26.59	18.533	12.095	20.546	12.931	14.854	19.713	18.678	17.32	17.32	18.191	28.608	16.688	18.905	8.448	9.023	6.857	8.638	5.277	7.294	8.398	7.388	7.02	9.249	7.746	8.69	13.147	8.519	6.346	11.123	10.003	10.232	11.51	8.884	10.232	10.568	10.48	11.253	9.249	11.253	16.688
STX2A_CP029692.1_15	31.057	30.492	28.222	28.222	25.926	26.995	26.833	28.395	25.172	18.124	13.865	19.632	14.931	17.094	21.759	22.19	20.623	20.623	20.129	33.333	18.519	19.331	8.704	9.321	9.484	7.856	8.784	10.066	9.938	10.981	8.488	11.987	9.194	8.988	12.519	8.86	9.182	10.394	11.637	11.894	10.572	11.806	11.894	12.272	8.115	10.344	10.788	9.051	12.346
STX2A_AP012535	35.625	33.718	33.909	35.213	32.793	32.605	33.718	32.793	31.896	26.618	16.1	23.81	17.361	19.765	22.917	21.791	20.328	20.328	21.286	26.235	19.676	22.113	10.694	12.679	10.101	9.596	9.402	10.684	11.875	10.577	10.317	11.483	9.811	10.889	13.368	9.477	11.111	12.321	12.331	11.189	11.189	11.111	12.588	12.966	10.008	10.961	10.207	8.221	14.429
STX2A_AP012531	39.164	37.255	36.318	37.49	35.372	35.147	36.09	36.552	34.296	24.777	14.641	21.82	16.035	18.438	20.927	19.934	18.471	18.471	19.297	30.656	17.686	20.653	9.766	11.485	10.17	9.602	9.383	9.623	10.681	9.383	9.256	10.289	8.75	9.828	11.909	8.416	10.05	13.193	11.137	10.128	10.128	10.05	11.394	11.773	9.08	9.9	9.146	7.425	14.149
STX2_NC_003525	36.192	34.33	33.352	34.543	34.762	33.352	33.147	33.563	31.395	24.131	14.857	19.165	12.984	14.908	18.391	17.322	16.068	16.068	16.978	28.768	15.583	20.869	9.903	11.661	11.496	10.864	10.622	9.779	10.858	10.622	9.413	11.628	8.906	9.984	13.227	8.573	10.207	12.309	12.571	10.285	10.285	10.207	11.571	13.277	9.217	11.314	8.14	8.799	11.987
STX2A_AP012529	33.592	31.782	30.796	30.796	30.992	29.612	30.605	29.8	27.747	20.713	14.783	20.546	12.931	14.854	19.713	18.678	17.32	17.32	18.191	27.416	16.688	20.796	9.856	11.601	10.286	9.718	9.499	9.726	10.797	9.499	9.36	10.405	8.853	9.931	12.051	8.519	10.153	13.348	11.253	11.51	11.51	11.422	12.789	11.889	10.48	10.003	10.405	8.753	13.112
STX2A_CP012802.1_9	30.685	28.916	27.88	29.092	29.273	27.88	27.711	28.053	26.044	20.122	15.088	19.438	13.153	15.076	18.665	17.574	16.32	16.32	17.252	29.273	15.856	21.1	8.614	10.534	10.535	8.86	8.665	9.947	9.819	9.749	8.384	9.47	7.94	8.884	11.232	7.648	9.078	12.54	10.225	11.76	10.453	11.672	11.76	10.789	9.364	8.947	10.654	8.947	13.417
STX2A_CP017249.1_6	38.958	37.067	35.048	36.179	34.144	33.918	34.821	35.282	33.067	23.835	14.191	21.205	15.625	18.029	20.312	19.361	17.898	17.898	18.682	29.591	17.072	20.203	9.479	12.351	9.801	9.233	9.014	9.295	10.312	9.014	10.045	9.92	8.422	9.5	11.458	9.099	10.938	11.643	10.769	9.8	9.8	9.722	11.026	11.404	8.793	9.572	7.716	7.179	13.657
STX2A_CP017251.1_6	38.958	37.067	35.048	36.179	34.144	33.918	34.821	35.282	33.067	23.835	14.191	21.205	15.625	18.029	20.312	19.361	17.898	17.898	18.682	29.591	17.072	20.203	9.479	12.351	9.801	9.233	9.014	9.295	10.312	9.014	10.045	9.92	8.422	9.5	11.458	9.099	10.938	11.643	10.769	9.8	9.8	9.722	11.026	11.404	8.793	9.572	7.716	7.179	13.657
EU311208	29.212	30.939	32.291	31.137	31.341	31.137	30.939	29.019	28.122	20.12	15.753	18.672	12.681	14.604	17.899	18.272	16.914	16.914	16.486	26.698	15.09	18.593	9.638	10.062	8.893	8.388	10.242	10.661	9.348	10.242	10.248	8.999	9.679	8.471	12.772	7.236	9.903	11.892	10.972	9.982	11.229	11.141	12.477	11.608	10.23	9.753	7.874	7.315	12.768
STX2A_CP001925.1_5	28.125	29.765	29.963	28.854	29.049	28.854	30.867	29.049	28.116	18.278	13.962	18.107	12.333	14.256	17.333	17.707	16.348	16.348	15.92	25.698	14.525	16.342	8	8.5	7.477	9.045	8.827	9.128	7.875	8.827	8.762	7.57	8.255	7	11.229	5.941	8.361	10.376	9.405	9.634	13.246	10.75	12.042	9.97	12.353	10.581	8.651	7.054	13.407
KP682377	34.792	34.137	34.35	33.165	32.184	33.165	32.959	30.992	31.215	21.804	14.783	23.481	14.547	16.711	25.345	25.862	25.313	25.313	23.388	35.76	21.456	20.796	8.448	10.312	10.286	8.638	9.499	9.726	10.797	9.499	8.19	10.405	7.746	8.69	10.955	7.454	10.153	13.348	10.003	11.51	10.232	11.422	11.51	10.568	7.86	8.753	9.249	7.502	13.112
KP682390	34.792	34.137	34.35	33.165	32.184	33.165	32.959	30.992	31.215	21.804	14.783	23.481	14.547	16.711	25.345	25.862	25.313	25.313	23.388	35.76	21.456	20.796	8.448	10.312	10.286	8.638	9.499	9.726	10.797	9.499	8.19	10.405	7.746	8.69	10.955	7.454	10.153	13.348	10.003	11.51	10.232	11.422	11.51	10.568	7.86	8.753	9.249	7.502	13.112
KP682373	34.792	34.137	34.35	33.165	32.184	33.165	32.959	30.992	31.215	21.804	14.783	23.481	14.547	16.711	25.345	25.862	25.313	25.313	23.388	35.76	21.456	20.796	8.448	10.312	10.286	8.638	9.499	9.726	10.797	9.499	8.19	10.405	7.746	8.69	10.955	7.454	10.153	13.348	10.003	11.51	10.232	11.422	11.51	10.568	7.86	8.753	9.249	7.502	13.112
KP682372	34.792	34.137	34.35	33.165	32.184	33.165	32.959	30.992	31.215	21.804	14.783	23.481	14.547	16.711	25.345	25.862	25.313	25.313	23.388	35.76	21.456	20.796	8.448	10.312	10.286	8.638	9.499	9.726	10.797	9.499	8.19	10.405	7.746	8.69	10.955	7.454	10.153	13.348	10.003	11.51	10.232	11.422	11.51	10.568	7.86	8.753	9.249	7.502	13.112
KP682382	34.792	34.137	34.35	33.165	32.184	33.165	32.959	30.992	31.215	21.804	14.783	23.481	14.547	16.711	25.345	25.862	25.313	25.313	23.388	35.76	21.456	20.796	8.448	10.312	10.286	8.638	9.499	9.726	10.797	9.499	8.19	10.405	7.746	8.69	10.955	7.454	10.153	13.348	10.003	11.51	10.232	11.422	11.51	10.568	7.86	8.753	9.249	7.502	13.112
KP682379	34.792	34.137	34.35	33.165	32.184	33.165	32.959	30.992	31.215	21.804	14.783	23.481	14.547	16.711	25.345	25.862	25.313	25.313	23.388	35.76	21.456	20.796	8.448	10.312	10.286	8.638	9.499	9.726	10.797	9.499	8.19	10.405	7.746	8.69	10.955	7.454	10.153	13.348	10.003	11.51	10.232	11.422	11.51	10.568	7.86	8.753	9.249	7.502	13.112
KP682384	34.792	34.137	34.35	33.165	32.184	33.165	32.959	30.992	31.215	21.804	14.783	23.481	14.547	16.711	25.345	25.862	25.313	25.313	23.388	35.76	21.456	20.796	8.448	10.312	10.286	8.638	9.499	9.726	10.797	9.499	8.19	10.405	7.746	8.69	10.955	7.454	10.153	13.348	10.003	11.51	10.232	11.422	11.51	10.568	7.86	8.753	9.249	7.502	13.112
KP682387	34.792	34.137	34.35	33.165	32.184	33.165	32.959	30.992	31.215	21.804	14.783	23.481	14.547	16.711	25.345	25.862	25.313	25.313	23.388	35.76	21.456	20.796	8.448	10.312	10.286	8.638	9.499	9.726	10.797	9.499	8.19	10.405	7.746	8.69	10.955	7.454	10.153	13.348	10.003	11.51	10.232	11.422	11.51	10.568	7.86	8.753	9.249	7.502	13.112
KP682376	31.544	30.957	31.148	31.148	31.344	31.148	32.147	31.344	30.41	20.97	13.575	20.735	13.039	14.962	22.745	23.205	22.879	22.879	21.006	33.755	19.288	19.04	7.108	9.118	9.251	9.84	8.552	8.605	9.706	8.552	7.101	9.357	6.721	7.529	9.982	6.471	8.979	12.385	8.847	10.34	11.632	10.261	10.34	9.342	9.265	10.111	8.187	6.32	13.261
NC_004913	36.822	36.145	36.365	36.365	36.591	36.365	36.145	34.151	34.33	25.711	19.203	20.934	11.509	13.191	22.972	23.432	21.76	21.76	21.233	31.712	19.515	21.1	8.614	9.217	9.365	7.752	10.832	11.191	9.819	10.832	9.581	9.47	9.075	7.614	12.356	6.556	10.375	12.54	10.225	11.76	11.76	12.969	13.066	10.789	9.364	8.947	8.287	7.669	10.977
KP682380	35.991	35.314	35.534	34.35	32.184	33.165	34.137	32.184	32.371	21.804	14.783	24.949	16.164	18.568	26.753	27.299	25.313	25.313	24.688	34.568	22.648	20.796	8.448	10.312	10.286	8.638	9.499	9.726	10.797	9.499	8.19	10.405	7.746	8.69	10.955	7.454	10.153	13.348	10.003	11.51	10.232	11.422	11.51	10.568	7.86	8.753	9.249	7.502	14.304
KP682386	36.192	35.514	35.735	34.543	32.364	33.352	34.33	32.364	32.558	21.937	14.857	25.062	16.231	18.634	26.88	27.426	25.44	25.44	24.815	34.762	22.775	20.869	8.488	10.365	10.346	8.692	9.559	9.779	10.858	9.559	8.236	10.465	7.793	8.736	11.022	7.501	10.207	13.428	10.057	11.571	10.285	11.483	11.571	10.621	7.9	8.799	9.302	7.542	14.384
KP682392	35.604	34.926	32.804	31.632	29.477	30.46	31.434	31.835	29.723	20.468	13.31	24.729	16.035	18.438	26.507	27.053	25.068	25.068	24.442	35.372	22.403	18.776	8.371	10.209	9.04	8.535	8.341	8.42	9.494	8.341	8.099	9.146	7.656	8.599	10.826	7.364	8.794	12.094	9.9	10.128	10.128	10.05	11.394	10.465	7.783	8.662	8.002	7.425	12.97
KP682375	34.792	34.137	34.35	33.165	32.184	33.165	32.959	30.992	31.215	21.804	14.783	23.481	14.547	16.711	25.345	25.862	23.981	23.981	23.388	33.376	21.456	20.796	8.448	10.312	11.429	8.638	9.499	10.942	11.997	10.555	9.36	11.561	8.853	8.69	12.051	7.454	10.153	13.348	11.253	11.51	11.51	12.692	12.789	10.568	7.86	8.753	9.249	7.502	13.112
NC_004914	34.059	33.404	33.617	32.458	31.502	32.458	32.252	30.335	30.533	21.298	14.505	23.077	14.32	16.484	24.89	25.407	24.833	24.833	22.934	33.835	21.001	20.518	9.679	11.374	11.176	9.491	9.272	10.714	11.745	10.302	10.302	11.308	9.732	9.729	12.843	8.317	9.951	13.045	12.251	11.283	12.537	12.439	13.79	11.661	8.993	9.801	9.047	7.351	12.834
KP682389	34.059	32.252	32.458	32.458	30.335	30.139	34.556	31.502	32.795	20.233	11.868	25.962	15.911	18.315	27.656	26.819	26.141	26.141	25.482	35.002	23.335	16.787	6.914	8.846	7.823	9.491	7.212	7.143	8.221	7.212	6.868	7.916	6.488	7.297	9.633	6.238	7.463	10.871	8.576	8.776	11.283	8.707	10.029	9.07	8.993	9.801	6.785	6.126	14.001
STX2A_CP017444.1_12	32.717	32.085	32.291	31.137	30.18	31.137	33.231	31.341	31.496	20.12	13.127	22.981	14.266	16.43	24.783	25.3	24.72	24.72	22.826	33.662	20.894	18.593	8.261	10.062	10.005	10.485	8.194	9.476	10.516	9.218	9.11	10.124	8.603	8.471	11.707	7.236	8.665	11.892	10.972	9.982	13.725	11.141	12.477	10.318	10.23	10.972	7.874	6.096	13.929
STX2A_CP017440.1_12	32.717	32.085	32.291	31.137	30.18	31.137	33.231	31.341	31.496	20.12	13.127	22.981	14.266	16.43	24.783	25.3	24.72	24.72	22.826	33.662	20.894	18.593	8.261	10.062	10.005	10.485	8.194	9.476	10.516	9.218	9.11	10.124	8.603	8.471	11.707	7.236	8.665	11.892	10.972	9.982	13.725	11.141	12.477	10.318	10.23	10.972	7.874	6.096	13.929
STX2A_CP016755.1_15	32.394	31.761	31.967	31.967	31.028	31.967	30.627	29.879	30.059	20.948	14.313	21.372	14.162	16.326	23.209	23.698	23.211	23.211	21.361	34.476	19.536	20.325	9.557	11.216	9.901	9.333	9.114	9.384	10.412	9.114	9.017	10.02	8.511	9.589	11.58	8.177	9.811	12.835	10.868	11.125	11.125	11.037	12.361	11.504	8.87	9.661	8.906	7.246	12.641
STX2A_CP017669.1_8	31.933	31.3	31.506	31.506	30.584	31.506	30.183	29.451	29.615	20.619	14.132	21.125	14.014	16.178	22.93	23.418	22.915	22.915	21.082	32.85	19.257	20.144	8.093	9.838	9.753	8.164	8.966	9.252	10.264	8.966	7.775	9.872	7.332	8.275	10.363	7.04	9.679	12.637	9.529	10.977	9.758	10.889	10.977	10.094	7.505	8.338	8.775	7.147	12.46
STX2A_CP015023.1_14	30.651	30.041	30.239	30.239	29.315	30.239	31.153	30.442	30.565	19.488	12.794	21.046	13.967	16.13	22.84	23.329	22.82	22.82	20.992	32.697	19.167	18.26	6.718	8.571	9.705	9.137	7.928	9.21	10.217	8.919	7.738	9.824	7.295	7.061	10.31	6.002	8.433	11.526	9.487	9.715	12.144	10.842	10.93	8.795	8.718	9.487	7.641	5.929	13.53
STX2A_BA000007.3_4	30.651	30.041	30.239	30.239	29.315	30.239	31.153	30.442	30.565	19.488	12.794	21.046	13.967	16.13	22.84	23.329	22.82	22.82	20.992	32.697	19.167	18.26	6.718	8.571	9.705	9.137	7.928	9.21	10.217	8.919	7.738	9.824	7.295	7.061	10.31	6.002	8.433	11.526	9.487	9.715	12.144	10.842	10.93	8.795	8.718	9.487	7.641	5.929	13.53
STX1A_CP027552.1_5	23.95	23.475	22.504	23.63	23.788	22.504	23.475	22.655	21.937	31.959	15.416	21.125	12.457	14.38	28.325	27.551	25.461	25.461	24.802	27.186	23.788	20.144	9.442	11.068	10.836	10.205	9.962	9.252	10.264	9.962	8.886	10.969	8.379	9.457	12.436	8.045	9.679	13.69	11.911	10.977	10.977	10.889	12.197	12.617	8.755	10.72	7.678	8.338	12.46
STX2A_CP027573.1_14	22.5	24.548	22.226	22.226	22.361	22.226	20.866	22.361	20.509	18.247	16.731	10.625	11.667	13.349	10.208	10.409	9.678	9.678	9.447	17.392	8.696	19.408	10.208	9.375	7.159	7.91	8.846	11.394	8.75	11.058	10.982	9.651	11.569	9.042	13.75	8.922	10.556	11.626	11.706	10.634	11.963	11.875	13.292	13.713	10.882	11.706	10.858	7.804	9.938
HQ424691	21.477	23.412	22.381	22.381	20.153	21.203	21.071	22.524	20.692	18.422	17.386	14.61	16.098	16.652	14.015	14.303	13.258	13.258	12.928	16.597	11.855	18.84	9.811	10.26	6.818	7.513	8.392	10.883	8.352	10.49	11.634	9.197	11.001	8.644	13.068	9.525	11.364	12.164	17.414	12.724	13.996	16.414	17.814	15.773	15.642	13.682	12.645	9.951	11.855
KP682374	19.524	21.558	20.485	20.485	18.188	19.28	21.558	23.038	21.179	15.55	15.009	13.393	14.732	16.896	12.857	13.116	12.175	12.175	11.879	15.763	10.913	17.199	8.571	7.857	6.981	8.802	7.532	11.126	8.542	10.76	10.714	9.413	11.272	7.571	13.393	7.598	9.028	11.329	17.793	11.695	16.893	16.766	18.192	14.757	17.297	15.251	11.766	8.896	13.338
KP682371	20.744	22.755	21.69	21.69	19.4	20.485	20.36	21.825	20.003	16.661	16.374	13.393	14.732	16.896	12.857	13.116	12.175	12.175	11.879	15.763	10.913	19.11	10	9.167	6.981	7.702	8.608	11.126	8.542	10.76	10.714	9.413	11.272	8.833	13.393	8.683	10.317	12.462	17.793	12.995	14.294	16.766	18.192	16.098	15.966	13.98	12.943	10.167	12.125
STX2_AP012534	22.093	20.482	19.395	19.395	17.076	18.182	18.072	19.515	17.757	14.532	13.716	13.457	14.797	16.96	12.922	13.18	12.24	12.24	11.943	15.856	10.977	21.1	10.05	10.534	8.194	8.86	6.499	8.704	9.819	8.665	8.384	10.654	9.075	10.153	11.232	9.833	9.078	13.681	17.893	13.066	11.76	14.265	15.68	14.835	13.377	12.781	11.838	10.225	12.197
KY914478	20	18.411	17.287	17.287	17.392	17.287	15.956	17.392	15.683	14.826	13.942	10.625	11.667	13.349	10.208	10.409	9.678	9.678	9.447	12.423	8.696	21.349	10.208	10.714	8.352	10.17	8.846	12.66	13.75	12.163	10.982	14.477	12.726	12.917	13.75	12.267	10.556	13.952	18.209	13.292	11.963	14.514	15.951	15.084	13.603	13.007	12.064	10.405	9.938
MN067333	20.127	19.765	17.397	17.397	17.503	17.397	17.294	18.753	17	17.226	14.021	10.68	11.722	13.405	11.73	11.96	9.733	9.733	9.503	13.752	10.002	21.436	8.797	10.778	9.609	6.828	6.682	10.191	11.321	10.023	8.597	12.143	9.319	9.097	12.691	8.985	10.619	16.388	20.937	14.709	13.371	15.928	16.046	13.792	13.682	11.777	12.143	10.469	10.002
STX2A_AP010958.1_10	20.256	19.895	17.511	17.511	17.616	17.511	17.408	18.875	17.114	17.347	14.103	10.737	11.779	13.462	11.795	12.025	9.79	9.79	9.56	13.841	10.066	21.525	8.846	10.842	9.674	6.876	6.731	10.256	11.394	10.096	8.654	12.224	9.384	9.154	12.78	9.05	10.684	16.501	21.067	14.798	13.453	16.026	16.143	13.873	13.763	11.85	12.224	10.534	10.066
STX2A_CP006027.1_14	19.412	20.241	17.97	17.97	18.083	17.97	17.86	19.288	17.544	17.659	14.932	10.368	11.409	13.092	11.373	11.602	9.421	9.421	9.19	13.261	9.644	20.944	8.529	10.42	9.251	6.56	7.483	11.063	10.919	10.69	9.468	11.696	10.081	8.784	13.309	8.627	11.544	15.762	20.223	14.217	14.217	16.675	16.802	14.68	14.559	12.639	12.866	10.111	9.644
STX2A_CP018239.1_14	21.098	19.581	18.618	18.618	16.541	17.523	17.406	18.746	17.069	15.014	13.801	13.783	15.271	15.907	13.188	13.475	12.43	12.43	12.101	15.438	11.027	19.813	9.231	10.798	8.429	7.924	5.797	9.012	9.994	8.696	9.726	10.668	9.156	9.217	11.069	9.756	9.439	12.277	17.417	11.897	11.897	14.159	15.466	13.549	12.207	11.611	10.668	9.289	11.027
STX2A_CP027347.1_13	22.361	24.394	23.314	23.314	20.988	22.087	21.954	23.457	21.576	19.257	16.638	13.591	14.931	17.094	13.056	13.314	12.374	12.374	12.077	14.815	11.111	19.331	10.154	10.653	7.113	6.734	8.784	11.325	8.696	10.981	10.913	9.589	11.492	8.988	14.796	8.86	11.806	15.014	19.394	14.537	14.537	17.052	18.501	16.363	16.231	14.223	13.185	10.344	12.346
STX1A_CP028122.1_3	20.866	19.277	18.182	18.182	18.295	18.182	16.867	18.295	16.573	14.532	12.345	8.972	9.864	11.307	8.614	8.787	8.16	8.16	7.962	10.977	7.318	19.182	11.486	14.484	11.706	12.182	9.749	8.704	9.819	8.665	10.779	9.47	10.209	12.691	13.479	10.926	10.375	14.821	20.449	16.986	13.066	16.859	18.293	13.487	14.715	11.503	10.654	11.503	9.758
CP027340.1_7	18.602	17.101	16.063	16.063	16.169	16.063	14.821	16.169	15.666	13.69	11.762	8.583	9.476	10.918	8.226	8.398	7.771	7.771	7.574	10.394	6.93	18.534	10.968	12.519	11.058	9.384	8.147	8.251	9.301	8.147	10.196	8.952	9.626	12.043	11.643	10.278	9.857	15.054	18.2	13.66	12.419	16.017	17.386	14.123	14.002	13.346	10.071	12.133	9.239
STX1A_CP027312.1_3	19.756	23.031	20.732	20.732	20.86	20.732	20.607	22.087	20.25	19.129	15.169	9.016	9.909	11.351	10.102	10.303	8.204	8.204	8.006	12.27	8.589	17.33	10.102	10.592	9.424	8.918	10.905	11.257	8.643	11.996	12.05	9.529	10.275	8.935	16.959	8.8	13.042	14.916	19.281	13.14	14.454	16.955	18.396	14.916	16.141	12.854	10.72	15.425	13.497
STX2A_CP027362.1_7	21.595	21.188	20.136	20.136	17.88	18.951	21.188	22.648	20.81	15.262	13.439	13.208	14.547	16.711	12.672	12.931	11.991	11.991	11.694	14.304	10.728	18.905	8.448	9.023	9.143	10.798	10.555	12.157	11.997	12.666	10.53	12.717	9.96	11.172	13.147	9.584	11.422	14.461	17.505	11.51	14.068	13.961	15.347	14.531	15.72	15.005	10.405	10.003	14.304
JQ011318	21.522	21.138	18.762	18.762	18.875	18.762	18.652	20.133	18.336	16.191	15.513	12.271	13.462	15.385	13.269	13.528	11.189	11.189	10.925	15.1	11.325	23.482	8.846	9.487	9.674	8.023	7.853	8.974	10.128	8.974	7.418	9.779	7.038	9.154	8.133	7.919	9.348	18.859	11.85	12.107	10.762	13.355	13.453	12.486	11.011	10.534	11.002	10.534	12.583
STX2A_CP027390.1_22	22.198	20.736	19.948	18.998	17.234	18.048	20.736	21.063	18.431	17.968	11.094	14.796	13.818	14.6	17.602	18.033	16.466	16.466	15.972	18.191	14.361	16.559	5.867	8.435	6.358	5.916	4.105	6.868	7.721	6.567	7.483	8.294	6.104	7.048	9.471	7.473	8.277	13.167	14.221	10.444	10.444	11.38	11.488	9.778	10.754	10.158	8.294	7.111	10.532
STX2A_CP027599.1_7	19.303	20.736	19.948	19.948	19.148	18.998	18.851	20.106	17.509	22.246	14.422	12.33	12.436	12.977	14.082	14.426	13.173	13.173	12.777	16.276	11.489	16.559	7.041	8.435	6.358	4.226	6.567	9.812	7.721	9.03	10.289	8.294	8.721	7.048	12.915	7.473	10.346	13.167	16.253	11.488	12.532	14.484	14.621	11.95	12.905	10.158	10.137	8.126	8.617
STX2A_CP028126.1_19	20.756	19.339	18.565	17.636	16.844	16.708	19.339	19.651	17.097	20.014	10.877	13.325	12.241	12.804	16.125	16.528	15.065	15.065	14.604	16.844	13.101	16.343	5.759	8.262	6.207	5.765	3.996	6.716	7.548	6.394	7.31	8.099	5.953	6.896	9.232	7.278	8.103	12.842	13.918	10.227	10.227	11.142	11.25	9.583	10.538	9.941	8.099	6.959	9.358
STX2A_CP027307.1_10	22.5	24.548	23.46	23.46	21.119	22.226	22.093	23.603	21.715	18.247	16.731	13.661	15	17.163	13.125	13.384	12.443	12.443	12.147	14.907	11.181	19.408	10.208	9.375	9.545	9.04	11.058	11.394	8.75	12.163	10.982	9.651	10.412	9.042	13.75	7.806	10.556	16.277	15.608	13.292	14.621	15.833	17.28	16.455	14.963	14.307	12.064	11.706	13.665
HG792104	20.245	18.579	17.347	17.347	17.445	17.347	18.579	20.129	18.284	14.881	11.951	9.705	10.598	12.04	9.348	9.52	8.893	8.893	8.696	12.077	8.052	18.364	7.79	8.634	10.343	11.067	8.438	8.194	9.447	9.643	6.599	10.448	6.283	8.348	9.964	7.289	8.514	16.41	14.003	12.86	12.86	12.772	12.86	11.767	13.139	12.603	10.448	11.203	12.077
STX2A_CP023531.1_9	18.472	20.75	19.563	19.563	19.676	19.563	20.75	22.299	20.413	16.939	14.637	9.524	10.417	11.859	9.167	9.339	8.712	8.712	8.514	11.806	7.87	16.082	7.639	7.044	8.838	9.596	10.577	10.684	7.917	11.752	9.028	8.931	8.585	6.806	12.153	5.923	9.722	14.785	13.701	12.588	15.385	15.278	15.385	12.966	15.727	13.701	11.483	10.961	11.806
STX2A_CP003301.1_8	18.472	20.75	19.563	19.563	19.676	19.563	20.75	22.299	20.413	16.939	14.637	9.524	10.417	11.859	9.167	9.339	8.712	8.712	8.514	11.806	7.87	16.082	7.639	7.044	8.838	9.596	10.577	10.684	7.917	11.752	9.028	8.931	8.585	6.806	12.153	5.923	9.722	14.785	13.701	12.588	15.385	15.278	15.385	12.966	15.727	13.701	11.483	10.961	11.806
STX2A_CP003297.1_7	18.472	20.75	19.563	19.563	19.676	19.563	20.75	22.299	20.413	16.939	14.637	9.524	10.417	11.859	9.167	9.339	8.712	8.712	8.514	11.806	7.87	16.082	7.639	7.044	8.838	9.596	10.577	10.684	7.917	11.752	9.028	8.931	8.585	6.806	12.153	5.923	9.722	14.785	13.701	12.588	15.385	15.278	15.385	12.966	15.727	13.701	11.483	10.961	11.806
HE664024	19.243	21.425	20.282	20.282	20.403	20.282	21.425	22.953	21.068	17.6	14.271	9.305	10.197	11.64	8.947	9.12	8.493	8.493	8.295	11.477	7.651	15.789	8.947	10.977	8.583	9.304	9.109	11.69	8.98	11.387	12.531	8.675	10.708	7.947	14.145	8.037	10.819	14.346	16.003	13.621	17.708	16.228	17.708	12.637	16.718	13.336	11.154	9.335	11.477
STX2A_CP013663.1_7	17.287	19.395	18.293	18.293	18.406	18.293	19.395	20.86	19.058	15.753	13.79	9.016	9.909	11.351	8.659	8.831	8.204	8.204	8.006	11.043	7.362	15.404	8.659	9.268	8.246	8.918	8.724	12.508	9.878	10.905	12.05	8.338	10.275	7.659	13.567	6.6	9.129	14.916	15.425	13.14	17.082	15.65	17.082	12.204	16.141	12.854	10.72	8.998	24.541
STX2A_CP011331.1_8	20.667	22.843	21.699	21.699	21.827	21.699	20.305	21.827	19.969	18.914	15.795	9.357	10.25	11.692	9	9.172	8.545	8.545	8.348	11.556	7.704	17.842	10.5	12.429	8.644	8.202	10.327	11.769	9.042	11.474	12.619	8.736	10.787	9.333	14.25	9.255	12.25	15.656	16.108	15.08	15.08	16.333	17.822	14.129	15.422	12.081	12.481	10.739	10.272
STX2A_CP003289.1_7	20.526	22.685	21.55	21.55	21.678	21.55	20.165	21.678	19.829	18.774	15.698	9.305	10.197	11.64	8.947	9.12	8.493	8.493	8.295	11.477	7.651	17.763	10.439	12.35	8.583	8.141	10.248	11.69	8.98	11.387	12.531	8.675	10.708	9.272	14.145	9.185	12.171	15.542	16.003	14.983	14.983	16.228	17.708	14.042	15.325	12.002	12.393	10.669	10.201
STX2A_CP015228.1_5	20.744	19.162	18.075	18.075	18.188	18.075	16.767	18.188	16.473	15.55	12.28	8.929	9.821	11.264	8.571	8.744	8.117	8.117	7.919	10.913	7.275	19.11	10	13.095	10.471	8.802	7.532	9.89	10.982	9.684	10.714	10.59	9.017	10.095	12.277	9.769	10.317	15.86	16.522	14.294	12.995	14.187	15.594	12.074	11.975	10.167	10.59	10.167	9.7
STX2A_CP023535.1_11	19.639	21.687	20.607	20.607	20.735	20.607	19.277	20.735	18.941	17.886	15.088	8.972	9.864	11.307	8.614	8.787	8.16	8.16	7.962	10.977	7.318	17.264	10.05	11.85	9.365	7.752	9.749	12.434	9.819	11.915	13.174	9.47	11.343	8.884	14.602	8.741	11.672	14.821	16.615	14.373	15.68	16.859	18.293	13.487	14.715	11.503	11.838	10.225	9.758
STX2A_HF572917.2_3	19.639	21.687	20.607	20.607	20.735	20.607	19.277	20.735	18.941	17.886	15.088	8.972	9.864	11.307	8.614	8.787	8.16	8.16	7.962	10.977	7.318	17.264	10.05	11.85	9.365	7.752	9.749	12.434	9.819	11.915	13.174	9.47	11.343	8.884	14.602	8.741	11.672	14.821	16.615	14.373	15.68	16.859	18.293	13.487	14.715	11.503	11.838	10.225	9.758
STX2A_CP027394.1_12	19.639	21.687	20.607	20.607	20.735	20.607	19.277	20.735	18.941	17.886	15.088	8.972	9.864	11.307	8.614	8.787	8.16	8.16	7.962	10.977	7.318	17.264	10.05	11.85	9.365	7.752	9.749	12.434	9.819	11.915	13.174	9.47	11.343	8.884	14.602	8.741	11.672	14.821	16.615	14.373	15.68	16.859	18.293	13.487	14.715	11.503	11.838	10.225	9.758
STX2A_CP022086.2_2	18.411	20.482	19.395	19.395	19.515	19.395	18.072	19.515	17.757	16.768	15.088	8.972	9.864	11.307	8.614	8.787	8.16	8.16	7.962	10.977	7.318	17.264	8.614	7.9	10.535	7.752	10.832	12.434	9.819	12.998	10.779	10.654	10.209	7.614	13.479	6.556	10.375	14.821	15.337	13.066	14.373	16.859	16.986	13.487	13.377	11.503	11.838	11.503	9.758
HG792105	21.111	19.453	18.259	18.259	18.364	18.259	16.859	18.364	16.586	15.729	13.173	9.524	10.417	11.859	9.167	9.339	8.712	8.712	8.514	11.806	7.87	20.102	10.694	12.679	11.364	9.596	8.226	10.684	11.875	10.577	10.317	11.483	9.811	10.889	13.368	9.477	9.722	17.249	17.812	15.385	13.987	15.278	16.784	12.966	12.868	10.961	11.483	10.961	10.494
KU298437	21.594	19.906	18.682	18.682	18.787	18.682	17.252	18.787	16.978	16.121	13.445	9.705	10.598	12.04	9.348	9.52	8.893	8.893	8.696	12.077	8.052	20.404	10.906	12.95	10.343	9.838	8.438	9.56	10.797	9.643	9.239	10.448	8.796	11.13	12.455	9.719	9.934	17.672	16.804	15.717	12.86	14.191	15.717	13.238	13.139	11.203	11.754	11.203	10.735
HG792102	21.594	19.906	18.682	18.682	18.787	18.682	17.252	18.787	16.978	16.121	13.445	9.705	10.598	12.04	9.348	9.52	8.893	8.893	8.696	12.077	8.052	20.404	10.906	12.95	10.343	9.838	8.438	9.56	10.797	9.643	9.239	10.448	8.796	11.13	12.455	9.719	9.934	17.672	16.804	15.717	12.86	14.191	15.717	13.238	13.139	11.203	11.754	11.203	10.735
HG792103	21.429	19.75	18.537	18.537	18.642	18.537	17.117	18.642	16.844	15.987	13.352	9.643	10.536	11.978	9.286	9.458	8.831	8.831	8.634	11.984	7.989	20.301	10.833	12.857	10.26	9.755	8.365	9.487	10.714	9.56	9.167	10.365	8.723	11.048	12.351	9.636	9.861	17.527	16.68	15.604	12.767	14.087	15.604	13.145	13.046	11.12	11.661	11.12	10.653
CP021339.1_17	22.944	22.56	21.35	21.35	18.787	20.016	19.906	21.471	19.59	16.121	14.939	12.94	14.13	16.054	12.464	12.694	11.858	11.858	11.594	14.761	10.735	20.404	9.348	10.072	10.343	8.608	9.643	9.56	9.447	12.054	9.239	11.754	10.052	9.739	13.7	9.719	11.353	16.41	15.403	14.289	12.86	15.61	15.717	16.18	13.139	14.003	14.366	12.603	12.077
STX2A_CP021335.1_17	22.944	22.56	21.35	21.35	18.787	20.016	19.906	21.471	19.59	16.121	14.939	12.94	14.13	16.054	12.464	12.694	11.858	11.858	11.594	14.761	10.735	20.404	9.348	10.072	10.343	8.608	9.643	9.56	9.447	12.054	9.239	11.754	10.052	9.739	13.7	9.719	11.353	16.41	15.403	14.289	12.86	15.61	15.717	16.18	13.139	14.003	14.366	12.603	12.077
CP027323.1_6	18.895	18.579	17.347	17.347	17.445	17.347	19.906	20.129	19.59	13.641	10.457	9.705	8.832	10.033	12.464	12.694	10.375	10.375	10.145	16.103	10.735	16.323	7.79	12.95	11.635	12.297	9.643	10.925	13.496	10.849	10.559	14.366	8.796	12.522	14.946	9.719	12.772	12.623	9.802	10.002	11.431	9.934	10.002	8.825	11.679	9.802	7.836	14.003	14.761
KJ603229	18.634	21.954	20.86	20.86	20.988	20.86	23.174	23.457	22.775	18.124	13.865	9.061	8.295	9.497	10.154	10.355	8.249	8.249	8.052	13.58	8.642	13.532	8.704	14.647	9.484	11.223	9.882	13.841	11.181	13.177	14.55	11.987	11.492	11.556	14.796	9.967	13.117	12.704	12.93	11.894	14.537	11.806	13.215	10.908	13.526	12.93	9.589	9.051	9.877
KF766125	21.384	21	19.883	19.883	20.003	19.883	22.236	22.504	21.858	14.929	9.815	9.155	8.373	9.575	10.264	10.465	8.343	8.343	8.145	13.752	8.751	15.59	8.797	14.819	12.011	13.656	8.909	11.465	12.579	12.25	12.281	14.572	9.319	12.996	12.691	11.231	11.946	12.876	13.086	10.697	12.034	9.291	10.697	11.033	10.946	11.777	8.5	10.469	10.002
STX1A_CP027440.1_5	19.375	22.843	21.699	21.699	21.827	21.699	24.112	24.395	23.713	17.732	12.923	9.357	8.542	9.744	10.5	10.701	8.545	8.545	8.348	14.123	8.988	13.877	9	16.571	12.348	12.889	12.622	14.385	11.625	13.769	16.405	12.481	13.184	13.333	16.625	11.569	14.972	12.043	13.423	15.08	15.08	14.972	15.08	11.303	14.02	12.081	11.233	10.739	10.272
STX1A_CP013025.1_9	19.115	18.776	17.627	17.627	17.733	17.627	20.028	20.266	19.692	17.472	11.349	9.253	8.455	9.657	11.861	12.091	9.848	9.848	9.618	15.2	10.133	15.721	8.896	16.364	10.958	13.853	7.911	11.613	12.744	11.301	12.446	13.538	9.45	13.16	12.872	11.395	12.094	14.244	13.25	12.182	12.182	9.407	10.829	9.769	11.077	10.6	7.384	9.275	10.133
STX1A_CP027452.1_7	18.199	20.241	20.366	20.366	20.494	20.366	21.432	21.699	21.053	15.452	12.217	7.405	8.15	9.351	8.529	8.702	8.075	8.075	7.877	12.055	7.233	13.328	9.951	15.63	11.564	13.119	12.828	12.293	10.919	11.759	15.385	11.696	13.442	13.804	17.745	10.784	14.109	10.133	13.903	14.217	15.51	14.109	15.51	12.011	14.559	13.903	9.357	10.111	9.644
STX1A_CP027579.1_1	18.75	22.093	20.991	20.991	21.119	20.991	20.866	21.119	20.509	18.247	13.942	9.107	8.333	9.535	11.667	11.897	9.678	9.678	9.447	14.907	9.938	15.526	11.667	18.75	14.318	13.561	14.375	15.192	13.75	14.375	18.304	14.477	16.197	16.792	20.625	13.382	15.833	12.789	15.608	15.951	14.621	17.153	18.609	15.084	13.603	13.007	10.858	11.706	9.938
STX1A_CP027373.1_6	19.115	21.28	21.405	21.405	21.533	21.405	20.028	20.266	19.692	17.472	14.186	9.253	8.455	9.657	10.379	10.58	9.848	9.848	9.618	13.933	8.866	15.721	10.379	17.727	14.61	11.544	13.561	15.485	12.744	14.692	17.424	13.538	15.356	15.792	18.723	12.535	14.782	11.87	14.575	16.243	13.536	17.469	17.596	13.956	12.462	11.925	11.077	11.925	10.133
STX1A_CP027368.1_4	15.511	17.559	17.669	17.669	17.782	17.669	16.388	16.597	16.094	14.087	12.037	7.305	6.439	7.401	7.008	7.151	6.629	6.629	6.464	10.669	5.927	13.188	11.212	16.672	12.5	11.806	12.587	14.51	11.932	12.587	16.288	12.645	14.301	14.818	16.335	11.642	13.889	9.952	13.682	13.996	12.724	13.889	15.269	13.145	11.731	11.195	10.346	9.951	7.113
CP027586.1_11	16.042	18.665	18.76	18.76	18.858	18.76	17.229	17.407	16.977	17.534	17.628	10.357	11.25	12.692	10	10.172	9.545	9.545	9.348	8.704	8.704	19.342	13.333	13.929	12.614	10.707	13.141	13.269	10.208	13.141	15.714	9.903	15.018	13.5	17.604	11.912	12.222	12.339	15.09	13.838	15.376	16.806	18.451	15.796	14.118	16.599	11.318	12.072	11.605
CP027323.1_9	12.5	11.047	11.113	11.113	11.181	11.113	12.274	12.423	12.064	10.264	9.76	6.071	6.667	7.628	5.833	5.948	5.53	5.53	5.399	6.211	4.969	13.586	8.75	9.375	9.545	11.301	7.74	7.596	8.75	7.74	7.321	8.445	6.941	9.042	8.021	7.806	6.597	11.626	9.105	7.975	10.634	7.917	9.305	10.97	9.522	11.706	6.032	6.503	9.938
STX2A_CP027445.1_2	31.117	29.436	28.668	28.668	26.894	27.679	27.474	28.886	27.845	21.462	27.552	26.705	31.25	36.538	26.667	27.299	20.455	20.455	24.275	24.902	21.914	42.364	19.394	27.327	32.197	26.515	26.646	27.535	29.11	24.927	29.221	29.766	23.678	34.5	31.487	26.939	35.417	23.827	34.797	30.324	23.826	25.758	25.992	24.751	22.282	22.144	26.885	30.579	32.87
STX2A_CP027459.1_10	30.856	29.183	28.424	28.424	26.667	27.444	28.211	29.63	28.553	21.26	27.35	26.528	31.065	36.353	26.481	27.114	20.303	20.303	24.09	24.691	21.728	42.154	19.259	26.032	30.034	25.387	24.683	26.296	27.87	22.981	28.003	27.601	22.557	33.185	29.41	25.817	35.139	23.608	33.473	30.089	24.716	25.556	25.79	23.449	23.219	23.013	26.649	29.289	33.58
STX2A_CP013029.1_11	31.774	30.088	29.375	29.375	27.699	28.428	28.207	29.609	27.577	20.479	25.463	25.845	30.349	35.638	25.766	26.398	19.717	19.717	23.374	24.833	21.013	39.687	18.739	25.251	31.711	28.658	27.014	26.429	27.922	25.377	28.925	27.577	20.874	33.149	30.053	27.325	35.098	25.389	29.392	26.052	18.757	21.678	21.883	23.85	19.316	21.284	24.819	28.378	33.429
[truncated: 230 more columns]
